# Supplementary material for: Transcriptomic and proteomic analyses of Mangifera indica in response to Xanthomonas critis pv. mangiferaeindicae
Source: Front Microbiol. 2023 Jul 4;14:1220101. doi: 10.3389/fmicb.2023.1220101 (PMC10352610; doi:10.3389/fmicb.2023.1220101)
Supplement: Supplementary Table 1 — Primer sequences used for qRT-PCR. [file Data_Sheet_1.zip]

Archive with 10 entries (10 files):
- Tables/Supplementary Table 1. GO annotation results of DEGs.xlsx
- Tables/Supplementary Table 10. Primer sequences used for qRT-PCR.xlsx
- Tables/Supplementary Table 2. Results of KEGG enrichment analysis of DEGs.xlsx
- Tables/Supplementary Table 3. Genes involved in plant hormone signaling.xlsx
- Tables/Supplementary Table 4. Redox-related genes.xlsx
- Tables/Supplementary Table 5. GO annotation results of DEPs.xlsx
- Tables/Supplementary Table 6. Results of KEGG enrichment analysis of DEPs.xlsx
- Tables/Supplementary Table 7. Proteins involved in plant hormone signaling.xlsx
- Tables/Supplementary Table 8. Redox-related proteins.xlsx
- Tables/Supplementary Table 9. Cross-validation of transcriptomics and proteomics.xlsx
