# Supplementary material for: Transcriptomic and proteomic analyses of Mangifera indica in response to Xanthomonas critis pv. mangiferaeindicae
Source: Front Microbiol. 2023 Jul 4;14:1220101. doi: 10.3389/fmicb.2023.1220101 (PMC10352610; doi:10.3389/fmicb.2023.1220101)
Supplement: Supplementary Table 1 — Primer sequences used for qRT-PCR. [file Data_Sheet_1.zip › Tables/Supplementary Table 1. GO annotation results of DEGs.xlsx]

## Sheet: Sheet1
Supplementary Table 1. GO annotation results of DEGs
GO ID (level1)	GO Term (level1)	GO ID (level2)	GO Term (level2)	number_of_all-DEG (All)	Genes_of_all-DEG
GO:0008150	Biological Process	GO:0050896	response to stimulus	4312	MSTRG.10846(MPA1),MSTRG.10847(MPA1),MSTRG.11024(--),MSTRG.11106(ATM),MSTRG.11228(PVA12),MSTRG.11537(RPP13L3),MSTRG.11561(At1g35710),MSTRG.11562(MIK2),MSTRG.11641(MYB3),MSTRG.11792(--),MSTRG.12336(--),MSTRG.1254(RGLG4),MSTRG.1255(RDR1),MSTRG.12573(CBL10),MSTRG.12740(RBP45),MSTRG.12921(RBP45),MSTRG.12940(CRK25),MSTRG.13024(At2g02240),MSTRG.1305(RDR1),MSTRG.13113(--),MSTRG.13122(Os12g0604600),MSTRG.…
),mango013766(COP1),mango013767(--),mango013769(SDRA),mango013783(COP1),mango013785(--),mango013786(EHD1),mango013813(PUB14),mango013819(ACA12),mango013821(RCOM_0864260),mango013824(SAT1),mango013825(ADA2B),mango013836(--),mango013845(NFYB6),mango013890(FYPP),mango013893(--),mango013904(IST1),mango013908(--),mango013911(--),mango013931(PMI1),mango013936(GIS3),mango013938(BTS),mango013943(COR2),ma…
H1),mango027940(At1g76660),mango027943(--),mango027948(--),mango027954(BEL1),mango027972(MMK2),mango027973(HSP83A),mango027985(RBOHF),mango027995(DIR5),mango028004(PGD3),mango028005(VATE),mango028012(PHY1),mango028025(PYL3),mango028026(ERF061),mango028030(LACS4),mango028046(--),mango028055(ARF9),mango028056(ARF9),mango028059(RPN12A),mango028060(ARF9),mango028064(RPN12A),mango028070(BAM1),mango028…
GO:0008150	Biological Process	GO:0051704	multi-organism process	1076	MSTRG.1254(RGLG4),MSTRG.1255(RDR1),MSTRG.13024(At2g02240),MSTRG.1305(RDR1),MSTRG.13167(At2g02240),MSTRG.13171(At2g02240),MSTRG.13174(At2g02240),MSTRG.13178(--),MSTRG.13181(At5g48380),MSTRG.14169(CST),MSTRG.14257(CRK8),MSTRG.14341(SAL4),MSTRG.14342(SAL4),MSTRG.14381(AMT3-1),MSTRG.1482(CRPK1),MSTRG.15905(ARPN),MSTRG.15915(ypfD),MSTRG.1628(CRPK1),MSTRG.1819(COX17-1),MSTRG.18836(MYB46),MSTRG.19823(LO…
GO:0008150	Biological Process	GO:0044699	single-organism process	6769	MSTRG.10391(OMT1),MSTRG.10397(OMT1),MSTRG.10647(CYP704C1),MSTRG.1070(CYP704C1),MSTRG.10805(AHA11),MSTRG.10846(MPA1),MSTRG.10847(MPA1),MSTRG.10942(At4g10955),MSTRG.11024(--),MSTRG.11026(--),MSTRG.11043(NAC077),MSTRG.11099(WER),MSTRG.11106(ATM),MSTRG.11172(VRN2),MSTRG.11228(PVA12),MSTRG.11305(AGL65),MSTRG.11561(At1g35710),MSTRG.11562(MIK2),MSTRG.11641(MYB3),MSTRG.11792(--),MSTRG.11835(PUP21),MSTRG.…
08205(TYRAAT1),mango008206(AVP1),mango008217(CLC-G),mango008218(CRCK3),mango008219(SPS1),mango008224(--),mango008225(RFS6),mango008235(--),mango008237(CML28),mango008240(Os06g0701100),mango008246(--),mango008248(snu13),mango008259(MSL10),mango008262(NLP3),mango008272(AUG1),mango008283(APM1),mango008289(AUG1),mango008303(MSL10),mango008305(ACL5),mango008311(CKX7),mango008317(ERECTA),mango008321(GP…
),mango017535(KCS1),mango017537(GULLO6),mango017543(WAXY),mango017545(PDH-E1),mango017550(MTP1),mango017552(CURT1B),mango017557(NGA3),mango017585(TOC33),mango017588(--),mango017590(CATHB2),mango017596(CYP20-3),mango017603(PIL15),mango017605(WRKY47),mango017606(PAT18),mango017614(ABCB11),mango017623(PTI1),mango017625(SAMS1),mango017630(UBI3),mango017640(ARF),mango017644(GOLS1),mango017652(LACS1),m…
),mango026675(XI-J),mango026684(At1g06620),mango026688(At4g08300),mango026689(CDT1A),mango026697(PHT1-4),mango026710(LSH3),mango026712(SETH3),mango026713(JMJ16),mango026714(NAC031),mango026718(RPN2),mango026724(CKL6),mango026729(--),mango026731(FAO2),mango026738(GDI1),mango026739(PSAT),mango026740(EXO84C),mango026741(BARD1),mango026755(NTF2),mango026758(IAA11),mango026759(MIK1),mango026761(PSB28)…
GO:0008150	Biological Process	GO:0023052	signaling	1195	MSTRG.11024(--),MSTRG.11228(PVA12),MSTRG.11561(At1g35710),MSTRG.11562(MIK2),MSTRG.11641(MYB3),MSTRG.11792(--),MSTRG.1254(RGLG4),MSTRG.1255(RDR1),MSTRG.12573(CBL10),MSTRG.1305(RDR1),MSTRG.13181(At5g48380),MSTRG.1319(LECRK41),MSTRG.14381(AMT3-1),MSTRG.14502(IAA9),MSTRG.15501(--),MSTRG.15905(ARPN),MSTRG.1628(CRPK1),MSTRG.17116(PRE6),MSTRG.17589(TUBB1),MSTRG.20563(CBL9),MSTRG.22841(RTE1),MSTRG.22842(…
GO:0008150	Biological Process	GO:0008152	metabolic process	7617	MSTRG.10391(OMT1),MSTRG.10394(COMT1),MSTRG.10395(COMT),MSTRG.10397(OMT1),MSTRG.10576(--),MSTRG.10647(CYP704C1),MSTRG.1070(CYP704C1),MSTRG.10805(AHA11),MSTRG.10846(MPA1),MSTRG.10847(MPA1),MSTRG.10942(At4g10955),MSTRG.10969(--),MSTRG.11024(--),MSTRG.11026(--),MSTRG.11043(NAC077),MSTRG.11099(WER),MSTRG.11106(ATM),MSTRG.11172(VRN2),MSTRG.11225(LECRK3),MSTRG.11228(PVA12),MSTRG.11305(AGL65),MSTRG.11561…
GAUT11),mango006795(AP1),mango006796(MADS2),mango006799(UPTG2),mango006803(COBL4),mango006804(COB),mango006818(--),mango006825(RPA1B),mango006827(EXO70E2),mango006834(ATPC),mango006835(RBOHF),mango006840(At4g12130),mango006848(SMO1-1),mango006851(At1g62810),mango006852(At1g62810),mango006856(ACS10),mango006860(GRF12),mango006870(ANT17),mango006871(PGRL1A),mango006873(SGR),mango006876(PLDGAMMA1),m…
015329(RPP1C),mango015332(At5g49770),mango015333(GSTZ2),mango015334(FRO7),mango015335(KOR),mango015339(FXG1),mango015341(RTNLB5),mango015343(At1g67900),mango015346(DLO1),mango015349(mak16-a),mango015354(GGAT2),mango015355(SMR6),mango015358(maoI),mango015363(PHT2-1),mango015367(--),mango015368(At1g48100),mango015369(CRK3),mango015372(NIK3),mango015374(--),mango015377(UBI3),mango015382(PCMP-E43),ma…
,mango023546(SQE1),mango023547(BHLH74),mango023548(ANT),mango023552(vps13B),mango023556(GALT3),mango023561(PER1),mango023562(KIN12C),mango023569(SAMS),mango023574(PTI1),mango023575(At5g18500),mango023583(CRSH),mango023595(CHUP1),mango023599(WRKY6),mango023607(RBL14),mango023608(AKHSDH2),mango023615(--),mango023620(PPME1),mango023621(CYTC-2),mango023626(ERF019),mango023628(BF2056),mango023647(CEPR…
go031531(CSLA9),mango031532(ENO2),mango031534(HDT1),mango031535(FK),mango031546(FBA1),mango031554(GRF3),mango031555(SBEI),mango031574(--),mango031577(URH1),mango031579(AAE6),mango031581(PCR10),mango031600(QCR9),mango031609(--),mango031616(P4H9),mango031624(At4g33920),mango031625(KAI2),mango031653(EB1C),mango031661(IRX14),mango031663(WRKY7),mango031667(SCE1),mango031670(CBSX1),mango031672(AP2),man…
GO:0008150	Biological Process	GO:0065007	biological regulation	3617	MSTRG.11024(--),MSTRG.11026(--),MSTRG.11099(WER),MSTRG.11172(VRN2),MSTRG.11228(PVA12),MSTRG.11561(At1g35710),MSTRG.11562(MIK2),MSTRG.11641(MYB3),MSTRG.11792(--),MSTRG.1254(RGLG4),MSTRG.1255(RDR1),MSTRG.12573(CBL10),MSTRG.12903(AHA10),MSTRG.12940(CRK25),MSTRG.13024(At2g02240),MSTRG.1305(RDR1),MSTRG.13122(Os12g0604600),MSTRG.13167(At2g02240),MSTRG.13171(At2g02240),MSTRG.13174(At2g02240),MSTRG.13178…
),mango016299(LECRK81),mango016300(TUBB1),mango016301(At3g10130),mango016303(OFUT19),mango016308(At3g54130),mango016321(DIVARICATA),mango016326(GPAT6),mango016331(LHCB4.2),mango016355(SCR),mango016360(CDKB1-2),mango016396(FER),mango016398(STN8),mango016403(--),mango016415(VAL2),mango016420(CAD1),mango016431(CIPK14),mango016434(CIPK2),mango016441(At3g51890),mango016442(CPL2),mango016456(At5g01750)…
33598(AATP1),mango033600(At3g28510),mango033608(AATP1),mango033609(AATP1),mango033640(POR1),mango033641(PIN8),mango033647(PCO2),mango033655(PIX7),mango033657(ATHB-20),mango033664(NRP2),mango033669(FEZ),mango033674(MIF2),mango033675(ZHD8),mango033679(SMC4),mango033727(WRKY4),mango033753(--),mango033756(BCCP1),mango033785(TCP13),mango033847(PGD2),mango033852(COL2),mango033866(NIK1),mango033871(SAMD…
GO:0008150	Biological Process	GO:0002376	immune system process	514	MSTRG.11537(RPP13L3),MSTRG.13181(At5g48380),MSTRG.14237(RPP13),MSTRG.14240(RPP13),MSTRG.14245(RPP13L3),MSTRG.14257(CRK8),MSTRG.14341(SAL4),MSTRG.14342(SAL4),MSTRG.14381(AMT3-1),MSTRG.14502(IAA9),MSTRG.14608(AGO1B),MSTRG.1628(CRPK1),MSTRG.18805(RPP13L3),MSTRG.18807(RPP13L3),MSTRG.21403(ERD2),MSTRG.23870(SAL1),MSTRG.24673(STT3A),MSTRG.24970(JMJ30),MSTRG.25406(Os04g0609600),MSTRG.3672(LOL1),MSTRG.37…
GO:0008150	Biological Process	GO:0050789	regulation of biological process	3305	MSTRG.11024(--),MSTRG.11026(--),MSTRG.11099(WER),MSTRG.11172(VRN2),MSTRG.11228(PVA12),MSTRG.11561(At1g35710),MSTRG.11562(MIK2),MSTRG.11641(MYB3),MSTRG.11792(--),MSTRG.1254(RGLG4),MSTRG.1255(RDR1),MSTRG.12573(CBL10),MSTRG.12940(CRK25),MSTRG.13024(At2g02240),MSTRG.1305(RDR1),MSTRG.13122(Os12g0604600),MSTRG.13167(At2g02240),MSTRG.13171(At2g02240),MSTRG.13174(At2g02240),MSTRG.13178(--),MSTRG.13181(At…
go017965(PSBP1),mango017971(JUB1),mango017996(WRKY71),mango018004(ML2),mango018005(MPK20),mango018011(RHM1),mango018013(MADS1),mango018023(At3g25290),mango018024(AIR12),mango018037(At3g17800),mango018041(MHK),mango018045(CYCC1-2),mango018049(AFP3),mango018053(At4g13040),mango018061(RIN4),mango018082(At5g48800),mango018084(KRP3),mango018087(PBL26),mango018090(NSN1),mango018100(TMKL1),mango018104(R…
GO:0008150	Biological Process	GO:0048518	positive regulation of biological process	369	MSTRG.1255(RDR1),MSTRG.1305(RDR1),MSTRG.14169(CST),MSTRG.1550(PDX1),MSTRG.1551(PDX1),MSTRG.1603(PME61),MSTRG.17046(FTRC),MSTRG.18836(MYB46),MSTRG.19491(UREG),MSTRG.21403(ERD2),MSTRG.23823(Os05g0361200),MSTRG.27361(RDR1),MSTRG.28834(NAC083),MSTRG.29248(COMT1),MSTRG.3704(GDH3),MSTRG.6567(MAP65-5),MSTRG.8497(COMT1),MSTRG.8498(COMT1),MSTRG.9145(MAP65-6),mango000072(ZHD11),mango000101(--),mango000179(…
GO:0008150	Biological Process	GO:0009987	cellular process	7589	MSTRG.10391(OMT1),MSTRG.10397(OMT1),MSTRG.10576(--),MSTRG.10805(AHA11),MSTRG.10846(MPA1),MSTRG.10847(MPA1),MSTRG.11024(--),MSTRG.11026(--),MSTRG.11043(NAC077),MSTRG.11099(WER),MSTRG.11106(ATM),MSTRG.11172(VRN2),MSTRG.11225(LECRK3),MSTRG.11228(PVA12),MSTRG.11305(AGL65),MSTRG.11537(RPP13L3),MSTRG.11561(At1g35710),MSTRG.11562(MIK2),MSTRG.11641(MYB3),MSTRG.11792(--),MSTRG.11835(PUP21),MSTRG.12187(At1…
6825(RPA1B),mango006827(EXO70E2),mango006834(ATPC),mango006835(RBOHF),mango006840(At4g12130),mango006845(DTX56),mango006848(SMO1-1),mango006856(ACS10),mango006870(ANT17),mango006871(PGRL1A),mango006873(SGR),mango006876(PLDGAMMA1),mango006879(HMGS),mango006880(ABA3),mango006882(At4g22990),mango006883(NRPD1),mango006886(UTR4),mango006888(DREB1B),mango006890(DTX49),mango006894(SCL28),mango006899(SIS…
),mango015377(UBI3),mango015383(At1g80170),mango015384(At1g48100),mango015385(MENB),mango015387(ARF),mango015390(At1g60420),mango015392(At1g60420),mango015396(--),mango015397(AMSH2),mango015399(AOR),mango015404(STY13),mango015405(ULP1D),mango015410(SPDSYN),mango015414(TPS9),mango015415(--),mango015419(RSS3),mango015423(PBL28),mango015428(--),mango015429(CYCD1-1),mango015430(rnhA),mango015433(ILL1…
4(PUB30),mango023739(FKBP70),mango023746(FRO1),mango023754(At5g43190),mango023756(D14),mango023758(ACA1),mango023766(APT1),mango023768(ZAT10),mango023776(SBT1.7),mango023786(CYCA3-2),mango023790(GID2),mango023793(CYCD3-3),mango023795(FBL8),mango023806(WRKY7),mango023810(KIN4A),mango023814(ERF010),mango023822(--),mango023829(ABF2),mango023832(coq10b),mango023833(CYP707A1),mango023835(SCP2),mango02…
6-2),mango031857(NAC037),mango031863(GMD1),mango031869(--),mango031874(--),mango031875(PETH),mango031879(TLP1),mango031884(At5g66150),mango031889(At3g51280),mango031895(UBC28),mango031923(PER64),mango031924(--),mango031927(APF1),mango031938(PLDDELTA),mango031940(BBD2),mango031941(STY17),mango031950(CYP84A1),mango031966(At4g36180),mango031967(ALDH3F1),mango031978(rplL),mango031979(PER72),mango0319…
GO:0008150	Biological Process	GO:0040007	growth	442	MSTRG.12573(CBL10),MSTRG.13122(Os12g0604600),MSTRG.14341(SAL4),MSTRG.14342(SAL4),MSTRG.15501(--),MSTRG.17116(PRE6),MSTRG.17589(TUBB1),MSTRG.22842(CBL9),MSTRG.22898(AKT1),MSTRG.22964(CBL9),MSTRG.23870(SAL1),MSTRG.41(TUBA),mango000079(BCCP1),mango000142(LNG2),mango000147(FER),mango000149(COBL1),mango000269(TUBB1),mango000271(CYCB1-2),mango000366(GAD1),mango000558(REV),mango000562(ARF10),mango000581…
GO:0008150	Biological Process	GO:0048511	rhythmic process	94	MSTRG.24970(JMJ30),MSTRG.26181(EFL1),mango000775(EFL1),mango000857(BOA),mango000974(JMJ30),mango002408(CSP41B),mango002498(PHR1),mango002683(WNK1),mango003063(WNK1),mango004025(FAR4),mango004098(JMJ30),mango004432(CIA2),mango004538(RIBA3),mango004789(FAR4),mango004909(WNK1),mango005332(CSP41B),mango005635(GPX6),mango005636(GPX8),mango005971(BT1),mango006277(At1g51550),mango007024(GATA1),mango0071…
GO:0008150	Biological Process	GO:0051179	localization	2464	MSTRG.10805(AHA11),MSTRG.11228(PVA12),MSTRG.11370(TOM5),MSTRG.11835(PUP21),MSTRG.1254(RGLG4),MSTRG.1255(RDR1),MSTRG.12573(CBL10),MSTRG.12877(GLIP1),MSTRG.12903(AHA10),MSTRG.12940(CRK25),MSTRG.13024(At2g02240),MSTRG.1305(RDR1),MSTRG.13122(Os12g0604600),MSTRG.13167(At2g02240),MSTRG.13171(At2g02240),MSTRG.13174(At2g02240),MSTRG.13178(--),MSTRG.13204(OsI_21081),MSTRG.14102(CNR13),MSTRG.14169(CST),MST…
go023913(OEP24A),mango023915(--),mango023928(At1g75220),mango023929(At1g75220),mango023951(--),mango023952(--),mango023956(XRN3),mango023961(ARF5),mango023964(--),mango023965(--),mango023985(RD19A),mango023987(WAT1),mango023991(hflX),mango024005(CP12-3),mango024024(MSSP2),mango024029(GAPB),mango024030(GLR3.3),mango024043(PIX13),mango024045(CAT1),mango024062(PREP),mango024064(ROPGEF1),mango024068(…
GO:0008150	Biological Process	GO:0032501	multicellular organismal process	1865	MSTRG.11026(--),MSTRG.11043(NAC077),MSTRG.11099(WER),MSTRG.11172(VRN2),MSTRG.11305(AGL65),MSTRG.12573(CBL10),MSTRG.13122(Os12g0604600),MSTRG.14102(CNR13),MSTRG.14414(EPFL1),MSTRG.14502(IAA9),MSTRG.14608(AGO1B),MSTRG.15905(ARPN),MSTRG.1600(SINAT4),MSTRG.17116(PRE6),MSTRG.17473(SWEETIE),MSTRG.17589(TUBB1),MSTRG.17760(At4g27520),MSTRG.17868(EMF2),MSTRG.18485(PRFB1),MSTRG.19293(NAP2),MSTRG.19823(LOX1…
mango032925(ETR1),mango032934(UBP15),mango032946(GLY3),mango032980(zfp-1),mango032993(BBX22),mango033034(APC6),mango033047(TULP7),mango033061(PPC1),mango033118(NAC098),mango033121(ERF4),mango033149(DRP5A),mango033159(MT2),mango033164(KDSB),mango033183(GCR2),mango033184(PORA),mango033190(JA2L),mango033196(THE1),mango033281(--),mango033338(GPT2),mango033351(--),mango033353(--),mango033389(MAP65-1),…
GO:0008150	Biological Process	GO:0048519	negative regulation of biological process	401	MSTRG.1255(RDR1),MSTRG.1305(RDR1),MSTRG.13198(SYN4),MSTRG.14393(MYB330),MSTRG.14608(AGO1B),MSTRG.1603(PME61),MSTRG.17473(SWEETIE),MSTRG.18997(CYS6),MSTRG.19823(LOX1.5),MSTRG.22242(TOR1L2),MSTRG.22408(PME12),MSTRG.23819(MYB308),MSTRG.24970(JMJ30),MSTRG.25711(DME),MSTRG.27361(RDR1),MSTRG.27788(MYB308),MSTRG.5578(MYB308),MSTRG.6683(MYB330),MSTRG.8404(SC35),MSTRG.8409(APUM7),MSTRG.8837(MYB3),MSTRG.91…
GO:0008150	Biological Process	GO:0001906	cell killing	4	mango004951(WIN1),mango006914(tlp),mango009563(CHIT1B),mango014585(PDF1.1)
GO:0008150	Biological Process	GO:0022610	biological adhesion	68	MSTRG.16013(Lmln),MSTRG.22898(AKT1),MSTRG.3259(At5g13980),mango000546(NCRK),mango000558(REV),mango000684(FLA4),mango000888(LRP1),mango001052(DEK1),mango001231(At5g44400),mango001439(YDA),mango002965(SPL7),mango003003(MED33A),mango003963(LRP1),mango004066(NEK6),mango004104(TOP6B),mango004245(DGS1),mango004492(FLA4),mango004658(REV),mango004672(NCRK),mango004745(AGO5),mango006045(Vps13),mango006459…
GO:0008150	Biological Process	GO:0007610	behavior	2	mango001321(MAP65-3),mango034773(MAP65-3)
GO:0008150	Biological Process	GO:0098754	detoxification	12	MSTRG.3672(LOL1),MSTRG.3859(LOL1),mango000944(HMA4),mango002783(GR1),mango003361(LPD1),mango004059(HMA4),mango005368(MTP1),mango005630(HMA5),mango007187(LPD2),mango017550(MTP1),mango027398(MTP1),mango028135(MTPA2)
GO:0008150	Biological Process	GO:0071840	cellular component organization or biogenesis	2435	MSTRG.11099(WER),MSTRG.11106(ATM),MSTRG.12573(CBL10),MSTRG.12903(AHA10),MSTRG.13122(Os12g0604600),MSTRG.13198(SYN4),MSTRG.1368(FLN1),MSTRG.14304(SAMC1),MSTRG.14341(SAL4),MSTRG.14342(SAL4),MSTRG.14381(AMT3-1),MSTRG.14502(IAA9),MSTRG.14608(AGO1B),MSTRG.14683(PCMP-H88),MSTRG.15915(ypfD),MSTRG.15930(SAHH1),MSTRG.1603(PME61),MSTRG.16981(RPL29A),MSTRG.17056(CLE25),MSTRG.17116(PRE6),MSTRG.17589(TUBB1),M…
o024141(SN2),mango024154(HSP90),mango024160(SYT2),mango024166(RHO1),mango024195(PETE),mango024204(PUS1),mango024208(ECH2),mango024210(Bp10),mango024226(--),mango024241(CAT1),mango024242(CAT1),mango024246(PBL21),mango024275(PMI1),mango024305(HMG1),mango024312(CDC2D),mango024319(BRR2A),mango024324(GALS1),mango024343(ARF5),mango024367(CVA16-2),mango024378(DEFA),mango024385(WAT1),mango024390(--),mang…
GO:0008150	Biological Process	GO:0032502	developmental process	2454	MSTRG.11026(--),MSTRG.11043(NAC077),MSTRG.11099(WER),MSTRG.11106(ATM),MSTRG.11172(VRN2),MSTRG.11305(AGL65),MSTRG.12573(CBL10),MSTRG.13040(EMB2279),MSTRG.13122(Os12g0604600),MSTRG.1344(RH48),MSTRG.1368(FLN1),MSTRG.14102(CNR13),MSTRG.14341(SAL4),MSTRG.14342(SAL4),MSTRG.14414(EPFL1),MSTRG.14502(IAA9),MSTRG.14608(AGO1B),MSTRG.15905(ARPN),MSTRG.16186(GPAT1),MSTRG.17116(PRE6),MSTRG.17442(RRP7A),MSTRG.1…
),mango024798(TFT10),mango024805(FIP1),mango024806(At5g49980),mango024816(DTX27),mango024817(DTX27),mango024832(ATHB-6),mango024837(CLEB3J9),mango024841(TFT3),mango024843(SAPK2),mango024864(CRY1),mango024912(ACC1),mango024913(ACC1),mango024926(AGD2),mango024942(ARF17),mango024945(VPS9A),mango024987(--),mango025005(PSBS),mango025008(CAO),mango025014(VATP-P1),mango025050(RFC2),mango025053(CYCA1-1),…
GO:0008150	Biological Process	GO:0000003	reproduction	1127	MSTRG.11172(VRN2),MSTRG.13040(EMB2279),MSTRG.1344(RH48),MSTRG.1368(FLN1),MSTRG.14502(IAA9),MSTRG.14608(AGO1B),MSTRG.15905(ARPN),MSTRG.16186(GPAT1),MSTRG.17442(RRP7A),MSTRG.17589(TUBB1),MSTRG.17868(EMF2),MSTRG.18485(PRFB1),MSTRG.20748(ACA9),MSTRG.2371(MYB4),MSTRG.23899(SEU),MSTRG.24970(JMJ30),MSTRG.25135(ACA8),MSTRG.25581(FER4),MSTRG.25711(DME),MSTRG.26181(EFL1),MSTRG.26343(PIGM),MSTRG.28363(PBL28…
GO:0008150	Biological Process	GO:0040011	locomotion	19	mango001683(NTF4),mango002864(PDLP2),mango004579(MPK3),mango004694(CHX15),mango005014(PDLP4),mango007447(PRA1D),mango007697(PDLP2),mango012351(RTM2),mango012352(RTM2),mango013093(RTM2),mango014757(SYT1),mango015390(At1g60420),mango015392(At1g60420),mango021641(SYT1),mango021887(SIZ1),mango022459(GABA-TP1),mango024094(SYT2),mango024160(SYT2),mango032769(GABA-TP1)
GO:0008150	Biological Process	GO:0022414	reproductive process	1113	MSTRG.11172(VRN2),MSTRG.13040(EMB2279),MSTRG.1344(RH48),MSTRG.1368(FLN1),MSTRG.14502(IAA9),MSTRG.14608(AGO1B),MSTRG.15905(ARPN),MSTRG.16186(GPAT1),MSTRG.17442(RRP7A),MSTRG.17589(TUBB1),MSTRG.17868(EMF2),MSTRG.18485(PRFB1),MSTRG.20748(ACA9),MSTRG.2371(MYB4),MSTRG.23899(SEU),MSTRG.24970(JMJ30),MSTRG.25135(ACA8),MSTRG.25581(FER4),MSTRG.25711(DME),MSTRG.26181(EFL1),MSTRG.26343(PIGM),MSTRG.28363(PBL28…
GO:0003674	Molecular Function	GO:0003824	catalytic activity	5708	MSTRG.10391(OMT1),MSTRG.10394(COMT1),MSTRG.10395(COMT),MSTRG.10397(OMT1),MSTRG.10576(--),MSTRG.10646(CYP704C1),MSTRG.10647(CYP704C1),MSTRG.1070(CYP704C1),MSTRG.10805(AHA11),MSTRG.10846(MPA1),MSTRG.10847(MPA1),MSTRG.10880(DDA1),MSTRG.10942(At4g10955),MSTRG.10969(--),MSTRG.11106(ATM),MSTRG.11225(LECRK3),MSTRG.11305(AGL65),MSTRG.11318(--),MSTRG.11561(At1g35710),MSTRG.11562(MIK2),MSTRG.11816(UREG),MS…
09418(PIRL4),mango009427(RRP44A),mango009436(WOX13),mango009443(PIX13),mango009444(SAC6),mango009449(pcnB),mango009450(PSAT1),mango009460(--),mango009462(CYP84A1),mango009474(EDA2),mango009477(At4g36180),mango009478(VMAC1),mango009483(GMD1),mango009484(MSRA5),mango009485(RPL8),mango009492(APE2),mango009495(PETH),mango009503(RMR1),mango009504(STR18),mango009507(PAD1),mango009510(APX3),mango009528(…
4),mango020524(MAPKKK18),mango020530(Bp10),mango020533(ADT1),mango020536(DBR),mango020543(ACO3),mango020575(CYCU1-1),mango020583(--),mango020601(XTH9),mango020605(--),mango020611(At4g03230),mango020617(FH),mango020620(DCLRE1B),mango020649(TDC1),mango020656(PDIL2-3),mango020658(At2g04570),mango020660(LPXB),mango020676(CIT),mango020677(CNX2),mango020681(At4g30250),mango020691(XI-F),mango020715(CYP9…
77(UGT73C3),mango031482(UGT73C3),mango031484(UGT73C4),mango031485(UGT73C6),mango031488(UGT73C3),mango031496(SLC1),mango031501(SCPL51),mango031505(At1g65240),mango031531(CSLA9),mango031532(ENO2),mango031535(FK),mango031543(At5g03700),mango031546(FBA1),mango031555(SBEI),mango031557(ABCG34),mango031576(At5g03610),mango031577(URH1),mango031579(AAE6),mango031583(RH53),mango031598(FTSZ2-1),mango031609(…
GO:0003674	Molecular Function	GO:0009055	electron carrier activity	12	MSTRG.18426(--),MSTRG.22079(COX6B-2),mango002270(--),mango003602(--),mango009495(PETH),mango010493(ACX2),mango011761(COX6B-2),mango014370(PNSL2),mango014508(CYC1-2),mango018441(petC),mango031875(PETH),mango034255(--)
GO:0003674	Molecular Function	GO:0005215	transporter activity	695	MSTRG.10805(AHA11),MSTRG.12903(AHA10),MSTRG.14304(SAMC1),MSTRG.14381(AMT3-1),MSTRG.1501(IREG1),MSTRG.16008(PDR3),MSTRG.17090(LHA1),MSTRG.17091(PMA1),MSTRG.18108(CNGC8),MSTRG.18155(CNGC1),MSTRG.18156(CNGC5),MSTRG.18165(CNGC3),MSTRG.20222(AHA11),MSTRG.20748(ACA9),MSTRG.22110(CNGC13),MSTRG.22843(HDA2),MSTRG.22898(AKT1),MSTRG.22965(HDA2),MSTRG.23155(Os04g0656100),MSTRG.23893(GONST1),MSTRG.24386(Os04g…
GO:0003674	Molecular Function	GO:0016209	antioxidant activity	76	mango000099(CM1),mango000353(GSTF11),mango000606(APX1),mango004144(pod),mango004148(pod),mango004577(APX1),mango004578(APX1),mango004629(PRXIIE),mango004856(CAT2),mango005631(GSTT1),mango005635(GPX6),mango005636(GPX8),mango007598(PRXIIF),mango008384(PRXQ),mango008687(PRXIIB),mango009289(GPX1),mango009372(SD25),mango009411(NTR1),mango009510(APX3),mango009585(PER72),mango009843(PER73),mango010003(P…
GO:0003674	Molecular Function	GO:0005198	structural molecule activity	187	MSTRG.14598(UBICEP52-7),MSTRG.16981(RPL29A),MSTRG.17589(TUBB1),MSTRG.21496(RPL29A),MSTRG.28948(RPL31),MSTRG.41(TUBA),mango000069(RPL34),mango000269(TUBB1),mango000433(RPL10AC),mango000554(RPL12C),mango000600(RPS23),mango000641(RPL35),mango000810(TUBB1),mango001100(RPL30),mango001427(TUBB1),mango001435(RPL36C),mango001622(RPL2),mango001624(RPL2),mango001635(RPL2),mango001701(RPL5),mango002564(TUBA…
GO:0003674	Molecular Function	GO:0060089	molecular transducer activity	79	MSTRG.18108(CNGC8),MSTRG.18155(CNGC1),MSTRG.18156(CNGC5),MSTRG.18165(CNGC3),MSTRG.21403(ERD2),MSTRG.22110(CNGC13),mango000619(PHOT1),mango000770(PLC4),mango002270(--),mango002645(XI-E),mango002783(GR1),mango003135(CAM3),mango003450(ERD2),mango003602(--),mango004383(PLC4),mango004935(CML5),mango004975(XI-E),mango005252(RALF),mango005499(PYL3),mango006899(SIS8),mango007296(RALFL33),mango007496(CAM2…
GO:0003674	Molecular Function	GO:0004871	signal transducer activity	118	MSTRG.12940(CRK25),MSTRG.14256(CRK25),MSTRG.24080(CRK25),MSTRG.28363(PBL28),MSTRG.9058(MPK12),MSTRG.9462(--),MSTRG.9463(HOP2),mango000336(CRK2),mango000614(NTF6),mango000619(PHOT1),mango001439(YDA),mango001683(NTF4),mango002534(AHP1),mango002683(WNK1),mango002968(AHP1),mango002998(MPK16),mango003063(WNK1),mango003383(SIS8),mango003572(WAKL1),mango004579(MPK3),mango004909(WNK1),mango005148(AHP1),m…
GO:0003674	Molecular Function	GO:0005488	binding	5237	MSTRG.10147(MYB106),MSTRG.10391(OMT1),MSTRG.10394(COMT1),MSTRG.10395(COMT),MSTRG.10397(OMT1),MSTRG.10646(CYP704C1),MSTRG.10647(CYP704C1),MSTRG.1070(CYP704C1),MSTRG.10805(AHA11),MSTRG.10846(MPA1),MSTRG.10847(MPA1),MSTRG.11099(WER),MSTRG.11106(ATM),MSTRG.11225(LECRK3),MSTRG.11228(PVA12),MSTRG.11537(RPP13L3),MSTRG.11641(MYB3),MSTRG.11792(--),MSTRG.11816(UREG),MSTRG.11966(At4g18465),MSTRG.12187(At1g1…
CRK1),mango010167(LECRK4),mango010168(LECRK1),mango010170(LECRK1),mango010171(LECRK1),mango010189(ATL76),mango010190(ATL78),mango010206(CAD9),mango010220(GT-2),mango010228(CESA2),mango010247(Rpp25l),mango010248(RBM39),mango010249(RBM23),mango010251(RNR1),mango010252(ABR1),mango010264(WRKY13),mango010278(At2g21870),mango010284(ISCA),mango010287(LIP1),mango010297(CYP96A15),mango010299(CYP96A15),man…
1),mango022460(At5g03905),mango022480(RBOHD),mango022481(OsI_36121),mango022482(MCM2),mango022488(FES1),mango022517(CRN),mango022520(AGD11),mango022522(DIS1),mango022532(SNRPB),mango022551(EMB2271),mango022557(ATHB-14),mango022559(AGD12),mango022561(AAE14),mango022562(At1g30570),mango022566(GHR1),mango022569(HISN8),mango022573(HISN8),mango022589(At4g20840),mango022594(At1g30700),mango022596(At1g3…
34665(MEE23),mango034667(At3g06530),mango034705(EXPB15),mango034706(caa43),mango034708(BIOF),mango034709(At5g51310),mango034716(TDR),mango034721(SMC2-2),mango034737(SKS1),mango034753(OCT1),mango034758(RPS20B),mango034766(CRK18),mango034770(ENO1),mango034773(MAP65-3),mango034782(ACS12),mango034784(ERL1),mango034785(RAR1),mango034786(KEA5),mango034791(RH7),mango034798(SBT1.3),mango034812(--),mango0…
GO:0003674	Molecular Function	GO:0045182	translation regulator activity	2	mango024784(AGL24),mango029577(--)
GO:0003674	Molecular Function	GO:0000988	transcription factor activity, protein binding	20	MSTRG.23467(MYB3R4),MSTRG.23899(SEU),mango000224(GAI),mango002123(SIGA),mango002746(SIGB),mango002779(LUH),mango002780(LUH),mango008723(MBF1C),mango009090(MYB3R4),mango010709(MYB3R4),mango010816(SIGC),mango013825(ADA2B),mango016074(SIGD),mango017533(GIF3),mango029676(MED15A),mango031412(SIGF),mango033486(--),mango034235(GAI),mango034982(SIGE),mango035024(SIGE)
GO:0003674	Molecular Function	GO:0001071	nucleic acid binding transcription factor activity	498	MSTRG.11099(WER),MSTRG.11641(MYB3),MSTRG.14174(--),MSTRG.14502(IAA9),MSTRG.15616(BHLH153),MSTRG.161(MYB6),MSTRG.17116(PRE6),MSTRG.17868(EMF2),MSTRG.183(MYB20),MSTRG.18836(MYB46),MSTRG.19293(NAP2),MSTRG.22120(MYB36),MSTRG.22629(RAX3),MSTRG.23467(MYB3R4),MSTRG.2371(MYB4),MSTRG.2443(MYB61),MSTRG.27788(MYB308),MSTRG.28834(NAC083),MSTRG.2934(MYB14),MSTRG.3672(LOL1),MSTRG.3773(WRKY21),MSTRG.3859(LOL1),…
GO:0003674	Molecular Function	GO:0098772	molecular function regulator	86	MSTRG.18997(CYS6),mango000271(CYCB1-2),mango000297(CYS6),mango001303(PMEI7),mango002231(ARF),mango002777(KRP4),mango003043(MAKR1),mango003248(SNF4),mango004244(CYCB1-4),mango005888(PP2AB2),mango005937(QS),mango006424(--),mango006426(ROPGEF12),mango007176(--),mango007589(RANGAP2),mango008321(GPA1),mango008744(B'KAPPA),mango009807(Os01g0813400),mango011023(At2g20050/At2g20040),mango011119(B'KAPPA),…
GO:0005575	Cellular Component	GO:0016020	membrane	3422	MSTRG.10805(AHA11),MSTRG.10846(MPA1),MSTRG.10847(MPA1),MSTRG.11228(PVA12),MSTRG.11370(TOM5),MSTRG.11537(RPP13L3),MSTRG.11562(MIK2),MSTRG.12573(CBL10),MSTRG.1261(UXS1),MSTRG.12899(--),MSTRG.12903(AHA10),MSTRG.12908(--),MSTRG.13085(At1g56140),MSTRG.13111(tlcd4),MSTRG.13122(Os12g0604600),MSTRG.13134(RHD3),MSTRG.13181(At5g48380),MSTRG.14102(CNR13),MSTRG.14207(At5g10290),MSTRG.14237(RPP13),MSTRG.14240…
016895(THE1),mango016904(VIII-2),mango016905(LHCB3),mango016906(CNGC4),mango016929(FQR1),mango016938(OCT4),mango016939(OCT4),mango016941(CRLK1),mango016949(PNSL3),mango016976(GPT2),mango016987(PBL23),mango016999(FAX6),mango017031(ACO3),mango017033(ATPC2),mango017035(B3GALT3),mango017067(CYP716A15),mango017083(XYLT),mango017093(At3g07100),mango017104(TIM50),mango017105(TPK1),mango017114(LECRKS7),m…
(CYP94A2),mango035480(ARAD1),mango035520(--),mango035523(At1g18000),mango035524(At1g18000),mango035545(MUR4),mango035546(HSP70-17)
GO:0005575	Cellular Component	GO:0044422	organelle part	2312	MSTRG.10846(MPA1),MSTRG.10847(MPA1),MSTRG.11228(PVA12),MSTRG.11370(TOM5),MSTRG.12174(--),MSTRG.12573(CBL10),MSTRG.1261(UXS1),MSTRG.12899(--),MSTRG.13122(Os12g0604600),MSTRG.1368(FLN1),MSTRG.14304(SAMC1),MSTRG.1501(IREG1),MSTRG.15141(--),MSTRG.15142(--),MSTRG.15915(ypfD),MSTRG.16031(At3g03070),MSTRG.16431(PNP1),MSTRG.16981(RPL29A),MSTRG.17046(FTRC),MSTRG.18008(TPP2),MSTRG.1819(COX17-1),MSTRG.18426…
ngo026279(TOM40-1),mango026299(LTA2),mango026319(AOC),mango026323(--),mango026325(STN7),mango026392(HSP90-5),mango026402(--),mango026412(CB5-A),mango026419(erlin2-b),mango026423(SP1L1),mango026431(STP-1),mango026435(NRP1),mango026444(PAT22),mango026449(At1g26690),mango026465(ALB4),mango026466(PSBY),mango026476(MAD2),mango026478(CLKR27),mango026495(RPL17B),mango026501(CAB7),mango026507(SPL2),mango…
GO:0005575	Cellular Component	GO:0044425	membrane part	1867	MSTRG.10805(AHA11),MSTRG.11228(PVA12),MSTRG.11370(TOM5),MSTRG.1261(UXS1),MSTRG.12903(AHA10),MSTRG.12908(--),MSTRG.13111(tlcd4),MSTRG.13122(Os12g0604600),MSTRG.14102(CNR13),MSTRG.14207(At5g10290),MSTRG.14304(SAMC1),MSTRG.14381(AMT3-1),MSTRG.14532(--),MSTRG.1501(IREG1),MSTRG.16031(At3g03070),MSTRG.16860(At3g23200),MSTRG.16925(--),MSTRG.17090(LHA1),MSTRG.17091(PMA1),MSTRG.17760(At4g27520),MSTRG.1784…
go032081(ROCK1),mango032085(ABCD1),mango032157(SEP2),mango032184(CURL3),mango032185(URGT4),mango032199(CESA2),mango032206(At5g64700),mango032227(PSAN),mango032287(PATL3),mango032316(LCB1),mango032332(GCL1),mango032353(DTX27),mango032360(PUMP5),mango032430(COX6A),mango032442(CGR2),mango032444(SQE3),mango032457(GT7),mango032474(VDAC2),mango032475(ACA2),mango032477(FH6),mango032508(RPS14C),mango0325…
GO:0005575	Cellular Component	GO:0030054	cell junction	679	MSTRG.12903(AHA10),MSTRG.13181(At5g48380),MSTRG.14381(AMT3-1),MSTRG.1708(RHM3),MSTRG.17589(TUBB1),MSTRG.22080(TET8),MSTRG.25135(ACA8),MSTRG.28948(RPL31),MSTRG.29248(COMT1),MSTRG.41(TUBA),MSTRG.5152(DBR),MSTRG.6461(At5g48380),MSTRG.6567(MAP65-5),MSTRG.8497(COMT1),MSTRG.8498(COMT1),MSTRG.894(FRS3),mango000120(SS2),mango000147(FER),mango000153(UPTG),mango000238(ARL8C),mango000245(PDLP7),mango000353(…
GO:0005575	Cellular Component	GO:0099512	supramolecular fiber	35	MSTRG.6567(MAP65-5),mango001110(MAP70.1),mango001321(MAP65-3),mango001587(CDC2),mango004066(NEK6),mango005653(EB1B),mango007883(CDC2),mango009808(EB1C),mango012399(MAP65-5),mango012758(NEDD1),mango014221(MAP70.1),mango014222(MAP70.2),mango015723(SP1L1),mango015754(BUB3.3),mango015820(MAD2),mango017057(MAP65-1),mango018167(CKL6),mango021068(CDC2),mango022118(BUBR1),mango022383(GCP3),mango022395(GC…
GO:0005575	Cellular Component	GO:0005576	extracellular region	353	MSTRG.10846(MPA1),MSTRG.10847(MPA1),MSTRG.14257(CRK8),MSTRG.14421(At3g05950),MSTRG.15905(ARPN),MSTRG.17056(CLE25),MSTRG.20397(GRXC1),MSTRG.21806(cmbl),MSTRG.3259(At5g13980),MSTRG.3619(XTH30),MSTRG.4213(XTH30),MSTRG.8753(TT10),mango000249(GS1-1),mango000353(GSTF11),mango000386(AXS2),mango000460(METE),mango000524(FUC1),mango000572(BGAL8),mango000670(HSP70),mango000693(TPIP1),mango000896(AGT1),mango…
GO:0005575	Cellular Component	GO:0031012	extracellular matrix	9	mango003438(BOR2),mango007190(BXL1),mango014393(BXL4),mango017688(BXL2),mango021264(BXL5),mango023393(BXL7),mango027254(BXL2),mango027309(BOR1),mango032412(BXL6)
GO:0005575	Cellular Component	GO:0044421	extracellular region part	22	mango001308(EXL3),mango001513(CHIT3),mango001514(CHIT3),mango005065(APY2),mango006621(GLIP1),mango006622(GLIP1),mango006626(GLIP1),mango009563(CHIT1B),mango009573(PAP2),mango014563(PAP),mango014876(EXL5),mango021509(EXL5),mango021801(PAP2),mango023427(PHI-1),mango024395(CKX5),mango024850(PHI-1),mango024851(PHI-1),mango028869(PAP17),mango030407(GLIP5),mango033022(GGH2),mango034756(EXL3),mango03543…
GO:0005575	Cellular Component	GO:0044420	extracellular matrix component	2	mango003438(BOR2),mango027309(BOR1)
GO:0005575	Cellular Component	GO:0043226	organelle	5994	MSTRG.10361(--),MSTRG.10646(CYP704C1),MSTRG.10647(CYP704C1),MSTRG.10846(MPA1),MSTRG.10847(MPA1),MSTRG.10942(At4g10955),MSTRG.10945(At5g42060),MSTRG.10969(--),MSTRG.11026(--),MSTRG.11099(WER),MSTRG.11106(ATM),MSTRG.11205(At4g17486),MSTRG.11228(PVA12),MSTRG.11237(--),MSTRG.11318(--),MSTRG.11370(TOM5),MSTRG.11641(MYB3),MSTRG.12141(GID8),MSTRG.12174(--),MSTRG.1255(RDR1),MSTRG.12573(CBL10),MSTRG.1261(…
C1),mango009088(ASP3),mango009092(LA1),mango009095(At5g25630),mango009101(RD22),mango009105(REL2),mango009123(--),mango009145(At2g25620),mango009150(nahG),mango009161(DNMT2),mango009173(At4g31140),mango009181(topA),mango009186(PBA1),mango009187(AIG2LD),mango009192(--),mango009201(CRYD),mango009202(PAP8),mango009207(RPA2A),mango009208(ABC1K1),mango009219(rpmB),mango009222(At4g31480),mango009226(WR…
o019718(At5g47890),mango019719(--),mango019721(PTGES2),mango019723(--),mango019737(--),mango019745(--),mango019749(POPTR_0012s05040g),mango019751(NACK1),mango019753(NACK1),mango019763(SD11),mango019768(Mctp1),mango019772(NAC098),mango019791(APCB1),mango019811(CHUP1),mango019812(HLP),mango019816(--),mango019819(KIN8A),mango019820(MIZ1),mango019822(TGH),mango019826(CAS),mango019828(CPP1),mango01983…
o030161(SEC22),mango030189(PAE1),mango030190(ALAAT2),mango030191(PME1),mango030200(OFUT36),mango030210(ndhN),mango030213(slr1780),mango030223(RPL10),mango030227(RPT2),mango030228(RPT3),mango030230(UBC28),mango030233(--),mango030234(ALIS2),mango030239(AATP1),mango030241(AATP1),mango030249(PPR336),mango030264(PSBQ),mango030267(ILR3),mango030283(CYP90D1),mango030293(6-FEH),mango030299(CWINV1),mango0…
GO:0005575	Cellular Component	GO:0009295	nucleoid	7	MSTRG.1368(FLN1),mango000923(SIR1),mango015534(FSD3),mango015701(FLN2),mango016301(At3g10130),mango017943(FSD2),mango030983(--)
GO:0005575	Cellular Component	GO:0019012	virion	41	MSTRG.13016(At2g23930),MSTRG.15563(LSM6A),MSTRG.6352(At2g23930),mango000342(UGP1),mango000438(LIF2),mango000932(HNRNPF),mango001705(SNRNP40),mango002573(At5g18180),mango005094(At3g03920),mango005881(MPHOSPH10),mango008248(snu13),mango008771(snu13),mango008919(snu13),mango010905(snu13),mango011080(snu13),mango014037(LPR1),mango014117(LPR1),mango015524(YLS8),mango016878(--),mango017257(--),mango017…
GO:0005575	Cellular Component	GO:0044423	virion part	41	MSTRG.13016(At2g23930),MSTRG.15563(LSM6A),MSTRG.6352(At2g23930),mango000342(UGP1),mango000438(LIF2),mango000932(HNRNPF),mango001705(SNRNP40),mango002573(At5g18180),mango005094(At3g03920),mango005881(MPHOSPH10),mango008248(snu13),mango008771(snu13),mango008919(snu13),mango010905(snu13),mango011080(snu13),mango014037(LPR1),mango014117(LPR1),mango015524(YLS8),mango016878(--),mango017257(--),mango017…
GO:0005575	Cellular Component	GO:0031974	membrane-enclosed lumen	96	MSTRG.1819(COX17-1),MSTRG.23981(CUTA),MSTRG.8404(SC35),mango000080(MPPbeta),mango000689(TIM9),mango001095(AGO4),mango002390(FEN1),mango002468(SR30),mango002573(At5g18180),mango002964(SCL28),mango003250(CUL1),mango003394(Gins4),mango003949(Y14),mango004006(Y14),mango004188(SCL30A),mango005094(At3g03920),mango006023(At5g63440),mango006575(TAF9),mango006883(NRPD1),mango008438(MED20B),mango008661(SKI…
GO:0005575	Cellular Component	GO:0005623	cell	6978	MSTRG.10361(--),MSTRG.10646(CYP704C1),MSTRG.10647(CYP704C1),MSTRG.10846(MPA1),MSTRG.10847(MPA1),MSTRG.10942(At4g10955),MSTRG.10945(At5g42060),MSTRG.10969(--),MSTRG.11026(--),MSTRG.11099(WER),MSTRG.11106(ATM),MSTRG.11205(At4g17486),MSTRG.11228(PVA12),MSTRG.11237(--),MSTRG.11318(--),MSTRG.11370(TOM5),MSTRG.11537(RPP13L3),MSTRG.11641(MYB3),MSTRG.12141(GID8),MSTRG.12174(--),MSTRG.1255(RDR1),MSTRG.125…
),mango007589(RANGAP2),mango007590(CHR12),mango007598(PRXIIF),mango007614(MPK16),mango007616(GS2),mango007624(--),mango007627(P4H4),mango007634(TKT2),mango007639(EMB3004),mango007641(RUK),mango007642(ACP1),mango007643(PVA22),mango007646(BAM9),mango007652(DVR),mango007660(PRAF1),mango007661(XBAT35),mango007666(CIP7),mango007668(RPL14B),mango007675(NPGR2),mango007676(MORF5),mango007682(PGR5),mango0…
-),mango016557(RABC2A),mango016562(B'BETA),mango016577(--),mango016580(At1g65240),mango016581(VPS37-2),mango016583(PTL),mango016594(UBICEP52-7),mango016597(At4g27700),mango016604(ATXR6),mango016613(At4g10955),mango016614(BOB1),mango016620(LOS1),mango016631(SR45),mango016632(NAL1),mango016639(NAC021),mango016640(RECA),mango016644(AERO1),mango016648(PARC),mango016649(PARC),mango016650(PARC),mango01…
C6),mango025408(WTF9),mango025411(SUC2),mango025417(tmem18),mango025418(STOP1),mango025429(PYG7),mango025431(EMB3003),mango025446(RPL21),mango025448(--),mango025470(RMR2),mango025477(dck.2),mango025480(--),mango025481(CINV2),mango025488(FUT13),mango025502(--),mango025505(--),mango025522(PCMP-A3),mango025530(CC-1),mango025532(Gba2),mango025539(--),mango025543(--),mango025548(--),mango025589(GXM3),…
1g56190),mango035103(RH36),mango035105(SKP20),mango035113(GAPCP2),mango035119(Dcun1d2),mango035122(--),mango035124(KDSA1),mango035127(At1g16350),mango035128(TPS4),mango035129(ALIS3),mango035132(--),mango035149(At1g79260),mango035150(IDH1),mango035153(ABCC2),mango035154(CTPS1),mango035158(CAMTA3),mango035161(RPL29),mango035167(SUN3),mango035184(LHCB5),mango035199(ERF023),mango035203(--),mango03520…
GO:0005575	Cellular Component	GO:0044464	cell part	6953	MSTRG.10361(--),MSTRG.10646(CYP704C1),MSTRG.10647(CYP704C1),MSTRG.10846(MPA1),MSTRG.10847(MPA1),MSTRG.10942(At4g10955),MSTRG.10945(At5g42060),MSTRG.10969(--),MSTRG.11026(--),MSTRG.11099(WER),MSTRG.11106(ATM),MSTRG.11205(At4g17486),MSTRG.11228(PVA12),MSTRG.11237(--),MSTRG.11318(--),MSTRG.11370(TOM5),MSTRG.11537(RPP13L3),MSTRG.11641(MYB3),MSTRG.12141(GID8),MSTRG.12174(--),MSTRG.1255(RDR1),MSTRG.125…
24(--),mango007627(P4H4),mango007634(TKT2),mango007639(EMB3004),mango007641(RUK),mango007642(ACP1),mango007643(PVA22),mango007646(BAM9),mango007652(DVR),mango007660(PRAF1),mango007661(XBAT35),mango007666(CIP7),mango007668(RPL14B),mango007675(NPGR2),mango007676(MORF5),mango007682(PGR5),mango007688(PXG1),mango007706(HSP70),mango007719(Gtp-bp),mango007724(TMN10),mango007725(--),mango007747(trappc5),…
6),mango016613(At4g10955),mango016614(BOB1),mango016620(LOS1),mango016631(SR45),mango016632(NAL1),mango016639(NAC021),mango016640(RECA),mango016644(AERO1),mango016648(PARC),mango016649(PARC),mango016650(PARC),mango016653(PARC),mango016656(MSRB1),mango016661(GLO1),mango016663(NCED1),mango016672(UBP15),mango016680(TUBB1),mango016682(--),mango016686(Cht5),mango016687(At2g43590),mango016688(--),mango…
5543(--),mango025548(--),mango025589(GXM3),mango025620(AGL12),mango025624(OPR2),mango025626(OPR2),mango025627(OPR2),mango025628(OPR2),mango025631(OPR1),mango025632(OPR2),mango025634(OPR2),mango025635(Os02g0220500),mango025640(IAN9),mango025642(MES12),mango025668(LCBK1),mango025680(LIP1P),mango025685(RPL15),mango025694(MYB62),mango025695(OVA9),mango025697(--),mango025713(NDT2),mango025727(--),mang…
1),mango035287(--),mango035303(DGL),mango035306(BHLH128),mango035334(Cmss1),mango035335(P4H1),mango035343(CTL1),mango035375(LAPA2),mango035379(WRKY32),mango035383(UBP23),mango035433(XTH27),mango035434(ALKBH10B),mango035435(PAP4),mango035441(CYP94A2),mango035446(MAP65-6),mango035449(At1g25240),mango035453(IDD14),mango035478(SRX),mango035480(ARAD1),mango035520(--),mango035530(NTL9),mango035541(MSI1…
GO:0005575	Cellular Component	GO:0032991	macromolecular complex	935	MSTRG.10945(At5g42060),MSTRG.13016(At2g23930),MSTRG.14598(UBICEP52-7),MSTRG.14608(AGO1B),MSTRG.15563(LSM6A),MSTRG.15915(ypfD),MSTRG.16981(RPL29A),MSTRG.17589(TUBB1),MSTRG.18008(TPP2),MSTRG.1995(--),MSTRG.21496(RPL29A),MSTRG.22176(ssx2ip-b),MSTRG.24970(JMJ30),MSTRG.27032(--),MSTRG.27459(PBB2),MSTRG.28948(RPL31),MSTRG.34(APC11),MSTRG.41(TUBA),MSTRG.4996(RPL38A),MSTRG.6170(KIN7L),MSTRG.6352(At2g2393…
