# Supplementary material for: Transcriptomic and proteomic analyses of Mangifera indica in response to Xanthomonas critis pv. mangiferaeindicae
Source: Front Microbiol. 2023 Jul 4;14:1220101. doi: 10.3389/fmicb.2023.1220101 (PMC10352610; doi:10.3389/fmicb.2023.1220101)
Supplement: Supplementary Table 1 — Primer sequences used for qRT-PCR. [file Data_Sheet_1.zip › Tables/Supplementary Table 10. Primer sequences used for qRT-PCR.xlsx]

## Sheet: Sheet1
Supplementary Table 10. Primer sequences used for qRT-PCR
ID	Symbol	Forward Primer	Reversed Primer
actin	actin	ATCGCTGAGCACCTTCCAACA	CCAATCCTGACCTCTGACACTTCT
mango000839	SAG113	CATGTGGCGATGAGATGTAGAG	CGATTTCTCCCACCCGTTATT
mango015130	SRK2A	CAGGAGTCAGCTACTGTCATTC	CGCCAACTTGCCATCATATTC
mango022055	ABCB1	GATGGAGGATGTGGAAGAGATG	GCTCTCTAAACCTGTGGTACTG
mango024212	At5g42250	GAGGTGGCTGAAGGAGATATTG	TGCCCTATTTGGAGGGATTTC
