# Supplementary material for: Transcriptomic and proteomic analyses of Mangifera indica in response to Xanthomonas critis pv. mangiferaeindicae
Source: Front Microbiol. 2023 Jul 4;14:1220101. doi: 10.3389/fmicb.2023.1220101 (PMC10352610; doi:10.3389/fmicb.2023.1220101)
Supplement: Supplementary Table 1 — Primer sequences used for qRT-PCR. [file Data_Sheet_1.zip › Tables/Supplementary Table 2. Results of KEGG enrichment analysis of DEGs.xlsx]

## Sheet: Sheet1
Supplementary Table 2. Results of KEGG enrichment analysis of DEGs
KEGG_A_class	KEGG_B_class	Pathway	all-DEG (3365)	All (7168)	Pvalue	Qvalue	Pathway ID	Genes	K_IDs
Metabolism	Global and overview maps	Metabolic pathways	1698	3195	2.36399e-21	3.26231e-19	ko01100	mango000002(CCD4);mango000034(P4H7);mango000079(BCCP1);mango000083(UGD1);mango000099(CM1);mango000120(SS2);mango000152(BA13);mango000153(UPTG);mango000157(MEE23);mango000219(At1g66430);mango000236(At1g66250);mango000249(GS1-1);mango000265(HMGCL);mango000296(CYP98A2);mango000319(CRD1);mango000342(UGP1);mango000347(DJ1D);mango000349(PAO4);mango000353(GSTF11);mango000354(PSY);mango000357(SUS7);mango…	K09840+K00472+K02160+K00012+K01850+K00703+K09590+K13379+K22395+K00847+K19891+K01915+K01640+K09754+K04035+K00963+K18881+K17839+K00799+K02291+K00695+K01580+K00817+K12449+K05359+K09842+K09842+K00549+K03526+K01955+K00434+K07512+K01803+K00645+K05857+K05857+K01114+K14424+K08081+K00830+K00844+K00858+K00392+K00128+K00454+K00558+K00873+K06443+K22395+K22395+K01087+K01193+K01179+K01835+K00008+K03949+K00873+…
Metabolism	Global and overview maps	Biosynthesis of secondary metabolites	968	1805	2.93702e-11	2.02654e-09	ko01110	mango000002(CCD4);mango000079(BCCP1);mango000099(CM1);mango000120(SS2);mango000152(BA13);mango000157(MEE23);mango000219(At1g66430);mango000265(HMGCL);mango000296(CYP98A2);mango000319(CRD1);mango000342(UGP1);mango000354(PSY);mango000357(SUS7);mango000366(GAD1);mango000368(HPA);mango000399(ADT3);mango000457(AAO1);mango000458(AAO3);mango000460(METE);mango000506(PAO);mango000566(ISPG);mango000693(TPI…	K09840+K02160+K01850+K00703+K09590+K22395+K00847+K01640+K09754+K04035+K00963+K02291+K00695+K01580+K00817+K05359+K09842+K09842+K00549+K13071+K03526+K01803+K00645+K01114+K14424+K08081+K00830+K08101+K00844+K00128+K00454+K00873+K00006+K06443+K22395+K22395+K01087+K01193+K01835+K00873+K00927+K00927+K00088+K00794+K01653+K01738+K00847+K05955+K02293+K05928+K01961+K01904+K00789+K13065+K11752+K12930+K00873+…
Metabolism	Global and overview maps	Carbon metabolism	261	430	2.49018e-09	1.14548e-07	ko01200	mango000079(BCCP1);mango000693(TPIP1);mango000896(AGT1);mango000907(At1g50460);mango001066(At4g26390);mango001512(PKP2);mango001528(PGK3);mango001530(At1g56190);mango001569(MTHFR2);mango001711(CYSK);mango002195(POPTRDRAFT_831870);mango002572(GDH1);mango002586(At4g26390);mango002975(PPD);mango003140(PKP1);mango003356(AAE7);mango003361(LPD1);mango003519(At2g16790);mango003640(BCCP1);mango003685(PGL…	K02160+K01803+K00830+K00844+K00873+K00873+K00927+K00927+K00297+K01738+K01961+K00261+K00873+K01006+K00873+K01913+K00382+K00851+K02160+K19269+K00036+K00830+K00844+K00830+K00844+K01938+K01689+K01738+K01738+K00261+K00033+K00232+K00616+K00058+K15919+K00029+K18121+K00627+K11517+K00814+K00873+K02437+K15919+K00026+K01783+K00600+K00600+K00382+K01738+K00131+K01602+K00850+K00029+K14454+K00281+K00281+K00600+…
Metabolism	Carbohydrate metabolism	Pyruvate metabolism	94	137	1.91316e-07	6.6004e-06	ko00620	mango000079(BCCP1);mango000347(DJ1D);mango000939(ALDH3F1);mango001066(At4g26390);mango001512(PKP2);mango001807(GLX2-4);mango002195(POPTRDRAFT_831870);mango002586(At4g26390);mango002975(PPD);mango003140(PKP1);mango003356(AAE7);mango003361(LPD1);mango003640(BCCP1);mango004048(ALDH3F1);mango005850(ALDH2B4);mango006166(LDHA);mango006167(LDHA);mango006168(LDHA);mango006467(NADP-ME4);mango006539(At3g13…	K02160+K18881+K00128+K00873+K00873+K01069+K01961+K00873+K01006+K00873+K01913+K00382+K02160+K00128+K00128+K00016+K00016+K00016+K00029+K00627+K00873+K00026+K00382+K00029+K01759+K00029+K01759+K00026+K01610+K01759+K00029+K01759+K00029+K01961+K00873+K00873+K00627+K00162+K01759+K00026+K00128+K00161+K00627+K00162+K01962+K01595+K00026+K00161+K01895+K01895+K01595+K01649+K01069+K00873+K00051+K00627+K00128+…
Metabolism	Metabolism of other amino acids	Glutathione metabolism	81	118	1.30458e-06	3.60065e-05	ko00480	mango000353(GSTF11);mango000606(APX1);mango002783(GR1);mango002835(HSP26-A);mango002836(HSP26-A);mango002923(HSP26-A);mango002924(HSP26-A);mango003699(G6PD4);mango004577(APX1);mango004578(APX1);mango005162(GSH2);mango005531(PGD3);mango005593(MPA1);mango005631(GSTT1);mango005635(GPX6);mango005636(GPX8);mango005849(SPDSYN);mango009289(GPX1);mango009510(APX3);mango010251(RNR1);mango010626(GPX1);mang…	K00799+K00434+K00383+K00799+K00799+K00799+K00799+K00036+K00434+K00434+K21456+K00033+K01256+K00799+K00432+K00432+K00797+K00432+K00434+K10807+K00432+K00432+K00799+K00799+K00797+K00799+K00799+K00799+K00033+K00036+K00036+K00799+K00799+K00799+K00799+K00799+K00799+K00799+K00036+K00031+K00031+K21888+K10808+K00434+K00799+K01581+K00799+K00434+K00434+K00799+K00797+K00036+K00036+K00036+K00799+K00799+K01919+…
Metabolism	Energy metabolism	Photosynthesis - antenna proteins	23	25	2.45572e-06	5.64816e-05	ko00196	mango006944(lhcA-P4);mango008399(LHCA6);mango012618(CAB6A);mango012628(CAB6A);mango012827(LHCB4.3);mango013664(CAB21);mango013665(CAB21);mango014389(CAP10A);mango015142(LHCA3);mango015191(LHCA3);mango015872(CAB7);mango015949(CAB7);mango016331(LHCB4.2);mango016905(LHCB3);mango018287(CAB-151);mango023837(LHCA5);mango026501(CAB7);mango026604(CAB-151);mango028539(lhcA-P4);mango029149(CAB21);mango0291…	K08910+K08908+K08907+K08907+K08915+K08912+K08912+K08917+K08909+K08909+K08908+K08908+K08915+K08914+K08912+K08911+K08908+K08913+K08910+K08912+K08912+K08914+K08916
Metabolism	Amino acid metabolism	Phenylalanine, tyrosine and tryptophan biosynthesis	51	70	8.84308e-06	0.000174335	ko00400	mango000099(CM1);mango000368(HPA);mango000399(ADT3);mango002704(EMB3004);mango002705(EMB3004);mango004770(ADT3);mango004841(HPA);mango004873(EMB3004);mango006377(TYRAAT2);mango007639(EMB3004);mango008205(TYRAAT1);mango008520(ASB1);mango008587(ASB1);mango008694(Os01g0760600);mango009088(ASP3);mango009301(CM2);mango009326(ASP5);mango010306(SK);mango010482(PAT);mango012615(EMB1144);mango012625(EMB11…	K01850+K00817+K05359+K13832+K13832+K05359+K00817+K13832+K15227+K13832+K15227+K01658+K01658+K14454+K14454+K01850+K00811+K00891+K15849+K01736+K01736+K01696+K01626+K01696+K00800+K01609+K14455+K00815+K00815+K00815+K05359+K01626+K01736+K01657+K01657+K15227+K00891+K01626+K01626+K01658+K13832+K00800+K00766+K05359+K15849+K00891+K01626+K00815+K01850+K01850+K01658
Metabolism	Lipid metabolism	Fatty acid biosynthesis	53	77	7.9155e-05	0.00136542	ko00061	mango000079(BCCP1);mango000615(At3g45770);mango000725(fabD);mango001718(S-ACP-DES1);mango001719(ACPD);mango001722(ACPD);mango002097(AAE16);mango002195(POPTRDRAFT_831870);mango002405(S-ACP-DES5);mango003640(BCCP1);mango004120(MOD1);mango004440(beg);mango005086(At3g03980);mango005087(At3g03980);mango005444(KAS1);mango006178(KAS3A);mango007583(LACS6);mango008391(KAS2);mango008743(FATB1);mango011121(…	K02160+K07512+K00645+K03921+K03921+K03921+K01897+K01961+K03921+K02160+K00208+K00645+K00059+K00059+K09458+K00648+K01897+K09458+K10781+K10781+K01961+K09458+K02372+K01897+K00059+K01962+K01897+K10782+K09458+K03921+K02372+K01897+K00208+K01897+K11262+K11262+K11262+K01897+K03921+K00059+K01897+K10782+K10781+K01897+K01962+K01897+K09458+K09458+K18660+K01962+K00208+K02160+K02160
Metabolism	Energy metabolism	Photosynthesis	47	67	9.62668e-05	0.00147609	ko00195	mango000380(PSAO);mango000434(FD3);mango003053(psaD);mango003071(FDC1);mango004815(FD3);mango006427(PSAH2);mango007574(psaD);mango009365(ATPG);mango009495(PETH);mango009674(PSBO);mango010109(PSAN);mango010543(PETJ);mango012207(AP1);mango013728(ATPC);mango014370(PNSL2);mango015793(PSBY);mango016949(PNSL3);mango017033(ATPC2);mango017519(ATPD);mango017965(PSBP1);mango018113(PSAE);mango018135(PSB28);…	K14332+K02639+K02692+K02639+K02639+K02695+K02692+K02109+K02641+K02716+K02701+K08906+K02639+K02115+K08901+K02723+K08901+K02115+K02113+K02717+K02693+K08903+K02636+K02721+K02721+K02692+K02639+K02639+K02721+K02699+K02717+K02113+K02638+K02638+K03542+K02723+K08903+K02693+K02115+K02695+K08901+K08901+K02641+K02694+K02641+K02701+K02639
Metabolism	Energy metabolism	Carbon fixation in photosynthetic organisms	66	102	0.000207863	0.00286851	ko00710	mango000693(TPIP1);mango001528(PGK3);mango001530(At1g56190);mango002975(PPD);mango006467(NADP-ME4);mango006639(ALAAT2);mango006938(At3g47520);mango006955(RPE);mango008097(RBCS);mango008654(MODA);mango008694(Os01g0760600);mango009040(ME1);mango009088(ASP3);mango009919(MDHG);mango009932(PCKA);mango011036(MODA);mango011212(MODA);mango011381(TPIP1);mango012712(TPIP1);mango012799(At3g55800);mango01399…	K01803+K00927+K00927+K01006+K00029+K00814+K00026+K01783+K01602+K00029+K14454+K00029+K14454+K00026+K01610+K00029+K00029+K01803+K01803+K01100+K01623+K01807+K01623+K03841+K01623+K01803+K00026+K14272+K00134+K03841+K01595+K00026+K01783+K00134+K00855+K00855+K00855+K05298+K14455+K01595+K01623+K01803+K00051+K01807+K01807+K03841+K05298+K01623+K14272+K01595+K01595+K00025+K00026+K01783+K00026+K00026+K00029+…
Metabolism	Carbohydrate metabolism	Glycolysis / Gluconeogenesis	113	193	0.000685468	0.00859951	ko00010	mango000693(TPIP1);mango000907(At1g50460);mango000939(ALDH3F1);mango001066(At4g26390);mango001343(PGMP);mango001512(PKP2);mango001528(PGK3);mango001530(At1g56190);mango002586(At4g26390);mango003140(PKP1);mango003356(AAE7);mango003361(LPD1);mango003943(At1g50460);mango003999(At1g50460);mango004048(ALDH3F1);mango004330(ENO3);mango005665(GALM);mango005850(ALDH2B4);mango006166(LDHA);mango006167(LDHA)…	K01803+K00844+K00128+K00873+K01835+K00873+K00927+K00927+K00873+K00873+K01913+K00382+K00844+K00844+K00128+K01689+K01785+K00128+K00016+K00016+K00016+K00627+K00873+K00382+K00131+K00850+K00850+K00131+K01610+K00850+K00850+K00844+K01803+K00131+K00873+K01803+K00873+K00627+K01568+K00162+K01623+K01623+K00002+K03841+K01623+K01803+K00128+K00161+K00627+K00134+K00162+K03841+K00161+K00121+K00895+K01895+K00134+…
Metabolism	Carbohydrate metabolism	Starch and sucrose metabolism	123	213	0.000857624	0.00986268	ko00500	mango000120(SS2);mango000219(At1g66430);mango000236(At1g66250);mango000342(UGP1);mango000357(SUS7);mango000907(At1g50460);mango001296(TPPA);mango001297(INV*DC4);mango001301(CEL1);mango001343(PGMP);mango001824(At3g59480);mango002845(BAM1);mango003028(ADG2);mango003315(SUS2);mango003943(At1g50460);mango003999(At1g50460);mango004187(At3g13560);mango004338(PHS2);mango005376(WAXY);mango005426(BAM1);ma…	K00703+K00847+K19891+K00963+K00695+K00844+K01087+K01193+K01179+K01835+K00847+K01177+K00975+K00695+K00844+K00844+K19892+K00688+K13679+K01177+K01177+K01179+K01179+K01177+K01193+K00696+K16055+K19893+K00696+K00695+K19893+K00703+K00705+K01087+K00844+K00695+K19893+K16055+K05350+K07024+K05350+K16055+K16055+K00703+K00703+K19891+K19891+K01179+K00975+K05350+K01179+K16055+K01188+K01188+K01188+K01188+K16055+…
Metabolism	Amino acid metabolism	Phenylalanine metabolism	39	58	0.00139204	0.0141107	ko00360	mango000368(HPA);mango002508(AMI1);mango003058(AO1);mango004675(PAL);mango004841(HPA);mango005188(AMI1);mango005191(AMI1);mango005915(maoI);mango006851(At1g62810);mango006852(At1g62810);mango008140(--);mango008694(Os01g0760600);mango009088(ASP3);mango009326(ASP5);mango010482(PAT);mango011326(PAL);mango012579(PAL6);mango012580(PAL6);mango012586(PAL6);mango014730(At4g34880);mango014731(At4g34880);m…	K00817+K01426+K00276+K10775+K00817+K01426+K01426+K00276+K00276+K00276+K07253+K14454+K14454+K00811+K15849+K10775+K10775+K10775+K10775+K01426+K01426+K01426+K00276+K00074+K00457+K14455+K00815+K00815+K00815+K01593+K10775+K00276+K01593+K18606+K10775+K10775+K10775+K15849+K00815
Metabolism	Biosynthesis of other secondary metabolites	Tropane, piperidine and pyridine alkaloid biosynthesis	28	39	0.00143152	0.0141107	ko00960	mango000368(HPA);mango000840(At2g29260);mango003058(AO1);mango004287(SDR);mango004288(At2g29170);mango004841(HPA);mango005915(maoI);mango006851(At1g62810);mango006852(At1g62810);mango008694(Os01g0760600);mango009088(ASP3);mango009326(ASP5);mango010482(PAT);mango015358(maoI);mango016253(TR1);mango016256(TR1);mango016258(TR1);mango020296(ASP1);mango020374(NAAT1);mango020375(TAT);mango020376(NAAT1);…	K00817+K08081+K00276+K08081+K08081+K00817+K00276+K00276+K00276+K14454+K14454+K00811+K15849+K00276+K08081+K08081+K08081+K14455+K00815+K00815+K00815+K00276+K18606+K08081+K08081+K08081+K15849+K00815
Metabolism	Global and overview maps	Fatty acid metabolism	70	115	0.00172921	0.015305	ko01212	mango000079(BCCP1);mango000615(At3g45770);mango000725(fabD);mango001718(S-ACP-DES1);mango001719(ACPD);mango001722(ACPD);mango002097(AAE16);mango002195(POPTRDRAFT_831870);mango002405(S-ACP-DES5);mango002807(PED1);mango003640(BCCP1);mango004120(MOD1);mango004126(FAD12);mango004128(FAD12);mango004440(beg);mango005086(At3g03980);mango005087(At3g03980);mango005444(KAS1);mango006113(ppt-1);mango006123(…	K02160+K07512+K00645+K03921+K03921+K03921+K01897+K01961+K03921+K07513+K02160+K00208+K10256+K10256+K00645+K00059+K00059+K09458+K01074+K00232+K00648+K01897+K09458+K10781+K00232+K10527+K10781+K10527+K10527+K01961+K10258+K09458+K02372+K01897+K10251+K00059+K01962+K01897+K09458+K00232+K00232+K03921+K02372+K01897+K10258+K10256+K00208+K01897+K11262+K11262+K11262+K01897+K03921+K00059+K00626+K01897+K07513+…
Metabolism	Lipid metabolism	Fatty acid degradation	46	71	0.00177449	0.015305	ko00071	mango000791(CYP86A1);mango000939(ALDH3F1);mango002097(AAE16);mango002807(PED1);mango003197(ECI3);mango004048(ALDH3F1);mango004360(CYP86A1);mango005850(ALDH2B4);mango006123(ACX1);mango007386(ECI2);mango007387(ECI2);mango007389(ECI2);mango007583(LACS6);mango010493(ACX2);mango011005(AIM1);mango011176(AIM1);mango011177(AIM1);mango014620(LACS2);mango015409(ALDH2B7);mango017652(LACS1);mango018119(ADHII…	K15401+K00128+K01897+K07513+K07517+K00128+K15401+K00128+K00232+K07517+K07517+K07517+K01897+K00232+K10527+K10527+K10527+K01897+K00128+K01897+K00121+K00001+K00232+K00232+K01897+K07517+K18857+K00128+K01897+K00121+K00121+K00121+K01897+K00128+K00128+K00626+K01897+K00121+K18857+K07513+K01897+K01897+K00626+K00128+K00128+K00121
Metabolism	Carbohydrate metabolism	Pentose phosphate pathway	53	84	0.00200097	0.0160966	ko00030	mango001343(PGMP);mango003519(At2g16790);mango003699(G6PD4);mango005531(PGD3);mango006180(TPPF);mango006955(RPE);mango007749(GAPN);mango008621(PFK3);mango009025(PFK3);mango009310(GAPN);mango009983(PFK5);mango010812(PFK3);mango011887(GAPN);mango012477(tal);mango013999(FBA3);mango014022(RPI2);mango014084(FBA3);mango014486(FBP);mango014537(FBA2);mango015269(tal);mango015647(PGD2);mango015702(PGL1);m…	K01835+K00851+K00036+K00033+K00616+K01783+K00131+K00850+K00850+K00131+K00850+K00850+K00131+K00616+K01623+K01807+K01623+K03841+K01623+K00616+K00033+K01057+K00036+K00036+K03841+K00948+K00895+K01783+K00036+K01623+K01807+K01807+K03841+K00895+K01810+K01810+K01623+K01835+K01057+K00036+K00036+K00036+K00948+K00033+K01783+K00895+K03841+K01623+K00850+K01057+K00033+K00033+K00850
Metabolism	Global and overview maps	Biosynthesis of amino acids	203	374	0.00209956	0.0160966	ko01230	mango000099(CM1);mango000249(GS1-1);mango000368(HPA);mango000399(ADT3);mango000460(METE);mango000693(TPIP1);mango001066(At4g26390);mango001512(PKP2);mango001528(PGK3);mango001530(At1g56190);mango001620(At2g31810);mango001711(CYSK);mango002217(METK2);mango002586(At4g26390);mango002632(THA1);mango002704(EMB3004);mango002705(EMB3004);mango003140(PKP1);mango003708(SAM3);mango004330(ENO3);mango004399(…	K01850+K01915+K00817+K05359+K00549+K01803+K00873+K00873+K00927+K00927+K01653+K01738+K00789+K00873+K01620+K13832+K13832+K00873+K00789+K01689+K01953+K05359+K00817+K13832+K01738+K01738+K01620+K01760+K00549+K01940+K00616+K00058+K15227+K01733+K00930+K00814+K00873+K01783+K00600+K00600+K01738+K01915+K13832+K15227+K01658+K01658+K00850+K14454+K00600+K00850+K14454+K01850+K00811+K00831+K00030+K14682+K00600+…
Metabolism	Metabolism of cofactors and vitamins	Ubiquinone and other terpenoid-quinone biosynthesis	36	54	0.00264851	0.0192365	ko00130	mango002135(VTE4);mango002202(4CL3);mango003424(PPT1);mango004708(4CLL7);mango005675(ICS2);mango005744(ICS2);mango006009(4CLL9);mango006208(CYP73A16);mango006296(4CL2);mango006682(VTE3);mango007164(DHNAT1);mango007495(VTE3);mango008068(4CL1);mango008114(HPT1);mango009074(VTE1);mango009645(At4g36750);mango011585(CYP73A12);mango011668(4CL1);mango013302(At4g27270);mango015370(MENG);mango015385(MENB)…	K05928+K01904+K06125+K01904+K02552+K02552+K01904+K00487+K01904+K12502+K19222+K12502+K01904+K09833+K09834+K03809+K00487+K01904+K03809+K23095+K01661+K03809+K00457+K01904+K00815+K00815+K00815+K14760+K19222+K01904+K18606+K12501+K00815+K03809+K23094+K14760
Metabolism	Lipid metabolism	Glycerolipid metabolism	72	121	0.00346703	0.0239225	ko00561	mango000939(ALDH3F1);mango004048(ALDH3F1);mango005850(ALDH2B4);mango006380(GLPK);mango006892(LPLAT1);mango008001(DGK7);mango008494(DGAT1A);mango008558(DGAT1A);mango008980(SQD1);mango009046(--);mango009281(MGD);mango009405(DGAT2D);mango010847(SQD1);mango011311(DGAT1A);mango011330(PDAT1);mango011548(MGD2);mango012689(CSE);mango012690(CSE);mango012734(GPAT7);mango012873(AGAL3);mango013879(AGAL2);man…	K00128+K00128+K00128+K00864+K13519+K00901+K11155+K11155+K06118+K01054+K03715+K22848+K06118+K11155+K00679+K03715+K01054+K01054+K13508+K07407+K07407+K07407+K01054+K18693+K00002+K00128+K13508+K00901+K13508+K22849+K13508+K01054+K00901+K07407+K00630+K00901+K13506+K01054+K22920+K09480+K00128+K22849+K15728+K13513+K15728+K13508+K00128+K07407+K18693+K18693+K00128+K13508+K13508+K00901+K07407+K15918+K00679+…
Metabolism	Metabolism of cofactors and vitamins	Biotin metabolism	23	32	0.00372991	0.0245108	ko00780	mango001921(BIO2);mango001924(BIO2);mango001926(BIO2);mango004120(MOD1);mango005086(At3g03980);mango005087(At3g03980);mango005444(KAS1);mango008391(KAS2);mango011686(BIO3-BIO1);mango013678(KAS1);mango014388(fabZ);mango015827(CLKR27);mango018329(KAS);mango021141(fabZ);mango022419(MOD1);mango023351(HCS1);mango026478(CLKR27);mango028048(KAS1);mango029140(KAS1);mango032718(MOD1);mango034582(BIOF);man…	K01012+K01012+K01012+K00208+K00059+K00059+K09458+K09458+K19562+K09458+K02372+K00059+K09458+K02372+K00208+K01942+K00059+K09458+K09458+K00208+K00652+K00652+K01942
Cellular Processes	Transport and catabolism	Peroxisome	74	126	0.00488794	0.0306607	ko04146	mango000191(HACL);mango000265(HMGCL);mango000896(AGT1);mango000994(PEX2);mango002015(FAR2);mango002016(FAR2);mango002018(FAR2);mango002097(AAE16);mango002700(SODCC);mango002807(PED1);mango002897(PMP22);mango003309(ephA);mango003926(AGT1);mango003977(AGT1);mango004025(FAR4);mango004726(SODCP.2);mango004789(FAR4);mango004790(FAR3);mango005101(SODCC.2);mango005863(PEX14);mango006123(ACX1);mango00660…	K12261+K01640+K00830+K06664+K13356+K13356+K13356+K01897+K04565+K07513+K13347+K08726+K00830+K00830+K13356+K04565+K13356+K13356+K04565+K13343+K00232+K11517+K01897+K03426+K00232+K03426+K13348+K13341+K11147+K00477+K01897+K04564+K12663+K12663+K11517+K13348+K00477+K01897+K04564+K13348+K00031+K00031+K00232+K00232+K13344+K13354+K13348+K01897+K01897+K03781+K03781+K03781+K13348+K01897+K01897+K07513+K01897+…
Metabolism	Carbohydrate metabolism	Glyoxylate and dicarboxylate metabolism	70	121	0.00986407	0.0567651	ko00630	mango000249(GS1-1);mango000896(AGT1);mango003356(AAE7);mango003361(LPD1);mango003685(PGLP1A);mango003926(AGT1);mango003977(AGT1);mango006135(PURU1);mango006425(HPR2);mango006520(GLYR2);mango006603(GLO4);mango006776(GDCSH);mango006869(HPR3);mango006938(At3g47520);mango007136(SHM4);mango007149(SHM4);mango007187(LPD2);mango007616(GS2);mango008097(RBCS);mango008841(GDCSP);mango008989(GDCSP);mango0090…	K01915+K00830+K01913+K00382+K19269+K00830+K00830+K01433+K15919+K18121+K11517+K02437+K15919+K00026+K00600+K00600+K00382+K01915+K01602+K00281+K00281+K00600+K01455+K01455+K00026+K00600+K02437+K00600+K15893+K15893+K00026+K00600+K14272+K11517+K00026+K01681+K15919+K01895+K00122+K01895+K01681+K01647+K03781+K03781+K03781+K00600+K14272+K00626+K15919+K15919+K00025+K22133+K00026+K00626+K00605+K00026+K00026+…
Metabolism	Amino acid metabolism	Arginine and proline metabolism	50	83	0.00987219	0.0567651	ko00330	mango000034(P4H7);mango000349(PAO4);mango000939(ALDH3F1);mango002508(AMI1);mango002980(SAMDC4);mango004048(ALDH3F1);mango005188(AMI1);mango005191(AMI1);mango005670(ALDH12A1);mango005738(ALDH12A1);mango005849(SPDSYN);mango005850(ALDH2B4);mango007627(P4H4);mango008694(Os01g0760600);mango009088(ASP3);mango009326(ASP5);mango011280(PAO5);mango012755(P5CS);mango014530(ADC2);mango014730(At4g34880);mango…	K00472+K17839+K00128+K01426+K01611+K00128+K01426+K01426+K00294+K00294+K00797+K00128+K00472+K14454+K14454+K00811+K12259+K12657+K01583+K01426+K01426+K01426+K01259+K00128+K00797+K13366+K12657+K01476+K17839+K14455+K01583+K00128+K00472+K01581+K00128+K00128+K00797+K10536+K00472+K00128+K00128+K00472+K01611+K00318+K01611+K00318+K00472+K00797+K00797+K00472
Metabolism	Amino acid metabolism	Tyrosine metabolism	37	59	0.0104902	0.0579058	ko00350	mango000368(HPA);mango003058(AO1);mango004841(HPA);mango005915(maoI);mango006851(At1g62810);mango006852(At1g62810);mango008140(--);mango008694(Os01g0760600);mango009088(ASP3);mango009326(ASP5);mango010482(PAT);mango013366(AS1);mango013370(AS1);mango015333(GSTZ2);mango015358(maoI);mango016838(HGO);mango017974(HPD);mango018119(ADHIII);mango019722(At5g24760);mango020296(ASP1);mango020374(NAAT1);mang…	K00817+K00276+K00817+K00276+K00276+K00276+K07253+K14454+K14454+K00811+K15849+K00422+K00422+K01800+K00276+K00451+K00457+K00121+K00001+K14455+K00815+K00815+K00815+K01593+K18857+K00121+K00121+K00121+K00276+K01593+K00121+K18857+K18606+K15849+K00451+K00815+K00121
Metabolism	Carbohydrate metabolism	Amino sugar and nucleotide sugar metabolism	111	202	0.0125708	0.0667219	ko00520	mango000083(UGD1);mango000153(UPTG);mango000219(At1g66430);mango000342(UGP1);mango000386(AXS2);mango000907(At1g50460);mango001343(PGMP);mango001513(CHIT3);mango001514(CHIT3);mango001734(EP3);mango001735(EP3);mango001736(EP3);mango001824(At3g59480);mango002249(GFPT2);mango002575(At5g18200);mango003028(ADG2);mango003638(Gfpt2);mango003774(CBR1);mango003943(At1g50460);mango003999(At1g50460);mango004…	K00012+K13379+K00847+K00963+K12449+K00844+K01835+K01183+K01183+K01183+K01183+K01183+K00847+K00820+K00965+K00975+K00820+K00326+K00844+K00844+K12449+K10046+K01784+K13648+K13379+K00012+K08679+K08679+K01183+K01183+K01183+K01183+K01183+K06118+K01711+K20547+K06118+K00326+K00844+K18677+K08679+K00966+K08678+K13648+K01809+K15920+K00975+K20547+K15920+K13379+K00012+K00966+K13648+K01183+K01183+K01183+K12450+…
Metabolism	Metabolism of terpenoids and polyketides	Limonene and pinene degradation	9	11	0.0203458	0.103989	ko00903	mango000939(ALDH3F1);mango004048(ALDH3F1);mango005850(ALDH2B4);mango015409(ALDH2B7);mango023302(ALDH3H1);mango025033(ALDH3H1);mango026128(ALDH2B7);mango031967(ALDH3F1);mango032263(ALDH3I1)	K00128+K00128+K00128+K00128+K00128+K00128+K00128+K00128+K00128
Metabolism	Biosynthesis of other secondary metabolites	Isoquinoline alkaloid biosynthesis	20	30	0.0232441	0.113637	ko00950	mango003058(AO1);mango005915(maoI);mango006851(At1g62810);mango006852(At1g62810);mango008694(Os01g0760600);mango009088(ASP3);mango009326(ASP5);mango010482(PAT);mango013366(AS1);mango013370(AS1);mango015358(maoI);mango020296(ASP1);mango020374(NAAT1);mango020375(TAT);mango020376(NAAT1);mango020649(TDC1);mango026059(maoI);mango026768(ELI5);mango032104(PAT);mango033117(At5g53970)	K00276+K00276+K00276+K00276+K14454+K14454+K00811+K15849+K00422+K00422+K00276+K14455+K00815+K00815+K00815+K01593+K00276+K01593+K15849+K00815
Metabolism	Carbohydrate metabolism	Galactose metabolism	52	90	0.0247028	0.113637	ko00052	mango000342(UGP1);mango000907(At1g50460);mango001297(INV*DC4);mango001343(PGMP);mango002406(GOLS2);mango002407(GOLS2);mango002575(At5g18200);mango003943(At1g50460);mango003999(At1g50460);mango005333(GOLS2);mango005460(UGE5);mango005665(GALM);mango006181(INVA);mango008225(RFS6);mango008621(PFK3);mango009025(PFK3);mango009983(PFK5);mango010812(PFK3);mango011042(HXK1);mango011531(RFS6);mango012873(A…	K00963+K00844+K01193+K01835+K18819+K18819+K00965+K00844+K00844+K18819+K01784+K01785+K01193+K06617+K00850+K00850+K00850+K00850+K00844+K06617+K07407+K07407+K07407+K18819+K18819+K06611+K06617+K07407+K06617+K01187+K01187+K12447+K12447+K00844+K07407+K01835+K18819+K18819+K01784+K01193+K07407+K01193+K12309+K01193+K01193+K12309+K00850+K06617+K01785+K00963+K06617+K00850
Metabolism	Carbohydrate metabolism	Propanoate metabolism	41	69	0.0247036	0.113637	ko00640	mango000079(BCCP1);mango002195(POPTRDRAFT_831870);mango003361(LPD1);mango003640(BCCP1);mango004226(BCDH);mango006123(ACX1);mango006166(LDHA);mango006167(LDHA);mango006168(LDHA);mango007187(LPD2);mango009198(CHY1);mango010092(At5g09300);mango010493(ACX2);mango010961(At4g13360);mango011131(At4g13360);mango012165(POPTRDRAFT_831870);mango016309(CAC3);mango018164(Os02g0621700);mango018630(ACS);mango02…	K02160+K01961+K00382+K02160+K00167+K00232+K00016+K00016+K00016+K00382+K05605+K00166+K00232+K05605+K05605+K01961+K01962+K01900+K01895+K01895+K00232+K00232+K00140+K11262+K11262+K11262+K00166+K01900+K01900+K01900+K01900+K01900+K00626+K05605+K01962+K05605+K00626+K01578+K01962+K02160+K02160
Metabolism	Metabolism of terpenoids and polyketides	Carotenoid biosynthesis	27	43	0.0263866	0.117463	ko00906	mango000002(CCD4);mango000014(CYP707A2);mango000354(PSY);mango000457(AAO1);mango000458(AAO3);mango001151(LCY1);mango002063(PDS1);mango002681(ZDS);mango003578(CYP97A3);mango003843(CCS);mango004266(CYP707A2);mango005062(VDE1);mango005576(BETA-OHASE);mango008498(LUT2);mango008562(LUT2);mango009762(ABA2);mango014934(AOG);mango016033(ABA2);mango016663(NCED1);mango023833(CYP707A1);mango024577(CYP707A1)…	K09840+K09843+K02291+K09842+K09842+K06443+K02293+K00514+K15747+K14593+K09843+K09839+K15746+K06444+K06444+K09838+K14595+K09841+K09840+K09843+K09843+K09843+K09840+K09840+K09843+K02291+K15746
Metabolism	Glycan biosynthesis and metabolism	Other glycan degradation	17	25	0.0275268	0.117704	ko00511	mango000524(FUC1);mango002784(Gba2);mango007051(GBA2);mango015249(Gba2);mango018666(At3g26720);mango021031(HEXO2);mango022131(ENGASE1);mango022722(HEXO3);mango025532(Gba2);mango026999(At5g13980);mango030063(BGAL17);mango030303(BGAL17);mango030785(HEXO3);mango030788(HEXO3);mango031884(At5g66150);mango034796(FUC1);MSTRG.3259(At5g13980)	K01206+K17108+K17108+K17108+K01191+K12373+K01227+K12373+K17108+K01191+K12309+K12309+K12373+K12373+K01191+K01206+K01191
Environmental Information Processing	Signal transduction	Plant hormone signal transduction	217	421	0.0289027	0.117704	ko04075	mango000224(GAI);mango000428(DPBF2);mango000431(TGA9);mango000528(SAUR50);mango000839(SAG113);mango000976(EIL3);mango001134(NOOT1);mango001336(AHG1);mango001683(NTF4);mango002534(AHP1);mango002536(GID1C);mango002641(EIN4);mango002660(IAA16);mango002661(AUX22D);mango002858(IAA13);mango002968(AHP1);mango003156(AUX22B);mango003157(IAA14);mango003192(ETR2);mango003214(ERF1B);mango003873(EIN3);mango00…	K14494+K14432+K14431+K14488+K14497+K14514+K14508+K14497+K14512+K14490+K14493+K14509+K14484+K14484+K14484+K14490+K14484+K14484+K14509+K14516+K14514+K14514+K14497+K14488+K14484+K14484+K14509+K14493+K14490+K13422+K14497+K14496+K14500+K14498+K13413+K14484+K14484+K13464+K14484+K14484+K14516+K14509+K14484+K14504+K14504+K14504+K14497+K14497+K13464+K13464+K14497+K14515+K14494+K14515+K14496+K14490+K14488+…
Metabolism	Metabolism of other amino acids	beta-Alanine metabolism	37	62	0.0294012	0.117704	ko00410	mango000349(PAO4);mango000366(GAD1);mango000939(ALDH3F1);mango003058(AO1);mango003890(PYD2);mango004048(ALDH3F1);mango005850(ALDH2B4);mango005915(maoI);mango006123(ACX1);mango006851(At1g62810);mango006852(At1g62810);mango009198(CHY1);mango010493(ACX2);mango010961(At4g13360);mango011131(At4g13360);mango011280(PAO5);mango015358(maoI);mango015409(ALDH2B7);mango016085(PAO1);mango017960(PAO2);mango019…	K17839+K01580+K00128+K00276+K01464+K00128+K00128+K00276+K00232+K00276+K00276+K05605+K00232+K05605+K05605+K12259+K00276+K00128+K13366+K17839+K00207+K01580+K00232+K00232+K00140+K00128+K00128+K01580+K00276+K00128+K01918+K05605+K05605+K00207+K01578+K00128+K00128
Environmental Information Processing	Signal transduction	MAPK signaling pathway - plant	125	235	0.0298525	0.117704	ko04016	mango000839(SAG113);mango000944(HMA4);mango000976(EIL3);mango001328(SIK1);mango001336(AHG1);mango001439(YDA);mango001683(NTF4);mango002641(EIN4);mango003017(DSPTP1B);mango003031(NPK1);mango003192(ETR2);mango003214(ERF1B);mango003393(CP1);mango003873(EIN3);mango004059(HMA4);mango004100(EIL3);mango004290(SAG113);mango004579(MPK3);mango004980(EIN4);mango005208(NPK1);mango005248(RBOHB);mango005391(MY…	K14497+K17686+K14514+K20718+K14497+K20717+K14512+K14509+K20551+K20606+K14509+K14516+K02183+K14514+K17686+K14514+K14497+K20536+K14509+K20606+K13447+K13422+K14497+K14496+K13447+K13426+K20772+K17686+K00940+K14498+K13424+K13413+K13447+K02183+K14516+K14509+K14497+K14497+K20718+K20603+K14497+K14515+K14515+K14496+K20547+K14498+K14515+K14515+K14497+K14497+K20718+K17686+K14497+K13416+K13416+K14514+K14514+…
Metabolism	Amino acid metabolism	Glycine, serine and threonine metabolism	65	117	0.0369702	0.141719	ko00260	mango000896(AGT1);mango002632(THA1);mango003058(AO1);mango003361(LPD1);mango003926(AGT1);mango003977(AGT1);mango004993(THA1);mango005818(ALDH10A9);mango005915(maoI);mango006293(PGDH2);mango006425(HPR2);mango006548(TS1);mango006776(GDCSH);mango006851(At1g62810);mango006852(At1g62810);mango006869(HPR3);mango006881(HTH);mango007136(SHM4);mango007149(SHM4);mango007187(LPD2);mango008841(GDCSP);mango00…	K00830+K01620+K00276+K00382+K00830+K00830+K01620+K00130+K00276+K00058+K15919+K01733+K02437+K00276+K00276+K15919+K00108+K00600+K00600+K00382+K00281+K00281+K00600+K00831+K00600+K02437+K00600+K01696+K15893+K15893+K00058+K00600+K14272+K00276+K00827+K01696+K15919+K00928+K01079+K00058+K00058+K01834+K12524+K15634+K00600+K01834+K00133+K14272+K00276+K15919+K15919+K12235+K01079+K00605+K15918+K01733+K00827+…
Metabolism	Lipid metabolism	Arachidonic acid metabolism	16	24	0.0411126	0.151547	ko00590	mango001712(SDR1);mango003309(ephA);mango005635(GPX6);mango005636(GPX8);mango009289(GPX1);mango010626(GPX1);mango012516(GPX2);mango012660(LKHA4);mango017931(SDR1);mango019721(PTGES2);mango023050(P23-1);mango024169(ptges2);mango025266(P23-1);mango026981(SDR1);mango028885(PTGES2);mango032136(GGT2)	K00079+K08726+K00432+K00432+K00432+K00432+K00432+K01254+K00079+K05309+K15730+K05309+K15730+K00079+K05309+K18592
Metabolism	Carbohydrate metabolism	Citrate cycle (TCA cycle)	56	100	0.0422508	0.151547	ko00020	mango003361(LPD1);mango003381(ACLB-2);mango003707(ACLA-2);mango006539(At3g13930);mango006938(At3g47520);mango007187(LPD2);mango009571(IDH1);mango009919(MDHG);mango009932(PCKA);mango013184(LTA3);mango013717(E1-BETA-2);mango015067(MDHG);mango015444(E1);mango015566(LTA2);mango015996(Os08g0536000);mango016808(MMDH);mango017031(ACO3);mango017041(At4g26910);mango017545(PDH-E1);mango018164(Os02g0621700)…	K00382+K01648+K01648+K00627+K00026+K00382+K00030+K00026+K01610+K00627+K00162+K00026+K00161+K00627+K00162+K00026+K01681+K00658+K00161+K01900+K00031+K00031+K01681+K01647+K00627+K00627+K01900+K01900+K01900+K01900+K01900+K01648+K00161+K00627+K00162+K01679+K00161+K00025+K00161+K00026+K00658+K00658+K00658+K00162+K00026+K00026+K00627+K00627+K00030+K00030+K01610+K00026+K01681+K00658+K00031+K01647
Metabolism	Lipid metabolism	Linoleic acid metabolism	12	17	0.0428285	0.151547	ko00591	mango000980(LOX2.1);mango002504(LOX1.5);mango003052(LOX5);mango004107(LOX2.1);mango006586(LOX3.1);mango007575(LOX5);mango015837(LOX6);mango030139(LOX3.1);mango030372(LOX3.1);MSTRG.19823(LOX1.5);MSTRG.19824(LOX1.5);MSTRG.19825(LOX1.5)	K00454+K15718+K15718+K00454+K00454+K15718+K00454+K00454+K00454+K15718+K15718+K15718
Metabolism	Amino acid metabolism	Valine, leucine and isoleucine degradation	43	75	0.0450351	0.155371	ko00280	mango000265(HMGCL);mango000939(ALDH3F1);mango002807(PED1);mango003361(LPD1);mango004048(ALDH3F1);mango004226(BCDH);mango004616(IVD);mango005850(ALDH2B4);mango006101(At4g16800);mango006106(At4g16800);mango006706(MCCA);mango006879(HMGS);mango007187(LPD2);mango009198(CHY1);mango010092(At5g09300);mango010961(At4g13360);mango011131(At4g13360);mango012221(At1g71180);mango014711(MCCB);mango015059(BCAT2)…	K01640+K00128+K07513+K00382+K00128+K00167+K00253+K00128+K05607+K05607+K01968+K01641+K00382+K05605+K00166+K05605+K05605+K00020+K01969+K00826+K00020+K00128+K00827+K00140+K01969+K00128+K00826+K00826+K00128+K00166+K00128+K00626+K07513+K05605+K05605+K00626+K18660+K00827+K00128+K00827+K00128+K00826+K01640
Metabolism	Metabolism of other amino acids	Cyanoamino acid metabolism	35	60	0.0500323	0.168402	ko00460	mango003826(NIT4B);mango006212(CYP79D16);mango006217(CYP79D16);mango006791(At5g08100);mango007136(SHM4);mango007149(SHM4);mango009005(SHM3);mango009847(fmdA);mango009848(fmdA);mango009949(SHM1);mango010827(SHM3);mango012202(BGLU44);mango013258(GPT2);mango015127(SHM7);mango015166(BGLU44);mango015635(BGLU12);mango015729(BGLU40);mango016142(BGLU17);mango016144(BGLU17);mango017747(BGLU11);mango019609…	K13035+K12153+K12153+K13051+K00600+K00600+K00600+K01455+K01455+K00600+K00600+K05350+K05350+K00600+K05350+K01188+K01188+K01188+K01188+K01188+K05350+K13051+K00600+K13034+K05350+K01188+K18592+K00600+K05349+K05349+K05349+K00600+K00600+K05349+K00600
Metabolism	Biosynthesis of other secondary metabolites	Phenylpropanoid biosynthesis	115	219	0.054077	0.177681	ko00940	mango000157(MEE23);mango000296(CYP98A2);mango001230(At1g30760);mango001231(At5g44400);mango002202(4CL3);mango002234(HST);mango004144(pod);mango004148(pod);mango004675(PAL);mango004708(4CLL7);mango004971(HOMT1);mango005356(CAD1);mango005367(OMT1);mango005981(SAT);mango006009(4CLL9);mango006208(CYP73A16);mango006296(4CL2);mango006325(HST);mango006337(CCR1);mango008068(4CL1);mango008722(ALDH2C4);man…	K22395+K09754+K22395+K22395+K01904+K13065+K00430+K00430+K10775+K01904+K13066+K00083+K13066+K13065+K01904+K00487+K01904+K13065+K09753+K01904+K12355+K09755+K00430+K12356+K12356+K12356+K00430+K00430+K00083+K12355+K00588+K12355+K00588+K10775+K00487+K01904+K00430+K00430+K00430+K05350+K10775+K10775+K10775+K00430+K00430+K05350+K00430+K00430+K00588+K23260+K23260+K23260+K00083+K05350+K01188+K01188+K01188+…
Metabolism	Lipid metabolism	alpha-Linolenic acid metabolism	42	74	0.0568128	0.182329	ko00592	mango000980(LOX2.1);mango002807(PED1);mango003678(LCAT3);mango004107(LOX2.1);mango006123(ACX1);mango006586(LOX3.1);mango010493(ACX2);mango010544(LCAT4);mango011005(AIM1);mango011176(AIM1);mango011177(AIM1);mango011348(OPR3);mango012811(TCS2);mango015590(AOC);mango015837(LOX6);mango018039(CEQORH);mango018966(DOX1);mango019078(DOX1);mango020340(ACX3);mango020341(ACX3);mango020507(HPL);mango020509(H…	K00454+K07513+K22389+K00454+K00232+K00454+K00232+K22389+K10527+K10527+K10527+K05894+K08241+K10525+K00454+K00224+K10529+K10529+K00232+K00232+K10528+K10528+K10528+K18857+K01723+K10526+K01723+K05894+K05894+K05894+K05894+K05894+K05894+K05894+K10525+K18857+K07513+K00224+K10529+K00454+K00454+K10525
Metabolism	Amino acid metabolism	Alanine, aspartate and glutamate metabolism	44	79	0.073103	0.229158	ko00250	mango000249(GS1-1);mango000366(GAD1);mango000597(CARB);mango000896(AGT1);mango001546(ALDH5F1);mango002249(GFPT2);mango002572(GDH1);mango003638(Gfpt2);mango003926(AGT1);mango003977(AGT1);mango004399(ASN1);mango005095(GDH1);mango005670(ALDH12A1);mango005738(ALDH12A1);mango006032(At4g24830);mango006639(ALAAT2);mango006791(At5g08100);mango007616(GS2);mango008262(NLP3);mango008694(Os01g0760600);mango0…	K01915+K01580+K01955+K00830+K17761+K00820+K00261+K00820+K00830+K00830+K01953+K00261+K00294+K00294+K01940+K00814+K13051+K01915+K13566+K14454+K14454+K00811+K01953+K14272+K00827+K00261+K01580+K00278+K14455+K00764+K16871+K13051+K01580+K14272+K00261+K00814+K13566+K00814+K00827+K00827+K16871+K01915+K17761+K13566
Metabolism	Global and overview maps	2-Oxocarboxylic acid metabolism	47	85	0.0747256	0.229158	ko01210	mango001620(At2g31810);mango005826(UGT74E2);mango005828(UGT74B1);mango006212(CYP79D16);mango006217(CYP79D16);mango006613(NAGK);mango006639(ALAAT2);mango008694(Os01g0760600);mango009088(ASP3);mango009326(ASP5);mango009571(IDH1);mango009873(NAGS2);mango014893(Acy1);mango015059(BCAT2);mango015354(GGAT2);mango017031(ACO3);mango018884(At5g14590);mango019456(At4g17830);mango020056(At5g14590);mango02024…	K01653+K11820+K11820+K12153+K12153+K00930+K00814+K14454+K14454+K00811+K00030+K14682+K14677+K00826+K14272+K01681+K00031+K01438+K00031+K00928+K14455+K00053+K01681+K01647+K01649+K01653+K00145+K01653+K14677+K00826+K00826+K00133+K14272+K11820+K01652+K00053+K00053+K00814+K00814+K01653+K00030+K00030+K00826+K01681+K00818+K00031+K01647
Metabolism	Metabolism of cofactors and vitamins	Thiamine metabolism	20	33	0.0805753	0.238544	ko00730	mango003366(TENA_E);mango004355(THIC);mango006035(ADK-B);mango007022(THIM);mango007634(TKT2);mango012662(Os03g0130400);mango015129(TH1);mango015841(ADK-B);mango016967(THI1);mango017755(TPK1);mango017762(TPK1);mango018136(TH2);mango018767(At3g01820);mango026760(TH2);mango028328(ADK-B);mango031331(ADK);mango032021(NTPCR);mango032391(Os07g0190000);mango033308(THI1);MSTRG.8948(At5g47840)	K20896+K03147+K00939+K00878+K01662+K00939+K14153+K00939+K03146+K00949+K00949+K22911+K00939+K22911+K00939+K00939+K06928+K01662+K03146+K00939
Metabolism	Glycan biosynthesis and metabolism	Glycosaminoglycan degradation	13	20	0.0812434	0.238544	ko00531	mango005819(NAGLU);mango006982(At5g07830);mango008203(At5g34940);mango011556(At5g34940);mango016084(NAGLU);mango021031(HEXO2);mango022722(HEXO3);mango028580(At5g07830);mango030063(BGAL17);mango030303(BGAL17);mango030785(HEXO3);mango030788(HEXO3);mango031446(Hgsnat)	K01205+K07964+K07964+K07964+K01205+K12373+K12373+K07964+K12309+K12309+K12373+K12373+K10532
Metabolism	Biosynthesis of other secondary metabolites	Stilbenoid, diarylheptanoid and gingerol biosynthesis	21	35	0.0835773	0.240285	ko00945	mango000296(CYP98A2);mango002234(HST);mango005981(SAT);mango006208(CYP73A16);mango006325(HST);mango011074(At4g26220);mango011252(At4g26220);mango011585(CYP73A12);mango014925(CCOAOMT1);mango018858(SAT);mango020344(OMT3);mango020345(OMT3);mango020346(OMT3);mango020348(OMT3);mango020349(OMT3);mango021374(CCOAOMT1);mango021544(CCOAOMT1);mango024231(AT1);mango029393(ROMT);mango029395(ROMT);mango029626…	K09754+K13065+K13065+K00487+K13065+K00588+K00588+K00487+K00588+K13065+K16040+K16040+K16040+K16040+K16040+K00588+K00588+K13065+K16040+K16040+K13065
Metabolism	Amino acid metabolism	Cysteine and methionine metabolism	93	178	0.087125	0.241477	ko00270	mango000460(METE);mango001009(CMT3);mango001711(CYSK);mango002217(METK2);mango002980(SAMDC4);mango003103(HMT3);mango003122(VIT_05s0020g04070);mango003708(SAM3);mango004156(CMT3);mango004900(CYSD1);mango004902(RCS3);mango005130(At3g57050);mango005137(METE);mango005162(GSH2);mango005396(MGL);mango005566(ACS1);mango005849(SPDSYN);mango006166(LDHA);mango006167(LDHA);mango006168(LDHA);mango006293(PGDH…	K00549+K00558+K01738+K00789+K01611+K00547+K08967+K00789+K00558+K01738+K01738+K01760+K00549+K21456+K01761+K20772+K00797+K00016+K00016+K00016+K00058+K00026+K01738+K05933+K05933+K14454+K14454+K00811+K00831+K00026+K05933+K22207+K20772+K00640+K01244+K00058+K00899+K00826+K00026+K00797+K05396+K00827+K00026+K00640+K20772+K00789+K05933+K00547+K00547+K00558+K00928+K14455+K00815+K00815+K00815+K05933+K01738+…
Metabolism	Carbohydrate metabolism	Ascorbate and aldarate metabolism	39	70	0.0874918	0.241477	ko00053	mango000083(UGD1);mango000606(APX1);mango000939(ALDH3F1);mango004048(ALDH3F1);mango004577(APX1);mango004578(APX1);mango004938(GME-1);mango005850(ALDH2B4);mango006486(MIOX1);mango006988(UGD1);mango009510(APX3);mango015073(LGALDH);mango015409(ALDH2B7);mango015731(UGD1);mango017537(GULLO6);mango018844(GLCAK1);mango020045(MDAR4);mango021215(LGALDH);mango021938(DHAR2);mango023267(USP);mango023269(USP)…	K00012+K00434+K00128+K00128+K00434+K00434+K10046+K00128+K00469+K00012+K00434+K17744+K00128+K00012+K00103+K16190+K08232+K17744+K21888+K12447+K12447+K00128+K00434+K00434+K00434+K00128+K00128+K00012+K00103+K10047+K14190+K14190+K00469+K00128+K00128+K00012+K00012+K14190+K21888
Metabolism	Energy metabolism	Nitrogen metabolism	26	45	0.0950288	0.257137	ko00910	mango000249(GS1-1);mango002572(GDH1);mango002891(CYN);mango004679(ACA7);mango004680(ACA7);mango005095(GDH1);mango005862(BCA2);mango007616(GS2);mango009847(fmdA);mango009848(fmdA);mango014465(BCA5);mango014704(NIR1);mango017947(GDHA);mango018880(NRT2.7);mango018918(BCA1);mango020059(NRT2.7);mango021172(BCA5);mango022213(ACA1);mango023356(INR1);mango023357(NIA1);mango023478(BCA5);mango026114(BCA2);…	K01915+K00261+K01725+K01674+K01674+K00261+K01673+K01915+K01455+K01455+K01673+K00366+K00261+K02575+K01673+K02575+K01673+K01674+K10534+K10534+K01673+K01673+K00261+K01674+K01915+K00284
Metabolism	Biosynthesis of other secondary metabolites	Flavonoid biosynthesis	42	77	0.109658	0.291016	ko00941	mango000296(CYP98A2);mango002234(HST);mango002798(CHS1);mango002799(CHS1);mango002800(CHS1);mango002801(CHS1);mango003892(CYP75A1);mango003893(CYP75A3);mango005981(SAT);mango006208(CYP73A16);mango006325(HST);mango006870(ANT17);mango007036(CHS1);mango007038(CHS1);mango007039(CHS1);mango007040(CHS1);mango010054(FHT);mango011074(At4g26220);mango011252(At4g26220);mango011585(CYP73A12);mango012681(CHI…	K09754+K13065+K00660+K00660+K00660+K00660+K13083+K13083+K13065+K00487+K13065+K05277+K00660+K00660+K00660+K00660+K00475+K00588+K00588+K00487+K01859+K01859+K00588+K13081+K00660+K13065+K00660+K00660+K00660+K00588+K00588+K01859+K01859+K13065+K13082+K13081+K05277+K05280+K13065+K08695+K08695+K00475
Metabolism	Amino acid metabolism	Arginine biosynthesis	26	46	0.1236	0.321826	ko00220	mango000249(GS1-1);mango002572(GDH1);mango005095(GDH1);mango006032(At4g24830);mango006613(NAGK);mango006639(ALAAT2);mango007616(GS2);mango008694(Os01g0760600);mango009088(ASP3);mango009326(ASP5);mango009873(NAGS2);mango014893(Acy1);mango015354(GGAT2);mango015838(URE);mango017283(B0616E02-H0507E05.7);mango017947(GDHA);mango019456(At4g17830);mango020296(ASP1);mango021731(At2g19940);mango023332(Acy1…	K01915+K00261+K00261+K01940+K00930+K00814+K01915+K14454+K14454+K00811+K14682+K14677+K14272+K01427+K01476+K00261+K01438+K14455+K00145+K14677+K14272+K00261+K00814+K00814+K01915+K00818
Metabolism	Carbohydrate metabolism	Fructose and mannose metabolism	50	94	0.131934	0.33298	ko00051	mango000219(At1g66430);mango000693(TPIP1);mango000907(At1g50460);mango001358(SDH);mango001824(At3g59480);mango003943(At1g50460);mango003999(At1g50460);mango008621(PFK3);mango009025(PFK3);mango009483(GMD1);mango009601(MAN7);mango009983(PFK5);mango010812(PFK3);mango011042(HXK1);mango011381(TPIP1);mango011699(XYLA);mango012712(TPIP1);mango012752(CYT1);mango013931(PMI1);mango013999(FBA3);mango014084(…	K00847+K01803+K00844+K00008+K00847+K00844+K00844+K00850+K00850+K01711+K19355+K00850+K00850+K00844+K01803+K01805+K01803+K00966+K01809+K01623+K01623+K03841+K01623+K01803+K00966+K03841+K19355+K05305+K00895+K19355+K01623+K01803+K00966+K03841+K00895+K00844+K19355+K01623+K19355+K19355+K00966+K00895+K03841+K01623+K01711+K00850+K01809+K00847+K00008+K00850
Metabolism	Metabolism of cofactors and vitamins	Porphyrin metabolism	44	82	0.13271	0.33298	ko00860	mango000319(CRD1);mango000506(PAO);mango000898(HY2);mango002838(HCAR);mango002936(DVR);mango003109(CLH2);mango003536(HEMH);mango003858(CHLP);mango003937(CHLD);mango003992(CHLD);mango006700(CHLASE1);mango006873(SGR);mango006939(CHLP);mango007652(DVR);mango008706(NYC1);mango008791(HO1);mango008851(HEMH);mango009756(RCCR);mango010878(HO1);mango013089(NOL);mango014070(At5g26710);mango014145(At5g26710…	K04035+K13071+K08101+K18010+K19073+K08099+K01772+K10960+K03404+K03404+K08099+K22013+K10960+K19073+K13606+K21480+K01772+K13545+K21480+K13606+K01885+K01885+K02259+K01845+K03428+K00218+K19054+K01698+K13600+K01719+K21480+K02492+K13600+K01698+K01885+K03428+K22013+K03405+K03405+K04040+K01772+K00218+K01772+K03403
Genetic Information Processing	Translation	Ribosome	199	401	0.145561	0.358703	ko03010	mango000069(RPL34);mango000433(RPL10AC);mango000554(RPL12C);mango000600(RPS23);mango000641(RPL35);mango001100(RPL30);mango001312(RPS13);mango001435(RPL36C);mango001701(RPL5);mango002659(RPL30);mango002744(RPL3);mango002773(RPL13AD);mango002873(RPL23A);mango002885(RPL23A);mango002907(RPL14B);mango003067(RPS18A);mango003107(GSVIVT00020038001);mango003274(RPS21C);mango003295(RPL22C);mango003533(RPL1…	K02915+K02865+K02870+K02973+K02918+K02908+K02953+K02920+K02932+K02908+K02906+K02872+K02894+K02894+K02875+K02964+K02984+K02971+K02891+K02873+K02908+K02957+K02939+K02865+K02975+K02974+K02908+K02898+K02971+K02867+K02990+K02947+K02915+K02997+K02877+K02866+K02951+K02937+K02895+K02872+K02873+K02873+K02885+K02958+K02958+K02984+K02984+K02875+K02985+K02910+K02910+K02902+K02949+K02867+K02938+K02898+K02991+…
Metabolism	Lipid metabolism	Sphingolipid metabolism	29	53	0.158694	0.384206	ko00600	mango002759(ACER);mango002784(Gba2);mango003025(TSC10B);mango007051(GBA2);mango007107(ACER);mango012873(AGAL3);mango013342(SPHK2);mango013385(At4g04930);mango013879(AGAL2);mango013880(AGAL1);mango014701(LAG2);mango015249(Gba2);mango015645(At1g13580);mango019734(AGAL2);mango020230(Os11g0516000);mango023049(GL1-9);mango025355(GL1-9);mango025357(GL1-9);mango025532(Gba2);mango025675(AGAL1);mango02595…	K04711+K17108+K04708+K17108+K04711+K07407+K04718+K04712+K07407+K07407+K23727+K17108+K23727+K07407+K00654+K04713+K04713+K04713+K17108+K07407+K04713+K07407+K04718+K12309+K12309+K12349+K00654+K04715+K04715
Metabolism	Carbohydrate metabolism	Butanoate metabolism	20	36	0.191948	0.453668	ko00650	mango000265(HMGCL);mango000366(GAD1);mango001546(ALDH5F1);mango001620(At2g31810);mango003356(AAE7);mango006520(GLYR2);mango006879(HMGS);mango016860(hbdA);mango019675(GAD5);mango021050(At2g31810);mango022459(GABA-TP1);mango022717(VAT1);mango025912(GAD4);mango026631(AAT1);mango027061(ALS);mango028955(At5g47720);mango030782(VAT1);mango032769(GABA-TP1);mango035130(ALDH5F1);MSTRG.21522(HMGCL)	K01640+K01580+K17761+K01653+K01913+K18121+K01641+K00074+K01580+K01653+K16871+K01653+K01580+K00626+K01652+K00626+K01653+K16871+K17761+K01640
Metabolism	Metabolism of cofactors and vitamins	One carbon pool by folate	23	42	0.19396	0.453668	ko00670	mango001569(MTHFR2);mango004150(THFS);mango005786(5FCL);mango006135(PURU1);mango007136(SHM4);mango007149(SHM4);mango009005(SHM3);mango009949(SHM1);mango010827(SHM3);mango013774(PUR3);mango013792(PUR3);mango015127(SHM7);mango021020(THFS);mango021093(MTHFR2);mango024410(DRTS);mango024745(SHM2);mango025276(COG0212);mango029071(GDCST);mango030901(purH);mango032404(SHM1);MSTRG.4967(SHM7);MSTRG.5026(SH…	K00297+K01938+K01934+K01433+K00600+K00600+K00600+K00600+K00600+K00601+K00601+K00600+K01938+K00297+K13998+K00600+K01934+K00605+K00602+K00600+K00600+K00600+K00600
Metabolism	Glycan biosynthesis and metabolism	Glycosphingolipid biosynthesis - ganglio series	6	9	0.197412	0.454047	ko00604	mango021031(HEXO2);mango022722(HEXO3);mango030063(BGAL17);mango030303(BGAL17);mango030785(HEXO3);mango030788(HEXO3)	K12373+K12373+K12309+K12309+K12373+K12373
Metabolism	Amino acid metabolism	Tryptophan metabolism	46	89	0.21319	0.482298	ko00380	mango000939(ALDH3F1);mango002127(CYP89A9);mango002130(CYP89A2);mango002355(CYP89A9);mango002356(CYP89A9);mango002508(AMI1);mango003361(LPD1);mango004048(ALDH3F1);mango005188(AMI1);mango005191(AMI1);mango005826(UGT74E2);mango005828(UGT74B1);mango005850(ALDH2B4);mango005908(TAR2);mango007187(LPD2);mango008712(YUC2);mango009100(YUC6);mango014730(At4g34880);mango014731(At4g34880);mango014732(At4g3488…	K00128+K07408+K07408+K07408+K07408+K01426+K00382+K00128+K01426+K01426+K11820+K11820+K00128+K16903+K00382+K11816+K11816+K01426+K01426+K01426+K00128+K22450+K00658+K11816+K01593+K00128+K03781+K03781+K03781+K00128+K00128+K11820+K00626+K01593+K11816+K16903+K00658+K00658+K00658+K00626+K00837+K22450+K00128+K23947+K00128+K00658
Metabolism	Biosynthesis of other secondary metabolites	Glucosinolate biosynthesis	9	15	0.224981	0.500763	ko00966	mango005826(UGT74E2);mango005828(UGT74B1);mango006212(CYP79D16);mango006217(CYP79D16);mango015059(BCAT2);mango023539(BCAT2);mango024714(BCAT1);mango026166(UGT74B1);mango032439(BCAT2)	K11820+K11820+K12153+K12153+K00826+K00826+K00826+K11820+K00826
Environmental Information Processing	Membrane transport	ABC transporters	29	55	0.23338	0.511034	ko02010	mango001362(ABCB28);mango006333(ABCC13);mango006607(ABCB19);mango010088(ABCG5);mango011613(Os02g0190300);mango013640(ABCB9);mango017614(ABCB11);mango017751(ABCC4);mango017758(ABCC4);mango019175(ABCB2);mango019497(ABCB2);mango020078(ABCB26);mango022055(ABCB20);mango023592(ABCB11);mango023593(ABCB11);mango024165(ABCB13);mango026065(ABCB26);mango027182(ABCC4);mango027338(ABCB11);mango029190(ABCB9);m…	K05657+K05674+K05658+K05681+K05658+K05658+K05658+K05666+K05666+K05658+K05658+K05656+K05658+K05658+K05658+K05658+K05656+K05666+K05658+K05658+K05658+K05658+K05658+K05666+K05666+K05666+K05658+K05658+K05666
Metabolism	Lipid metabolism	Biosynthesis of unsaturated fatty acids	20	37	0.240566	0.511034	ko01040	mango001718(S-ACP-DES1);mango001719(ACPD);mango001722(ACPD);mango002405(S-ACP-DES5);mango002807(PED1);mango004126(FAD12);mango004128(FAD12);mango006123(ACX1);mango010493(ACX2);mango012698(ECR);mango015797(KCR1);mango020340(ACX3);mango020341(ACX3);mango020979(ACPD);mango022024(ECR);mango022416(FAD2);mango025145(S-ACP-DES6);mango026803(PED1);mango027590(tesB);mango032714(FAD2)	K03921+K03921+K03921+K03921+K07513+K10256+K10256+K00232+K00232+K10258+K10251+K00232+K00232+K03921+K10258+K10256+K03921+K07513+K01068+K10256
Metabolism	Metabolism of terpenoids and polyketides	Diterpenoid biosynthesis	16	29	0.240705	0.511034	ko00904	mango006775(CYP88D6);mango010737(LE);mango013272(GA2OX8);mango013709(GA2OX1);mango014315(GA2OX6);mango016671(GA2OX1);mango017185(KAO2);mango018047(CYP82G1);mango023871(KO);mango024517(KO);mango029114(GA2OX1);mango029492(GES);mango029493(GES);mango032932(GA2OX1);mango033302(GA2OX8);mango035128(TPS4)	K04123+K04124+K04125+K04125+K04125+K04125+K04123+K17961+K04122+K04122+K04125+K17982+K17982+K04125+K04125+K04121
Metabolism	Biosynthesis of other secondary metabolites	Aflatoxin biosynthesis	3	4	0.268068	0.560506	ko00254	mango023384(ACC1);mango024912(ACC1);mango024913(ACC1)	K11262+K11262+K11262
Metabolism	Energy metabolism	Sulfur metabolism	25	48	0.283672	0.58428	ko00920	mango000923(SIR1);mango001711(CYSK);mango002095(SBP2);mango002570(APK3);mango003132(APS1);mango004900(CYSD1);mango004902(RCS3);mango005097(APK3);mango007511(APS1);mango007559(RCS1);mango009863(AKN);mango013351(AHL);mango013824(SAT1);mango017099(SAT1);mango021028(CYSK);mango027569(CAS1);mango029080(APR1);mango032470(AKN);mango032946(GLY3);mango033195(AHL);mango033454(SAT1);mango033710(CGS1);MSTRG.…	K00392+K01738+K17285+K00860+K13811+K01738+K01738+K00860+K13811+K01738+K00860+K01082+K00640+K00640+K01738+K13034+K05907+K00860+K17725+K01082+K00640+K01739+K15422+K15422+K15422
Metabolism	Metabolism of other amino acids	Taurine and hypotaurine metabolism	4	6	0.288271	0.58502	ko00430	mango000366(GAD1);mango019675(GAD5);mango025912(GAD4);mango032136(GGT2)	K01580+K01580+K01580+K18592
Metabolism	Metabolism of cofactors and vitamins	Folate biosynthesis	17	32	0.299377	0.585688	ko00790	mango001712(SDR1);mango004538(RIBA3);mango013653(PDL2);mango014450(RIBA1);mango016605(DHFS);mango017931(SDR1);mango017944(ATP1);mango021158(RIBA1);mango024410(DRTS);mango026859(GCH1);mango026981(SDR1);mango027463(CNX3);mango029172(PDL2);mango033022(GGH2);mango033116(DAAT);MSTRG.14468(--);MSTRG.911(FPGS2)	K00079+K14652+K01724+K14652+K20457+K00079+K01724+K14652+K13998+K01495+K00079+K03637+K01724+K01307+K18482+K20457+K01930
Metabolism	Metabolism of other amino acids	Selenocompound metabolism	15	28	0.302938	0.585688	ko00450	mango000460(METE);mango003132(APS1);mango005130(At3g57050);mango005137(METE);mango005396(MGL);mango007511(APS1);mango009411(NTR1);mango015312(MMT1);mango028098(MGL);mango028099(MGL);mango032044(NTR1);mango032045(NTR1);mango033710(CGS1);mango034399(Os07g0657900);MSTRG.29046(--)	K00549+K13811+K01760+K00549+K01761+K13811+K00384+K08247+K01761+K01761+K00384+K00384+K01739+K00384+K08247
Metabolism	Biosynthesis of other secondary metabolites	Flavone and flavonol biosynthesis	6	10	0.304295	0.585688	ko00944	mango003892(CYP75A1);mango003893(CYP75A3);mango028594(CYP75B2);mango029318(F3GGT1);mango029319(F3GGT1);mango029389(F3GGT1)	K13083+K13083+K05280+K22794+K22794+K22794
Metabolism	Metabolism of cofactors and vitamins	Vitamin B6 metabolism	13	24	0.306068	0.585688	ko00750	mango004637(PDX2);mango006507(At1g17710);mango006548(TS1);mango009450(PSAT1);mango024807(PPOX1);mango029866(PDX12);mango030035(At1g17710);mango030331(TS1);mango032005(PSAT1);mango032806(PLR1);mango034222(PK);MSTRG.1550(PDX1);MSTRG.1551(PDX1)	K08681+K13248+K01733+K00831+K23998+K06215+K13248+K01733+K00831+K05275+K00868+K06215+K06215
Genetic Information Processing	Folding, sorting and degradation	Protein processing in endoplasmic reticulum	156	322	0.30982	0.585688	ko04141	mango000240(HSP15.7);mango000244(HSP15.7);mango000564(PDIL1-4);mango000666(UBC13);mango000670(HSP70);mango000677(HSP16.9C);mango000819(HSP18.2);mango000823(HSP17.5-E);mango000825(HSP18.2);mango000826(HSP18.2);mango000828(HSP18.2);mango001292(HSP23.6);mango001477(HSP83A);mango001484(ERDJ2A);mango001520(UBC10);mango002433(CAL1);mango002478(BIP4);mango003250(CUL1);mango003359(SAR1A);mango003360(SAR1…	K13993+K13993+K09580+K10575+K03283+K13993+K13993+K13993+K13993+K13993+K13993+K13993+K04079+K09540+K06689+K08057+K09490+K03347+K07953+K07953+K10578+K08057+K08288+K14016+K13993+K13993+K13993+K03283+K10575+K09580+K01456+K09490+K08057+K09490+K04079+K13525+K01230+K03283+K03283+K13993+K03283+K07151+K09518+K13989+K09518+K13989+K09481+K07151+K13993+K13993+K13993+K13993+K13993+K13993+K03283+K09503+K09580+…
Organismal Systems	Environmental adaptation	Plant-pathogen interaction	161	333	0.319149	0.59517	ko04626	mango000094(CNGC2);mango000220(CML24);mango000437(CML48);mango001147(CML50);mango001477(HSP83A);mango001683(NTF4);mango001849(CML2);mango001883(At4g27190);mango001884(At4g27220);mango001885(At5g63020);mango001893(RPS2);mango002020(PTI11);mango002260(WRKY46);mango003135(CAM3);mango003144(KCS11);mango003393(CP1);mango004579(MPK3);mango004935(CML5);mango005248(RBOHB);mango005555(RBOHF);mango005561(W…	K05391+K13448+K13448+K13448+K04079+K14512+K13448+K13459+K13459+K13459+K13459+K13436+K18835+K13448+K15397+K02183+K20536+K13448+K13447+K13447+K13426+K04079+K13412+K13412+K18875+K13457+K02358+K13434+K13424+K13413+K00864+K13447+K02183+K15397+K15397+K13448+K15397+K04368+K15397+K15397+K15397+K13412+K13448+K13448+K13448+K05391+K15397+K13448+K05391+K13457+K13457+K05391+K13416+K13416+K13412+K15397+K13416+…
Metabolism	Amino acid metabolism	Histidine metabolism	20	39	0.349956	0.643919	ko00340	mango000368(HPA);mango000939(ALDH3F1);mango004048(ALDH3F1);mango004841(HPA);mango005850(ALDH2B4);mango015149(HISN1B);mango015198(HISN1B);mango015409(ALDH2B7);mango017042(HISN4);mango020264(HISN2);mango022569(HISN8);mango022573(HISN8);mango023198(SDC);mango023302(ALDH3H1);mango025033(ALDH3H1);mango025193(SDC);mango026128(ALDH2B7);mango031967(ALDH3F1);mango032263(ALDH3I1);mango034566(HISN8)	K00817+K00128+K00128+K00817+K00128+K00765+K00765+K00128+K01663+K11755+K00013+K00013+K01590+K00128+K00128+K01590+K00128+K00128+K00128+K00013
Genetic Information Processing	Folding, sorting and degradation	Protein export	30	60	0.363847	0.66067	ko03060	mango000669(PPF-1);mango001484(ERDJ2A);mango001729(SRP14);mango002478(BIP4);mango002512(At5g27430);mango004509(PPF-1);mango005246(BIP3);mango005424(BIP5);mango005481(OXA1);mango007719(Gtp-bp);mango008700(PLSP1);mango010194(At2g45070);mango014004(TATC);mango014089(TATC);mango015221(BIP1);mango015374(--);mango016722(Immp1l);mango016761(sec61a);mango021952(At2g39960);mango022208(FFC);mango023291(PLS…	K03217+K09540+K03104+K09490+K12948+K03217+K09490+K09490+K03217+K13431+K03100+K09481+K03118+K03118+K09490+K12272+K09647+K10956+K12947+K03106+K03100+K03100+K03100+K03217+K03107+K03070+K09490+K10956+K10956+K03110
Metabolism	Metabolism of cofactors and vitamins	Riboflavin metabolism	11	21	0.388192	0.695721	ko00740	mango001580(At2g44050);mango002254(PYRR);mango004538(RIBA3);mango005611(PYRP2);mango013340(FHY);mango014450(RIBA1);mango015540(RIBF1);mango020415(rib5);mango021158(RIBA1);mango028869(PAP17);mango035435(PAP4)	K00794+K11752+K14652+K22912+K20884+K14652+K22949+K00793+K14652+K14379+K14379
Metabolism	Glycan biosynthesis and metabolism	Various types of N-glycan biosynthesis	28	57	0.420785	0.742225	ko00513	mango006282(MNS1);mango008662(STT3A);mango011205(STT3A);mango014705(FUT11);mango017083(XYLT);mango018251(GNT2);mango019699(STT3B);mango021031(HEXO2);mango021338(GNTI);mango021508(GNTI);mango021701(OST48);mango021861(OST1B);mango022722(HEXO3);mango022930(FUT13);mango024270(OST1A);mango025488(FUT13);mango025991(GALT1);mango026718(RPN2);mango028807(STT3B);mango029123(MNS3);mango030785(HEXO3);mango03…	K01230+K07151+K07151+K00753+K03714+K00736+K07151+K12373+K00726+K00726+K12670+K12666+K12373+K14412+K12666+K14412+K14413+K12667+K07151+K23741+K12373+K12373+K03843+K03843+K14413+K07441+K07151+K12666
Metabolism	Energy metabolism	Oxidative phosphorylation	73	152	0.424897	0.742225	ko00190	mango001487(At5g52840);mango002244(MTACP2);mango003643(MTACP2);mango004939(VHA-F);mango006664(At4g02580);mango006834(ATPC);mango007017(At2g33220);mango008531(--);mango008599(--);mango008849(At5g11770);mango008999(At5g11770);mango009365(ATPG);mango009478(VMAC1);mango009609(PPA4);mango009916(COX6A);mango010752(VHA-c''1);mango010771(QCR7-2);mango010830(At5g11770);mango011076(--);mango011254(--);mang…	K03949+K03955+K03955+K02151+K03943+K02136+K11353+K02140+K02140+K03940+K03940+K02109+K02155+K01507+K02266+K03661+K00417+K03940+K02140+K02140+K02267+K11352+K02115+K02133+K02133+K00413+K03965+K02154+K01507+K02137+K01507+K02115+K02259+K02113+K01507+K00411+K03946+K01507+K02138+K00411+K02113+K02267+K03937+K02147+K02147+K02155+K02154+K02267+K02155+K03953+K03955+K02150+K02136+K02115+K02152+K00419+K02155+…
Genetic Information Processing	Folding, sorting and degradation	Proteasome	44	91	0.433743	0.746222	ko03050	mango003093(PBD1);mango004612(PBG1);mango005439(RPN12A);mango005994(RPN7);mango006202(RPT3);mango007537(PBD1);mango008139(RPN6);mango008153(RPN13);mango008407(PAA1);mango009186(PBA1);mango009507(PAD1);mango010253(RPN5A);mango010792(PBA1);mango011689(RPT2A);mango014778(21D7);mango018104(RPT2A);mango018832(PBB2);mango019045(RPN9A);mango019147(RPN9A);mango019940(RPN9B);mango020107(PBB2);mango021647(…	K02734+K02736+K03031+K03037+K03063+K02734+K03036+K06691+K02730+K02738+K02731+K03035+K02738+K03062+K03033+K03062+K02739+K03039+K03039+K03039+K02739+K03029+K03038+K02735+K03030+K02725+K03064+K03030+K02735+K03031+K03031+K03037+K02730+K02729+K03063+K02729+K03063+K03038+K06700+K03035+K11599+K02726+K02739+K10881
Metabolism	Lipid metabolism	Steroid biosynthesis	23	47	0.448069	0.746222	ko00100	mango000838(SMO2-2);mango004291(SMO2-2);mango006030(CPI1);mango006848(SMO1-1);mango008155(CPR);mango012492(CYP51G1);mango012537(At1g20050);mango013698(CYP710A1);mango014321(DIM);mango014549(SS2);mango016087(SMT1);mango020473(LIP2);mango021813(SS2);mango023546(SQE1);mango023716(SQE1);mango024069(SMT2);mango024706(SQE2);mango028472(SMO1-1);mango029130(CYP710A1);mango031535(FK);mango032444(SQE3);man…	K14424+K14424+K08246+K14423+K01853+K05917+K01824+K09832+K09828+K00801+K00559+K01052+K00801+K00511+K00511+K08242+K00511+K14423+K09832+K00222+K00511+K00227+K01853
Metabolism	Glycan biosynthesis and metabolism	Other types of O-glycan biosynthesis	13	26	0.452442	0.746222	ko00514	mango000012(XEG113);mango003903(PLENTY);mango003957(PLENTY);mango006646(OFUT36);mango010587(HPAT1);mango012436(RDN2);mango015749(MUCI21);mango018801(SERGT1);mango018802(SERGT1);mango023907(RRA3);mango030200(OFUT36);mango032523(SPY);mango033569(XEG113)	K20784+K20782+K20782+K03691+K20782+K20782+K18134+K20781+K20781+K20783+K03691+K09667+K20784
Metabolism	Biosynthesis of other secondary metabolites	Caffeine metabolism	2	3	0.454222	0.746222	ko00232	mango012331(URIII);mango022361(URIII)	K00365+K00365
Metabolism	Biosynthesis of other secondary metabolites	Isoflavonoid biosynthesis	2	3	0.454222	0.746222	ko00943	mango009693(CYP81E8);mango009815(CYP81E8)	K13260+K13260
Metabolism	Nucleotide metabolism	Purine metabolism	73	154	0.486019	0.789067	ko00230	mango001066(At4g26390);mango001343(PGMP);mango001512(PKP2);mango001543(At1g16350);mango002570(APK3);mango002586(At4g26390);mango002811(VIT_05s0051g00580);mango002996(GK3);mango003132(APS1);mango003140(PKP1);mango004970(PURKE);mango005065(APY2);mango005097(APK3);mango005936(At4g24730);mango005997(NDPK2);mango006035(ADK-B);mango006399(APT5);mango006576(RSH2);mango006772(PKP3);mango007414(UAH);mango…	K00873+K01835+K00873+K00088+K00860+K00873+K01519+K00942+K13811+K00873+K11808+K14641+K00860+K01517+K00940+K00939+K00759+K00951+K00873+K18151+K18151+K13811+K03787+K00860+K10807+K00759+K00873+K00365+K00856+K00939+K00873+K00601+K00601+K01933+K01427+K00939+K01490+K00948+K00939+K00764+K00873+K00856+K01952+K01952+K10808+K00365+K00951+K00759+K00759+K01835+K00948+K00940+K01951+K00939+K01466+K03787+K00951+…
Metabolism	Lipid metabolism	Glycerophospholipid metabolism	70	148	0.497906	0.798965	ko00564	mango000784(AMT1-3);mango001145(GPDHC1);mango003678(LCAT3);mango003902(NPC2);mango003956(NPC2);mango005283(PLDZETA1);mango005936(At4g24730);mango006420(PLD1);mango006876(PLDGAMMA1);mango006892(LPLAT1);mango008001(DGK7);mango008915(DDB_G0282005);mango008923(EMB1187);mango009164(FGRAMPH1_01T20223);mango009300(pldZ);mango010544(LCAT4);mango010899(EMB1187);mango011084(DDB_G0282005);mango012734(GPAT7)…	K01114+K00006+K22389+K01114+K01114+K01115+K01517+K01115+K01115+K13519+K00901+K06130+K00894+K06130+K16860+K22389+K00894+K06130+K13508+K00006+K00111+K18693+K08730+K08730+K00999+K00999+K01115+K18696+K13508+K00901+K13508+K13508+K01114+K00901+K18696+K05929+K00630+K00006+K00901+K13511+K13506+K00968+K15728+K13510+K13513+K15728+K06129+K13508+K14156+K18693+K18693+K01114+K13508+K13508+K00901+K01126+K05929+…
Metabolism	Lipid metabolism	Fatty acid elongation	21	44	0.517553	0.811617	ko00062	mango000615(At3g45770);mango003144(KCS11);mango006113(ppt-1);mango007454(KCS20);mango007455(KCS20);mango008337(FDH);mango008757(KCS11);mango008903(KCS11);mango009153(KCS11);mango010769(KCS11);mango012685(KCS19);mango012698(ECR);mango015110(KCS7);mango015557(CUT1);mango015797(KCR1);mango017535(KCS1);mango021928(KCS19);mango022024(ECR);mango026285(CUT1);mango027417(KCS1);mango027590(tesB)	K07512+K15397+K01074+K15397+K15397+K15397+K15397+K15397+K15397+K15397+K15397+K10258+K15397+K15397+K10251+K15397+K15397+K10258+K15397+K15397+K01068
Metabolism	Metabolism of cofactors and vitamins	Pantothenate and CoA biosynthesis	21	44	0.517553	0.811617	ko00770	mango001620(At2g31810);mango003890(PYD2);mango005986(HAL3A);mango012305(Aasdhppt);mango015059(BCAT2);mango017771(COAE);mango019658(PYD1);mango020313(At3g58610);mango021050(At2g31810);mango022717(VAT1);mango023539(BCAT2);mango024714(BCAT1);mango024937(PPCS2);mango026107(Os09g0533100);mango026810(PANC);mango027061(ALS);mango028865(PYD1);mango030101(At3g58610);mango030102(At3g58610);mango030782(VAT1…	K01653+K01464+K01598+K06133+K00826+K00859+K00207+K00053+K01653+K01653+K00826+K00826+K01922+K09680+K01918+K01652+K00207+K00053+K00053+K01653+K00826
Metabolism	Lipid metabolism	Synthesis and degradation of ketone bodies	5	10	0.545993	0.846595	ko00072	mango000265(HMGCL);mango006879(HMGS);mango026631(AAT1);mango028955(At5g47720);MSTRG.21522(HMGCL)	K01640+K01641+K00626+K00626+K01640
Metabolism	Lipid metabolism	Cutin, suberine and wax biosynthesis	29	62	0.560445	0.859349	ko00073	mango000791(CYP86A1);mango002015(FAR2);mango002016(FAR2);mango002018(FAR2);mango004025(FAR4);mango004360(CYP86A1);mango004789(FAR4);mango004790(FAR3);mango005596(CYP86A22);mango006196(CYP86A22);mango007688(PXG1);mango009318(BAT1);mango015516(CYP86B1);mango018213(CYP94A2);mango018725(HHT1);mango020203(HHT1);mango020715(CYP94A2);mango020717(CYP94A2);mango020718(CYP94A2);mango022299(CER1);mango02585…	K15401+K13356+K13356+K13356+K13356+K15401+K13356+K13356+K15398+K15398+K17991+K15400+K15402+K13407+K15400+K15400+K20769+K13407+K20769+K15404+K17991+K17991+K20769+K15400+K15398+K15404+K15403+K15403+K20769
Metabolism	Amino acid metabolism	Valine, leucine and isoleucine biosynthesis	14	30	0.58305	0.884185	ko00290	mango001620(At2g31810);mango015059(BCAT2);mango020313(At3g58610);mango020804(IPMS2);mango021050(At2g31810);mango022717(VAT1);mango023539(BCAT2);mango024714(BCAT1);mango027061(ALS);mango030101(At3g58610);mango030102(At3g58610);mango030782(VAT1);mango031515(OMR1);mango032439(BCAT2)	K01653+K00826+K00053+K01649+K01653+K01653+K00826+K00826+K01652+K00053+K00053+K01653+K01754+K00826
Metabolism	Glycan biosynthesis and metabolism	Glycosphingolipid biosynthesis - globo and isoglobo series	12	26	0.607644	0.901795	ko00603	mango012873(AGAL3);mango013879(AGAL2);mango013880(AGAL1);mango019734(AGAL2);mango021031(HEXO2);mango022722(HEXO3);mango025675(AGAL1);mango029484(AGAL2);mango030785(HEXO3);mango030788(HEXO3);mango031014(At4g19900);mango031020(A4galt)	K07407+K07407+K07407+K07407+K12373+K12373+K07407+K07407+K12373+K12373+K01988+K01988
Metabolism	Metabolism of terpenoids and polyketides	Sesquiterpenoid and triterpenoid biosynthesis	23	50	0.607732	0.901795	ko00909	mango001493(VIT_19s0014g04930);mango012164(VIT_19s0014g04930);mango012262(TPS13);mango012265(TPS13);mango013296(TPS13);mango014549(SS2);mango019725(TPS6);mango021813(SS2);mango023546(SQE1);mango023716(SQE1);mango024560(ytcB);mango024706(SQE2);mango029560(TPS7);mango029565(TPS7);mango029568(TPS7);mango029716(VIT_19s0014g04930);mango029719(ValCS);mango032444(SQE3);mango033272(VIT_19s0014g04930);man…	K15803+K15803+K14175+K14175+K14175+K00801+K15803+K00801+K00511+K00511+K15891+K00511+K14173+K14173+K14173+K15803+K15803+K00511+K15803+K15803+K15803+K20659+K20659
Cellular Processes	Transport and catabolism	Phagosome	55	120	0.631729	0.927432	ko04145	mango000269(TUBB1);mango000810(TUBB1);mango001427(TUBB1);mango002433(CAL1);mango002564(TUBA3);mango003644(CRT3);mango004199(TUBA3);mango004939(VHA-F);mango005105(TUBA3);mango005301(CRT2);mango005613(TUBB1);mango005628(TUBB2);mango005838(RAC3);mango006604(SEC22);mango008688(ARAC7);mango009478(VMAC1);mango009918(TUBA);mango010194(At2g45070);mango010752(VHA-c''1);mango010979(RHN1);mango011149(RHN1);…	K07375+K07375+K07375+K08057+K07374+K08057+K07374+K02151+K07374+K08057+K07375+K07375+K04392+K08517+K04392+K02155+K07374+K09481+K03661+K07889+K07889+K08488+K02154+K04392+K07374+K07375+K07375+K10956+K08054+K08488+K07375+K08488+K07374+K04392+K02147+K04392+K02147+K02155+K02154+K02155+K08054+K04392+K07375+K02150+K04392+K10956+K08517+K08517+K07375+K02152+K02155+K10956+K07375+K07375+K07374
Metabolism	Metabolism of terpenoids and polyketides	Polyketide sugar unit biosynthesis	1	2	0.718549	1	ko00523	mango028479(NRS/ER)	K12451
Metabolism	Biosynthesis of other secondary metabolites	Anthocyanin biosynthesis	1	2	0.718549	1	ko00942	mango002360(UFGT)	K12930
Metabolism	Biosynthesis of other secondary metabolites	Biosynthesis of various antibiotics	1	2	0.718549	1	ko00998	mango019960(PLR_Fi1)	K21568
Metabolism	Metabolism of cofactors and vitamins	Lipoic acid metabolism	3	7	0.720428	1	ko00785	mango013885(LIP1P-1);mango017406(LIP2P);mango025680(LIP1P)	K03644+K03801+K03644
Organismal Systems	Environmental adaptation	Circadian rhythm - plant	42	95	0.738751	1	ko04712	mango000616(PRR37);mango002798(CHS1);mango002799(CHS1);mango002800(CHS1);mango002801(CHS1);mango003467(PHYA);mango003692(FT);mango006492(ELF3-2);mango007036(CHS1);mango007038(CHS1);mango007039(CHS1);mango007040(CHS1);mango009397(HY5);mango010546(HY5);mango012663(PRR37);mango013766(COP1);mango013783(COP1);mango013960(PIL15);mango014225(ADO3);mango015531(TCP7);mango017548(APRR5);mango017553(LHY);ma…	K12129+K00660+K00660+K00660+K00660+K12120+K16223+K12125+K00660+K00660+K00660+K00660+K16241+K16241+K12129+K10143+K10143+K12126+K12116+K16221+K12130+K12133+K12126+K10143+K00660+K00660+K10143+K00660+K00660+K12124+K12118+K12118+K12124+K12116+K12116+K12126+K12133+K12130+K16240+K12125+K12125+K12130
Metabolism	Carbohydrate metabolism	C5-Branched dibasic acid metabolism	5	12	0.741958	1	ko00660	mango001620(At2g31810);mango021050(At2g31810);mango022717(VAT1);mango027061(ALS);mango030782(VAT1)	K01653+K01653+K01653+K01652+K01653
Metabolism	Metabolism of terpenoids and polyketides	Brassinosteroid biosynthesis	15	35	0.74298	1	ko00905	mango000152(BA13);mango006516(CYP90D1);mango006585(CYP92C6);mango008414(CYP92C6);mango008415(CYP92C6);mango008417(CYP92C6);mango008765(CYP734A1);mango008912(CYP734A1);mango012829(CYP90A1);mango015679(CYP734A1);mango022081(CYP90A1);mango026657(CYP724B1);mango030283(CYP90D1);mango030994(DET2);mango031822(CYP90B1)	K09590+K12638+K20623+K20623+K20623+K20623+K15639+K15639+K09588+K15639+K09588+K12639+K12638+K09591+K09587
Metabolism	Metabolism of cofactors and vitamins	Nicotinate and nicotinamide metabolism	14	33	0.756004	1	ko00760	mango000916(NADK1);mango004014(NADK1);mango005937(QS);mango008487(surE);mango008929(NUDT19);mango009776(NAPRT1);mango010890(NUDT19);mango016734(Os09g0345700);mango020031(AO);mango030075(surE);mango031577(URH1);mango031679(NAPRT2);mango033478(SRT1);MSTRG.9721(SRT1)	K00858+K00858+K03517+K03787+K03426+K00763+K03426+K00858+K00278+K03787+K01240+K00763+K11416+K11416
Metabolism	Carbohydrate metabolism	Pentose and glucuronate interconversions	55	125	0.77486	1	ko00040	mango000083(UGD1);mango000342(UGP1);mango001358(SDH);mango002633(At2g43860);mango002810(At3g07010);mango005972(At1g67750);mango006955(RPE);mango006988(UGD1);mango007028(At3g07010);mango008355(PMEU1);mango008359(PME44);mango011699(XYLA);mango013213(PMR6);mango013263(PME18);mango014298(AKR4C10);mango015368(At1g48100);mango015731(UGD1);mango018765(Os09g0505700);mango018844(GLCAK1);mango018897(At1g48…	K00012+K00963+K00008+K01184+K01728+K01728+K01783+K00012+K01728+K01051+K01051+K01805+K01728+K01051+K00002+K01213+K00012+K01783+K16190+K01184+K01728+K01184+K22935+K01728+K01728+K12447+K12447+K00854+K00854+K00012+K01728+K01728+K01051+K01051+K01051+K01051+K01051+K01783+K01213+K01051+K01051+K01051+K01051+K00002+K00002+K01728+K01728+K01051+K01051+K00012+K00012+K00963+K01184+K00008+K01051
Metabolism	Metabolism of terpenoids and polyketides	Zeatin biosynthesis	14	34	0.801253	1	ko00908	mango008311(CKX7);mango011486(CKX7);mango016051(CKX6);mango016573(UGT73C6);mango016645(UGT73C6);mango024395(CKX5);mango031415(TOGT1);mango031477(UGT73C3);mango031480(UGT73C1);mango031482(UGT73C3);mango031484(UGT73C4);mango031485(UGT73C6);mango031488(UGT73C3);mango031490(UGT73C3)	K00279+K00279+K00279+K13496+K13496+K00279+K13496+K13496+K13496+K13496+K13496+K13496+K13496+K13496
Genetic Information Processing	Translation	Ribosome biogenesis in eukaryotes	56	129	0.815982	1	ko03008	mango000275(NOP5-2);mango001577(rio2);mango003332(--);mango003938(At1g50920);mango003993(At1g50920);mango005881(MPHOSPH10);mango006540(CDC48C);mango008248(snu13);mango008764(RAN2);mango008771(snu13);mango008911(RAN2);mango008919(snu13);mango009419(EIF6-2);mango009804(SDN3);mango010277(At1g10490);mango010702(SPAC57A7.06);mango010905(snu13);mango010915(RAN1);mango011080(snu13);mango011090(RAN1);man…	K14565+K07179+K14546+K06943+K06943+K14559+K14571+K12845+K07936+K12845+K07936+K12845+K03264+K14570+K14521+K14567+K12845+K07936+K12845+K07936+K14555+K14555+K14568+K14563+K14561+K14566+K14549+K14538+K11130+K14554+K14569+K14569+K14553+K14567+K14567+K14567+K14548+K14548+K11108+K14563+K11883+K11129+K14571+K14571+K11131+K14556+K03264+K14537+K14537+K14545+K14565+K11131+K14550+K14545+K14546+K14567
Metabolism	Amino acid metabolism	Lysine degradation	22	53	0.824685	1	ko00310	mango000939(ALDH3F1);mango003361(LPD1);mango004048(ALDH3F1);mango005850(ALDH2B4);mango007187(LPD2);mango008354(LKR/SDH);mango011462(LKR/SDH);mango012384(SUVH1);mango012559(ASHR2);mango015409(ALDH2B7);mango017041(At4g26910);mango023302(ALDH3H1);mango025033(ALDH3H1);mango026128(ALDH2B7);mango026631(AAT1);mango028736(--);mango028738(--);mango028776(At4g26910);mango028955(At5g47720);mango031967(ALDH3…	K00128+K00382+K00128+K00128+K00382+K14157+K14157+K11420+K11426+K00128+K00658+K00128+K00128+K00128+K00626+K00658+K00658+K00658+K00626+K00128+K00128+K00658
Metabolism	Metabolism of terpenoids and polyketides	Terpenoid backbone biosynthesis	33	80	0.872859	1	ko00900	mango000566(ISPG);mango001876(FTA);mango003624(IPI1);mango003858(CHLP);mango004248(ISPE);mango004375(At5g58770);mango004644(ISPG);mango006879(HMGS);mango006939(CHLP);mango007634(TKT2);mango009656(GGPS);mango010065(FLCY);mango012298(MVD2);mango013147(MVD2);mango014898(HMG1);mango016723(SPS2);mango017034(GGPPS1);mango017133(FPS);mango018418(TPS12);mango018423(ISPS);mango024305(HMG1);mango024560(ytc…	K03526+K05955+K01823+K10960+K00919+K11778+K03526+K01641+K10960+K01662+K13789+K05906+K01597+K01597+K00021+K05356+K13789+K00787+K12742+K12742+K00021+K15891+K00626+K00099+K00626+K00587+K13789+K11778+K01662+K05356+K00787+K15889+K15889
Metabolism	Nucleotide metabolism	Pyrimidine metabolism	40	96	0.874335	1	ko00240	mango000597(CARB);mango002211(PYRE-F);mango002906(Dctpp1);mango003890(PYD2);mango003920(psuG);mango003921(--);mango005065(APY2);mango005997(NDPK2);mango008487(surE);mango010251(RNR1);mango011276(CDA1);mango012003(PYRE-F);mango013817(TK);mango015643(TTM2);mango017140(UKL3);mango018019(Dctpp1);mango018303(TK1A);mango018781(ZEU1);mango019658(PYD1);mango019838(TTM1);mango022100(TSO2);mango022732(ctps…	K01955+K13421+K16904+K01464+K16329+K16329+K14641+K00940+K03787+K10807+K01489+K13421+K00857+K00876+K00876+K16904+K00857+K00943+K00207+K00876+K10808+K01937+K13998+K01520+K00876+K16904+K01493+K01937+K00940+K00876+K00207+K03787+K01937+K01240+K10807+K00876+K01937+K10807+K10807+K16329
Metabolism	Carbohydrate metabolism	Inositol phosphate metabolism	48	115	0.88937	1	ko00562	mango000693(TPIP1);mango000769(PLC2);mango000770(PLC4);mango000784(AMT1-3);mango001585(ITPK4);mango003902(NPC2);mango003956(NPC2);mango004383(PLC4);mango006486(MIOX1);mango008373(SAC3);mango009444(SAC6);mango009803(PTEN2A);mango010020(PIP5K1);mango010485(INPS1);mango011381(TPIP1);mango011395(SAC3);mango012712(TPIP1);mango012836(PLC6);mango012837(PLC2);mango013006(PIP5K6);mango013178(MTM1);mango01…	K01803+K05857+K05857+K01114+K01765+K01114+K01114+K05857+K00469+K22913+K21797+K01110+K00889+K01858+K01803+K22913+K01803+K05857+K05857+K00889+K18081+K01803+K00999+K00999+K01114+K00915+K00913+K01765+K00140+K00913+K01110+K01803+K05857+K00889+K10572+K00913+K01114+K10047+K22913+K01092+K01092+K00469+K21797+K01858+K00889+K15422+K15422+K15422
Genetic Information Processing	Replication and repair	Homologous recombination	28	71	0.918836	1	ko03440	mango004541(RAD51D);mango004573(RAD51B);mango006050(CLSY3);mango008078(XRCC3);mango008365(RAD51);mango008483(At2g19490);mango008545(At2g19490);mango009007(--);mango009207(RPA2A);mango010259(EME1B);mango014130(RECG);mango014568(DRD1);mango014691(CHR25);mango016640(RECA);mango017690(At4g02110);mango019971(RPA1E);mango022135(CLSY2);mango022536(BRCA1);mango024105(Babam2);mango024253(Brip1);mango02674…	K10871+K10869+K10875+K10880+K04482+K03553+K03553+K20776+K10739+K10882+K03655+K10875+K10875+K03553+K10728+K07466+K10875+K10683+K12173+K15362+K10683+K10870+K08775+K03165+K10865+K02335+K04728+K10881
Genetic Information Processing	Replication and repair	Non-homologous end-joining	3	10	0.920481	1	ko03450	mango002390(FEN1);mango007413(XRCC4);mango033218(MRE11)	K04799+K10886+K10865
Metabolism	Lipid metabolism	Ether lipid metabolism	14	38	0.922285	1	ko00565	mango000784(AMT1-3);mango003902(NPC2);mango003956(NPC2);mango005283(PLDZETA1);mango006420(PLD1);mango006876(PLDGAMMA1);mango006892(LPLAT1);mango009300(pldZ);mango015184(PLDDELTA);mango017868(NPC6);mango024474(LPEAT1);mango027056(NPC6);mango029731(PLD1);mango031938(PLDDELTA)	K01114+K01114+K01114+K01115+K01115+K01115+K13519+K16860+K01115+K01114+K13510+K01114+K01115+K01115
Metabolism	Biosynthesis of other secondary metabolites	Indole alkaloid biosynthesis	2	8	0.949375	1	ko00901	mango020649(TDC1);mango026768(ELI5)	K01593+K01593
Metabolism	Biosynthesis of other secondary metabolites	Betalain biosynthesis	3	11	0.949692	1	ko00965	mango020649(TDC1);mango026768(ELI5);mango032309(LIGB)	K01593+K01593+K15777
Genetic Information Processing	Replication and repair	DNA replication	26	69	0.953384	1	ko03030	mango000414(POL2A);mango000804(PCNA);mango002390(FEN1);mango005488(PRIM1);mango007773(MCM5);mango009207(RPA2A);mango009775(POLA);mango012539(OsI_36121);mango013136(At2g25100);mango014560(MCM4);mango015826(Pola2);mango015896(At1g67320);mango015972(At1g67320);mango017681(MCM7);mango019676(DPB2);mango019971(RPA1E);mango021804(MCM4);mango022481(OsI_36121);mango022482(MCM2);mango025037(RFC3);mango0250…	K02324+K04802+K04799+K02684+K02209+K10739+K02320+K02540+K10743+K02212+K02321+K02685+K02685+K02210+K02325+K07466+K02212+K02540+K02540+K10756+K10755+K02210+K10742+K02541+K02542+K02335
Metabolism	Glycan biosynthesis and metabolism	N-Glycan biosynthesis	24	66	0.969001	1	ko00510	mango004701(EVN);mango006282(MNS1);mango008662(STT3A);mango009599(LPPE2);mango011205(STT3A);mango018251(GNT2);mango019699(STT3B);mango021121(PPRD2);mango021338(GNTI);mango021508(GNTI);mango021701(OST48);mango021861(OST1B);mango024270(OST1A);mango026044(--);mango026718(RPN2);mango026849(DPMS3);mango028807(STT3B);mango029123(MNS3);mango032314(LPPG);mango033036(alg2);mango033038(alg2);MSTRG.11835(PU…	K00902+K01230+K07151+K07252+K07151+K00736+K07151+K12345+K00726+K00726+K12670+K12666+K12666+K00737+K12667+K09659+K07151+K23741+K07252+K03843+K03843+K07441+K07151+K12666
Metabolism	Metabolism of other amino acids	Phosphonate and phosphinate metabolism	2	9	0.970221	1	ko00440	mango022857(CCT2);mango031040(PECT1)	K00968+K00967
Metabolism	Glycan biosynthesis and metabolism	Glycosphingolipid biosynthesis - lacto and neolacto series	2	9	0.970221	1	ko00601	mango031014(At4g19900);mango031020(A4galt)	K01988+K01988
Environmental Information Processing	Signal transduction	Phosphatidylinositol signaling system	41	108	0.976809	1	ko04070	mango000769(PLC2);mango000770(PLC4);mango003393(CP1);mango004383(PLC4);mango007179(CP1);mango008001(DGK7);mango009444(SAC6);mango009803(PTEN2A);mango010020(PIP5K1);mango012836(PLC6);mango012837(PLC2);mango013006(PIP5K6);mango013178(MTM1);mango014767(PIS1);mango014783(PIS1);mango016909(DGK5);mango017940(IPK2b);mango018448(DGK5);mango019900(ITPK1);mango020440(DGK5);mango021234(ITPK3);mango021502(PT…	K05857+K05857+K02183+K05857+K02183+K00901+K21797+K01110+K00889+K05857+K05857+K00889+K18081+K00999+K00999+K00901+K00915+K00901+K00913+K00901+K00913+K01110+K05857+K00889+K02183+K10572+K00913+K00901+K02183+K10047+K00981+K01092+K01092+K21797+K00889+K00901+K13024+K02183+K15422+K15422+K15422
Genetic Information Processing	Folding, sorting and degradation	Sulfur relay system	3	13	0.980668	1	ko04122	mango001153(CTU2);mango027463(CNX3);mango033402(MOCS3)	K14169+K03637+K11996
Metabolism	Metabolism of terpenoids and polyketides	Monoterpenoid biosynthesis	6	22	0.982524	1	ko00902	mango016575(IO);mango016576(IO);mango017356(SDR1);mango017357(SDR1);mango028520(SALR);mango030550(TPS10)	K20618+K20618+K15095+K15095+K15095+K15096
Metabolism	Glycan biosynthesis and metabolism	Glycosylphosphatidylinositol (GPI)-anchor biosynthesis	13	41	0.984017	1	ko00563	mango007974(Pigb);mango010325(At1g61280);mango010327(At1g61280);mango012411(PIGM);mango018069(PIGT);mango018863(GAA1);mango020077(Gpaa1);mango020138(BST1);mango026836(PIGT);mango026838(--);MSTRG.26343(PIGM);MSTRG.3651(At4g17910);MSTRG.3874(At4g17910)	K05286+K03861+K03861+K05284+K05292+K05289+K05289+K05294+K05292+K05291+K05284+K05283+K05283
Metabolism	Biosynthesis of other secondary metabolites	Monobactam biosynthesis	5	21	0.992163	1	ko00261	mango003132(APS1);mango007511(APS1);mango020240(AK2);mango023608(AKHSDH2);mango025891(asd)	K13811+K13811+K00928+K12524+K00133
Genetic Information Processing	Folding, sorting and degradation	Ubiquitin mediated proteolysis	71	186	0.994082	1	ko04120	mango000208(At5g37930);mango000514(RZPF34);mango000666(UBC13);mango001012(SINAT2);mango001033(COP10);mango001520(UBC10);mango001791(CDC20-2);mango001796(CDC20-1);mango002866(PRP19A);mango003232(APC7);mango003233(APC7);mango003250(CUL1);mango003369(UBC32);mango003520(CDC20-1);mango003941(UBC20);mango003997(UBC20);mango004152(SINAT2);mango004376(DDB2);mango004421(UBA1);mango004511(UBC13);mango00555…	K04506+K10144+K10575+K04506+K20217+K06689+K03363+K03363+K10599+K03354+K03354+K03347+K10578+K03363+K06688+K06688+K04506+K10140+K03178+K10575+K04706+K10576+K03354+K10144+K04506+K03364+K10575+K10581+K10143+K10143+K10581+K10581+K10576+K10684+K04649+K10143+K10143+K10581+K10579+K10685+K06688+K04506+K04506+K04506+K03875+K10688+K10577+K03875+K10144+K10581+K10575+K06689+K06689+K10610+K10610+K10610+K06689+…
Genetic Information Processing	Folding, sorting and degradation	SNARE interactions in vesicular transport	20	63	0.995186	1	ko04130	mango002461(SYP43);mango002600(KN);mango004622(SYP71);mango004779(COAD);mango005063(KN);mango006348(GOS11);mango006604(SEC22);mango006963(VTI13);mango008739(SYP32);mango012187(SYP21);mango014597(SYP112);mango017277(GOS12);mango018638(SYP22);mango019904(SYP22);mango022295(SYP121);mango026678(BET11);mango030161(SEC22);mango030391(SEC22);mango031843(COAD);mango032600(SYP121)	K08489+K08486+K08506+K08486+K08486+K08495+K08517+K08493+K08490+K08488+K08486+K08495+K08488+K08488+K08486+K08504+K08517+K08517+K08486+K08486
Genetic Information Processing	Transcription	RNA polymerase	12	43	0.9967	1	ko03020	mango000813(POLR1D);mango001429(--);mango002038(NRPB6A);mango006543(--);mango008438(MED20B);mango011014(NRPB5A);mango011189(NRPB5A);mango012473(--);mango013397(RPB2);mango014946(NRPB3);mango016683(NRPB8B);MSTRG.12532(--)	K03020+K03023+K03014+K03005+K03026+K03013+K03013+K14721+K03010+K03011+K03016+K03024
Metabolism	Amino acid metabolism	Lysine biosynthesis	5	23	0.996834	1	ko00300	mango020240(AK2);mango021221(DAP);mango023608(AKHSDH2);mango024926(AGD2);mango025891(asd)	K00928+K10206+K12524+K10206+K00133
Genetic Information Processing	Replication and repair	Base excision repair	15	53	0.998273	1	ko03410	mango000414(POL2A);mango000804(PCNA);mango002390(FEN1);mango006384(FPG1);mango009492(APE2);mango019676(DPB2);mango020721(MYH);mango022396(MAG);mango023930(--);mango024478(tag);mango025046(OGG1);mango026680(PARP1);mango027202(PARP2);mango033329(POLIA);mango035143(guaA)	K02324+K04802+K04799+K10563+K10772+K02325+K03575+K03652+K01247+K01246+K03660+K24070+K10798+K02335+K01246
Cellular Processes	Transport and catabolism	Autophagy - other	18	63	0.999098	1	ko04136	mango000346(ATG5);mango001571(ATG4);mango005721(PP2A);mango006163(ATG8F);mango015045(TOR);mango015453(PP2A);mango016268(ATG1C);mango017271(ATG8F);mango021092(ATG4);mango022363(PP2A4);mango023568(ATG8I);mango027390(ATG1A);mango027875(PP2A);mango029085(ATG8C);mango033365(ATG8CL);MSTRG.14003(ATG101);MSTRG.1968(ATG8C);MSTRG.3918(ATG10)	K08339+K08342+K04382+K08341+K07203+K04382+K08269+K08341+K08342+K04382+K08341+K08269+K04382+K08341+K08341+K19730+K08341+K17888
Genetic Information Processing	Replication and repair	Mismatch repair	13	55	0.999901	1	ko03430	mango000804(PCNA);mango008185(MLH1);mango008724(MSH7);mango008725(MSH7);mango009207(RPA2A);mango009435(MLH3);mango013628(EXO1);mango019608(EXO1);mango019971(RPA1E);mango025037(RFC3);mango025050(RFC2);mango029456(mutS2);mango034851(MSH3)	K04802+K08734+K08737+K08737+K10739+K08739+K10746+K10746+K07466+K10756+K10755+K07456+K08736
Genetic Information Processing	Translation	Aminoacyl-tRNA biosynthesis	26	92	0.999926	1	ko00970	mango002256(At1g09620);mango002487(At5g27470);mango004211(OVA5);mango007000(GATB);mango008610(SYNC1);mango009038(OVA4);mango009179(IBI1);mango009345(SYCO);mango010784(IBI1);mango010814(GATC);mango012334(SYNC1);mango012454(At2g33840);mango014070(At5g26710);mango014145(At5g26710);mango014844(POPTRDRAFT_821063);mango018308(EMB2761);mango018635(GAPA2);mango022490(At1g29880);mango025695(OVA9);mango025…	K01869+K01875+K04567+K02434+K01893+K01867+K22503+K01883+K22503+K02435+K01893+K01866+K01885+K01885+K01872+K01868+K01866+K01880+K01886+K01885+K01872+K01893+K01869+K01881+K01873+K01883
Genetic Information Processing	Folding, sorting and degradation	RNA degradation	46	151	0.999989	1	ko03018	mango001061(CPN60B3);mango002829(CPN60-2);mango003821(CAF1-9);mango004219(CPN60B3);mango004330(ENO3);mango004335(SKI2);mango005024(EXOSC1);mango007748(CAF1-7);mango008224(--);mango008621(PFK3);mango009025(PFK3);mango009296(C1D);mango009427(RRP44A);mango009783(PAB2);mango009983(PFK5);mango010812(PFK3);mango011370(LSM1B);mango012601(DCP2);mango014085(At2g01130);mango015137(RRP41);mango015186(RRP41)…	K04077+K04077+K12581+K04077+K01689+K12599+K07573+K12581+K12607+K00850+K00850+K12592+K12585+K13126+K00850+K00850+K12620+K12613+K14442+K11600+K11600+K04077+K12617+K03514+K12614+K01689+K12606+K04043+K12590+K13126+K12622+K13126+K13126+K01689+K12627+K04077+K04077+K01689+K13126+K00850+K03679+K01689+K12625+K00962+K12608+K00850
Genetic Information Processing	Replication and repair	Nucleotide excision repair	20	81	0.99999	1	ko03420	mango000414(POL2A);mango000804(PCNA);mango004376(DDB2);mango005174(ERCC1);mango005586(XPB1);mango009207(RPA2A);mango015562(RAD23C);mango019235(XPD);mango019676(DPB2);mango019971(RPA1E);mango025037(RFC3);mango025050(RFC2);mango026296(RAD23C);mango026721(CHR8);mango030498(DDB1);mango030499(DDB1A);mango030504(DDB1A);mango031999(Mnat1);mango033251(KRP1);mango033329(POLIA)	K02324+K04802+K10140+K10849+K10843+K10739+K10839+K10844+K02325+K07466+K10756+K10755+K10839+K10841+K10610+K10610+K10610+K10842+K10840+K02335
Cellular Processes	Transport and catabolism	Endocytosis	88	258	0.999992	1	ko04144	mango000670(HSP70);mango002231(ARF);mango004494(--);mango004508(HSP70);mango005283(PLDZETA1);mango006323(HSP70);mango006324(HSP70);mango006420(PLD1);mango006673(ELCL);mango006876(PLDGAMMA1);mango007706(HSP70);mango008601(DDB_G0289029);mango009017(EPSIN1);mango009140(Os11g0104900);mango009505(ERD7);mango009560(DDB_G0289029);mango009807(Os01g0813400);mango010020(PIP5K1);mango010979(RHN1);mango01106…	K03283+K07937+K12471+K03283+K01115+K03283+K03283+K01115+K12183+K01115+K03283+K19476+K12471+K04646+K19366+K19476+K07937+K00889+K07889+K12194+K19476+K07889+K19476+K03283+K03283+K00889+K12486+K12483+K19476+K19476+K12489+K19366+K01115+K07904+K01528+K07937+K11866+K19476+K18443+K07901+K03283+K12185+K12199+K10396+K07904+K07937+K11826+K11826+K07904+K19476+K12471+K18442+K05754+K18442+K03283+K07901+K04646+…
Genetic Information Processing	Translation	mRNA surveillance pathway	62	208	1	1	ko03015	mango000902(ABH1);mango002636(Os03g0268000);mango002872(RNP1);mango002884(RNP1);mango003412(PAPS3);mango003901(SMG7);mango003935(ABH1);mango003949(Y14);mango003990(ABH1);mango004006(Y14);mango004284(Srrm1);mango004297(TOPP2);mango004987(Os03g0268000);mango005012(Os03g0268000);mango005292(TOPP9);mango005721(PP2A);mango005888(PP2AB2);mango006478(PAPS4);mango007687(RNP1);mango008464(CFIS1);mango0087…	K12882+K06269+K14411+K14411+K14376+K14409+K12882+K12876+K12882+K12876+K13171+K06269+K06269+K06269+K06269+K04382+K04354+K14376+K14411+K14397+K11584+K14376+K14376+K14376+K14376+K14376+K12812+K13126+K12812+K11584+K14404+K03265+K14403+K14403+K04382+K12881+K06269+K11584+K14400+K14325+K14411+K14962+K11584+K11584+K11584+K04382+K13126+K06100+K13126+K13126+K14407+K11583+K14324+K04382+K03267+K11584+K13126+…
Genetic Information Processing	Translation	Nucleocytoplasmic transport	82	281	1	1	ko03013	mango000417(PRORP2);mango000590(REFA1);mango000837(eif3g);mango000902(ABH1);mango002066(TIF3H1);mango002453(TIF3A1);mango002454(TIF3A1);mango003294(EIF2S3);mango003935(ABH1);mango003949(Y14);mango003990(ABH1);mango004006(Y14);mango004284(Srrm1);mango004603(REFA1);mango004607(REFA1);mango004609(REFA1);mango004610(REFA1);mango005102(NCBP);mango005740(TRZ1);mango006602(NUP107);mango006885(--);mango0…	K18213+K03231+K03248+K12882+K03247+K03254+K03254+K03242+K12882+K12876+K12882+K12876+K13171+K03231+K03231+K03231+K03231+K03259+K00784+K14301+K14295+K14319+K03257+K13175+K18213+K07936+K07936+K14304+K03253+K12812+K13126+K12812+K07936+K13137+K07936+K03257+K14305+K03251+K14312+K03246+K14311+K12881+K14293+K14325+K03113+K12160+K14300+K14319+K03245+K03113+K14297+K14297+K14318+K03252+K13126+K13174+K10577+…
Genetic Information Processing	Transcription	Basal transcription factors	11	73	1	1	ko03022	mango001036(TAF7);mango005586(XPB1);mango006575(TAF9);mango010608(TAF5);mango019235(XPD);mango021166(TAF1);mango024659(TAF4B);mango024758(TFIIAy);mango030123(TAF12B);mango030355(TAF12B);mango031999(Mnat1)	K03132+K10843+K03133+K03130+K10844+K03125+K03129+K03123+K03126+K03126+K10842
Genetic Information Processing	Transcription	Spliceosome	74	275	1	1	ko03040	mango000333(UBA2A);mango000670(HSP70);mango000877(At5g12190);mango000902(ABH1);mango001705(SNRNP40);mango002468(SR30);mango002866(PRP19A);mango002964(SCL28);mango003935(ABH1);mango003949(Y14);mango003990(ABH1);mango004006(Y14);mango004188(SCL30A);mango004508(HSP70);mango004990(CDC5);mango005279(PRP38);mango006323(HSP70);mango006324(HSP70);mango007706(HSP70);mango008248(snu13);mango008661(SKIPA);m…	K12741+K03283+K12833+K12882+K12857+K12890+K10599+K12900+K12882+K12876+K12882+K12876+K12900+K03283+K12860+K12849+K03283+K03283+K03283+K12845+K06063+K12845+K12845+K12812+K12812+K12845+K12845+K03283+K09567+K03283+K09567+K12821+K12859+K03283+K12881+K12863+K12825+K12819+K11087+K12817+K12823+K12855+K12855+K12868+K12868+K12830+K12900+K03283+K12847+K11086+K12622+K12854+K12822+K12844+K09564+K11091+K12823+…
