# Supplementary material for: Transcriptomic and proteomic analyses of Mangifera indica in response to Xanthomonas critis pv. mangiferaeindicae
Source: Front Microbiol. 2023 Jul 4;14:1220101. doi: 10.3389/fmicb.2023.1220101 (PMC10352610; doi:10.3389/fmicb.2023.1220101)
Supplement: Supplementary Table 1 — Primer sequences used for qRT-PCR. [file Data_Sheet_1.zip › Tables/Supplementary Table 3. Genes involved in plant hormone signaling.xlsx]

## Sheet: Sheet1
Supplementary Table3. genes involved in plant hormone signaling
Gene ID	Description
mango013960(PIL15)	PIF3; phytochrome-interacting factor 3
mango017603(PIL15)	PIF3; phytochrome-interacting factor 3
mango027348(PIL15)	PIF3; phytochrome-interacting factor 3
mango006295(MKK5)	MKK4_5; mitogen-activated protein kinase kinase 4/5 [EC:2.7.12.2]
mango032184(CURL3)	BRI1; protein brassinosteroid insensitive 1 [EC:2.7.10.1 2.7.11.1]
mango012238(BAK1)	BAK1; brassinosteroid insensitive 1-associated receptor kinase 1 [EC:2.7.10.1 2.7.11.1]
mango012239(BAK1)	BAK1; brassinosteroid insensitive 1-associated receptor kinase 1 [EC:2.7.10.1 2.7.11.1]
mango014398(BAK1)	BAK1; brassinosteroid insensitive 1-associated receptor kinase 1 [EC:2.7.10.1 2.7.11.1]
mango005391(MYC2)	MYC2; transcription factor MYC2
mango019204(MYC2)	MYC2; transcription factor MYC2
mango019470(MYC2)	MYC2; transcription factor MYC2
mango019880(MYC2)	MYC2; transcription factor MYC2
mango027422(BHLH14)	MYC2; transcription factor MYC2
mango028105(MYC2)	MYC2; transcription factor MYC2
mango015055(PRB1)	PR1; pathogenesis-related protein 1
mango015057(PRB1)	PR1; pathogenesis-related protein 1
mango015058(At2g14610)	PR1; pathogenesis-related protein 1
mango012802(COI1)	COI-1; coronatine-insensitive protein 1
mango006599(TIFY10A)	JAZ; jasmonate ZIM domain-containing protein
mango008344(TIFY3B)	JAZ; jasmonate ZIM domain-containing protein
mango008397(TIFY10A)	JAZ; jasmonate ZIM domain-containing protein
mango011375(TIFY10A)	JAZ; jasmonate ZIM domain-containing protein
mango014201(TIFY6B)	JAZ; jasmonate ZIM domain-containing protein
mango015936(TIFY9)	JAZ; jasmonate ZIM domain-containing protein
mango016006(TIFY9)	JAZ; jasmonate ZIM domain-containing protein
mango019643(TIFY6B)	JAZ; jasmonate ZIM domain-containing protein
mango030387(TIFY10A)	JAZ; jasmonate ZIM domain-containing protein
mango012818(LAX2)	AUX1, LAX; auxin influx carrier (AUX1 LAX family)
mango016328(LAX2)	AUX1, LAX; auxin influx carrier (AUX1 LAX family)
mango021655(LAX5)	AUX1, LAX; auxin influx carrier (AUX1 LAX family)
mango000431(TGA9)	TGA; transcription factor TGA
mango010459(TGA1)	TGA; transcription factor TGA
mango017952(TGA10)	TGA; transcription factor TGA
mango023373(TGA7)	TGA; transcription factor TGA
mango026309(PAN)	TGA; transcription factor TGA
mango026956(TGA10)	TGA; transcription factor TGA
mango032123(TGA1)	TGA; transcription factor TGA
MSTRG.903(TGA21))	TGA; transcription factor TGA
mango000428(DPBF2)	ABF; ABA responsive element binding factor
mango012253(GBF4)	ABF; ABA responsive element binding factor
mango014403(GBF4)	ABF; ABA responsive element binding factor
mango023829(ABF2)	ABF; ABA responsive element binding factor
mango025224(GBF4)	ABF; ABA responsive element binding factor
mango002660(IAA16)	IAA; auxin-responsive protein IAA
mango002661(AUX22D)	IAA; auxin-responsive protein IAA
mango002858(IAA13)	IAA; auxin-responsive protein IAA
mango003156(AUX22B)	IAA; auxin-responsive protein IAA
mango003157(IAA14)	IAA; auxin-responsive protein IAA
mango004946(IAA3)	IAA; auxin-responsive protein IAA
mango004947(IAA16)	IAA; auxin-responsive protein IAA
mango006438(IAA8)	IAA; auxin-responsive protein IAA
mango006476(IAA26)	IAA; auxin-responsive protein IAA
mango006661(AUX28)	IAA; auxin-responsive protein IAA
mango006662(AUX22D)	IAA; auxin-responsive protein IAA
mango007463(AUX22B)	IAA; auxin-responsive protein IAA
mango010567(IAA29)	IAA; auxin-responsive protein IAA
mango010672(IAA26)	IAA; auxin-responsive protein IAA
mango010857(IAA11)	IAA; auxin-responsive protein IAA
mango011120(IAA16)	IAA; auxin-responsive protein IAA
mango011188(IAA27)	IAA; auxin-responsive protein IAA
mango018137(IAA11)	IAA; auxin-responsive protein IAA
mango023518(IAA8)	IAA; auxin-responsive protein IAA
mango024737(IAA9)	IAA; auxin-responsive protein IAA
mango026758(IAA11)	IAA; auxin-responsive protein IAA
mango027345(IAA20)	IAA; auxin-responsive protein IAA
mango029818(IAA17)	IAA; auxin-responsive protein IAA
mango029819(AUX22)	IAA; auxin-responsive protein IAA
mango029985(IAA26)	IAA; auxin-responsive protein IAA
MSTRG.14502(IAA9)	IAA; auxin-responsive protein IAA
mango013333(TIR1)	TIR1; transport inhibitor response 1
mango027139(TIR1)	TIR1; transport inhibitor response 1
mango029526(TIR1)	TIR1; transport inhibitor response 1
mango013439(ARF3)	K14486, ARF; auxin response factor
mango013509(ARF3)	K14486, ARF; auxin response factor
mango015301(ARF1)	K14486, ARF; auxin response factor
mango017504(ARF9)	K14486, ARF; auxin response factor
mango023961(ARF5)	K14486, ARF; auxin response factor
mango024343(ARF5)	K14486, ARF; auxin response factor
mango027458(ARF9)	K14486, ARF; auxin response factor
mango028055(ARF9)	K14486, ARF; auxin response factor
mango028056(ARF9)	K14486, ARF; auxin response factor
mango028060(ARF9)	K14486, ARF; auxin response factor
mango029397(ARF3)	K14486, ARF; auxin response factor
mango035266(ARF1)	K14486, ARF; auxin response factor
mango009820(GH3.1)	GH3; auxin responsive GH3 gene family
mango014980(GH3.1)	GH3; auxin responsive GH3 gene family
mango018476(GH3.10)	GH3; auxin responsive GH3 gene family
mango020471(GH3.10)	GH3; auxin responsive GH3 gene family
mango021468(GH3.1)	GH3; auxin responsive GH3 gene family
mango031638(GH3.1)	GH3; auxin responsive GH3 gene family
mango033260(GH3.6)	GH3; auxin responsive GH3 gene family
mango000528(SAUR50)	SAUR; SAUR family protein
mango004702(SAUR50)	SAUR; SAUR family protein
mango009191(ARG7)	SAUR; SAUR family protein
mango011388(ARG7)	SAUR; SAUR family protein
mango014522(--)	SAUR; SAUR family protein
mango015914(--)	SAUR; SAUR family protein
mango015987(--)	SAUR; SAUR family protein
mango017278(SAUR36)	SAUR; SAUR family protein
mango024339(SAUR50)	SAUR; SAUR family protein
mango024341(SAUR32)	SAUR; SAUR family protein
mango026532(--)	SAUR; SAUR family protein
mango031424(--)	SAUR; SAUR family protein
mango032802(SAUR32)	SAUR; SAUR family protein
mango035090(SAUR72)	SAUR; SAUR family protein
MSTRG.12989(--)	SAUR; SAUR family protein
MSTRG.12994(--)	SAUR; SAUR family protein
MSTRG.16188(--)	SAUR; SAUR family protein
MSTRG.28786(--)	SAUR; SAUR family protein
mango015964(AHK3)	AHK2_3_4; arabidopsis histidine kinase 2/3/4 (cytokinin receptor) [EC:2.7.13.3]
mango025936(AHK4)	AHK2_3_4; arabidopsis histidine kinase 2/3/4 (cytokinin receptor) [EC:2.7.13.3]
MSTRG.2994(AHK2)	AHK2_3_4; arabidopsis histidine kinase 2/3/4 (cytokinin receptor) [EC:2.7.13.3]
mango002534(AHP1)	AHP; histidine-containing phosphotransfer peotein
mango002968(AHP1)	AHP; histidine-containing phosphotransfer peotein
mango005148(AHP1)	AHP; histidine-containing phosphotransfer peotein
mango009037(PHP5)	AHP; histidine-containing phosphotransfer peotein
mango013158(--)	AHP; histidine-containing phosphotransfer peotein
mango017825(AHP5)	AHP; histidine-containing phosphotransfer peotein
mango010599(ARR12)	ARR-B; two-component response regulator ARR-B family
mango025887(RR21)	ARR-B; two-component response regulator ARR-B family
mango026470(ARR11)	ARR-B; two-component response regulator ARR-B family
mango012445(RR4)	ARR-A; two-component response regulator ARR-A family
mango022526(RR9)	ARR-A; two-component response regulator ARR-A family
mango025025(RR10)	ARR-A; two-component response regulator ARR-A family
mango025026(ARR9)	ARR-A; two-component response regulator ARR-A family
mango028181(ARR6)	ARR-A; two-component response regulator ARR-A family
MSTRG.6972(RR10)	ARR-A; two-component response regulator ARR-A family
mango002536(GID1C)	GID1; gibberellin receptor GID1 [EC:3.-.-.-]
mango005146(GID1C)	GID1; gibberellin receptor GID1 [EC:3.-.-.-]
mango017822(GID1B)	GID1; gibberellin receptor GID1 [EC:3.-.-.-]
mango000224(GAI)	DELLA; DELLA protein
mango008900(GAI1)	DELLA; DELLA protein
mango010939(GAI1)	DELLA; DELLA protein
mango011109(GAI1)	DELLA; DELLA protein
mango014171(GAIPB)	DELLA; DELLA protein
mango025803(GAIPB)	DELLA; DELLA protein
mango034235(GAI)	DELLA; DELLA protein
mango023790(GID2)	GID2, SLY1; F-box protein GID2
mango005499(PYL3)	PYL; abscisic acid receptor PYR/PYL family
mango008994(PYL2)	PYL; abscisic acid receptor PYR/PYL family
mango016487(PYL4)	PYL; abscisic acid receptor PYR/PYL family
mango017485(PYL9)	PYL; abscisic acid receptor PYR/PYL family
mango019208(PYL1)	PYL; abscisic acid receptor PYR/PYL family
mango019466(PYL1)	PYL; abscisic acid receptor PYR/PYL family
mango019877(PYL1)	PYL; abscisic acid receptor PYR/PYL family
mango028025(PYL3)	PYL; abscisic acid receptor PYR/PYL family
mango034989(PYL8)	PYL; abscisic acid receptor PYR/PYL family
mango035032(PYL8)	PYL; abscisic acid receptor PYR/PYL family
mango000839(SAG113)	PP2C; protein phosphatase 2C [EC:3.1.3.16]
mango001336(AHG1)	PP2C; protein phosphatase 2C [EC:3.1.3.16]
mango004290(SAG113)	PP2C; protein phosphatase 2C [EC:3.1.3.16]
mango005484(PP2C51)	PP2C; protein phosphatase 2C [EC:3.1.3.16]
mango008280(HAB1)	PP2C; protein phosphatase 2C [EC:3.1.3.16]
mango008281(HAB1)	PP2C; protein phosphatase 2C [EC:3.1.3.16]
mango008466(ABI1)	PP2C; protein phosphatase 2C [EC:3.1.3.16]
mango011037(PP2C06)	PP2C; protein phosphatase 2C [EC:3.1.3.16]
mango011213(PP2C06)	PP2C; protein phosphatase 2C [EC:3.1.3.16]
mango011511(HAB1)	PP2C; protein phosphatase 2C [EC:3.1.3.16]
mango021998(PP2CA)	PP2C; protein phosphatase 2C [EC:3.1.3.16]
mango035046(PP2C51)	PP2C; protein phosphatase 2C [EC:3.1.3.16]
mango006070(SAPK3)	SNRK2; serine/threonine-protein kinase SRK2 [EC:2.7.11.1]
mango009711(SAPK10)	SNRK2; serine/threonine-protein kinase SRK2 [EC:2.7.11.1]
mango015130(SRK2A)	SNRK2; serine/threonine-protein kinase SRK2 [EC:2.7.11.1]
mango021733(SRK2E)	SNRK2; serine/threonine-protein kinase SRK2 [EC:2.7.11.1]
mango024843(SAPK2)	SNRK2; serine/threonine-protein kinase SRK2 [EC:2.7.11.1]
mango031728(SAPK10)	SNRK2; serine/threonine-protein kinase SRK2 [EC:2.7.11.1]
mango023845(BKI1)	BKI1; BRI1 kinase inhibitor 1
mango024563(BKI1)	BKI1; BRI1 kinase inhibitor 1
mango005639(BSK7)	BSK; BR-signaling kinase [EC:2.7.11.1]
mango017187(BSK2)	BSK; BR-signaling kinase [EC:2.7.11.1]
mango019258(BSK2)	BSK; BR-signaling kinase [EC:2.7.11.1]
mango019420(BSK2)	BSK; BR-signaling kinase [EC:2.7.11.1]
mango024055(BSK1)	BSK; BR-signaling kinase [EC:2.7.11.1]
mango027596(BSK3)	BSK; BR-signaling kinase [EC:2.7.11.1]
mango027863(BSK2)	BSK; BR-signaling kinase [EC:2.7.11.1]
mango018616(ASK6)	BIN2; protein brassinosteroid insensitive 2 [EC:2.7.11.1]
mango020297(ASK6)	BIN2; protein brassinosteroid insensitive 2 [EC:2.7.11.1]
mango029242(ASK7)	BIN2; protein brassinosteroid insensitive 2 [EC:2.7.11.1]
mango009654(BEH2)	BZR1_2; brassinosteroid resistant 1/2
mango023903(BZR1)	BZR1_2; brassinosteroid resistant 1/2
mango024479(BZR1)	BZR1_2; brassinosteroid resistant 1/2
mango031776(BEH2)	BZR1_2; brassinosteroid resistant 1/2
mango008047(XTH23)	TCH4; xyloglucan:xyloglucosyl transferase TCH4 [EC:2.4.1.207]
mango008055(XTH23)	TCH4; xyloglucan:xyloglucosyl transferase TCH4 [EC:2.4.1.207]
mango008062(XTH23)	TCH4; xyloglucan:xyloglucosyl transferase TCH4 [EC:2.4.1.207]
mango009806(CYCD3-3)	CYCD3; cyclin D3, plant
mango014945(CYCD3-1)	CYCD3; cyclin D3, plant
mango021330(CYCD3-1)	CYCD3; cyclin D3, plant
mango023793(CYCD3-3)	CYCD3; cyclin D3, plant
mango024620(CYCD3-3)	CYCD3; cyclin D3, plant
mango027494(JAR6)	JAR1_4_6; jasmonic acid-amino synthetase [EC:6.3.2.52]
mango027495(JAR4)	JAR1_4_6; jasmonic acid-amino synthetase [EC:6.3.2.52]
mango001134(NOOT1)	NPR1; regulatory protein NPR1
mango017967(NPR1)	NPR1; regulatory protein NPR1
mango026937(NPR1)	NPR1; regulatory protein NPR1
mango034369(NOOT1)	NPR1; regulatory protein NPR1
mango002641(EIN4)	ETR, ERS; ethylene receptor [EC:2.7.13.-]
mango003192(ETR2)	ETR, ERS; ethylene receptor [EC:2.7.13.-]
mango004980(EIN4)	ETR, ERS; ethylene receptor [EC:2.7.13.-]
mango007369(ETR2)	ETR, ERS; ethylene receptor [EC:2.7.13.-]
mango027222(ERS1)	ETR, ERS; ethylene receptor [EC:2.7.13.-]
mango032925(ETR1)	ETR, ERS; ethylene receptor [EC:2.7.13.-]
mango001683(NTF4)	MPK6; mitogen-activated protein kinase 6 [EC:2.7.11.24]
mango000976(EIL3)	EIN3; ethylene-insensitive protein 3
mango003873(EIN3)	EIN3; ethylene-insensitive protein 3
mango004100(EIL3)	EIN3; ethylene-insensitive protein 3
mango012370(EIL1)	EIN3; ethylene-insensitive protein 3
mango013081(EIN3)	EIN3; ethylene-insensitive protein 3
mango008798(EBF2)	EBF1_2; EIN3-binding F-box protein
mango008945(EBF2)	EBF1_2; EIN3-binding F-box protein
mango010561(EBF2)	EBF1_2; EIN3-binding F-box protein
mango010873(EBF2)	EBF1_2; EIN3-binding F-box protein
mango003214(ERF1B)	ERF1; ethylene-responsive transcription factor 1
mango007340(ERF1B)	ERF1; ethylene-responsive transcription factor 1
mango018191(ERF.C.3)	ERF1; ethylene-responsive transcription factor 1
mango017962(PIL13)	PIF4; phytochrome-interacting factor 4
mango026944(PIF4)	PIF4; phytochrome-interacting factor 4
