# Supplementary material for: Transcriptomic and proteomic analyses of Mangifera indica in response to Xanthomonas critis pv. mangiferaeindicae
Source: Front Microbiol. 2023 Jul 4;14:1220101. doi: 10.3389/fmicb.2023.1220101 (PMC10352610; doi:10.3389/fmicb.2023.1220101)
Supplement: Supplementary Table 1 — Primer sequences used for qRT-PCR. [file Data_Sheet_1.zip › Tables/Supplementary Table 4. Redox-related genes.xlsx]

## Sheet: Sheet1
Supplementary Table4. Redox-related genes
mango009365(ATPG)	ATPF0B, atpF; F-type H+-transporting ATPase subunit b
mango017519(ATPD)	ATPF1D, atpH; F-type H+-transporting ATPase subunit delta
mango023041(ATPD)	ATPF1D, atpH; F-type H+-transporting ATPase subunit delta
mango013728(ATPC)	ATPF1G, atpG; F-type H+-transporting ATPase subunit gamma
mango017033(ATPC2)	ATPF1G, atpG; F-type H+-transporting ATPase subunit gamma
mango029089(ATPC)	ATPF1G, atpG; F-type H+-transporting ATPase subunit gamma
mango018441(petC)	petC; cytochrome b6-f complex iron-sulfur subunit [EC:7.1.1.6]
mango024068(PETE)	petE; plastocyanin
mango024195(PETE)	petE; plastocyanin
mango000434(FD3)	petF; ferredoxin
mango003071(FDC1)	petF; ferredoxin
mango004815(FD3)	petF; ferredoxin
mango012207(AP1)	petF; ferredoxin
mango019462(FDC2)	petF; ferredoxin
mango019865(FDC2)	petF; ferredoxin
MSTRG.3673(FDC2))	petF; ferredoxin
mango009495(PETH)	petH; ferredoxin--NADP+ reductase [EC:1.18.1.2]
mango030528(Os07g0147900)	petH; ferredoxin--NADP+ reductase [EC:1.18.1.2]
mango031875(PETH)	petH; ferredoxin--NADP+ reductase [EC:1.18.1.2]
mango003053(psaD)	psaD; photosystem I subunit II
mango007574(psaD)	psaD; photosystem I subunit II
mango019396(psaD)	psaD; photosystem I subunit II
mango018113(PSAE)	psaE; photosystem I subunit IV
mango026786(PSAEA)	psaE; photosystem I subunit IV
mango030680(PSAF)	psaF; photosystem I subunit III
mango006427(PSAH2)	psaH; photosystem I subunit VI
mango029879(PSAH2)	psaH; photosystem I subunit VI
mango020754(PSAL)	psaL; photosystem I subunit XI
mango010109(PSAN)	psaN; photosystem I subunit PsaN
mango032227(PSAN)	psaN; photosystem I subunit PsaN
mango009674(PSBO)	psbO; photosystem II oxygen-evolving enhancer protein 1
mango017965(PSBP1)	psbP; photosystem II oxygen-evolving enhancer protein 2
mango022056(PPL1)	psbP; photosystem II oxygen-evolving enhancer protein 2
mango019341(PSBW)	psbW; photosystem II PsbW protein
mango019347(PSBW)	psbW; photosystem II PsbW protein
mango020695(PSBW)	psbW; photosystem II PsbW protein
mango015793(PSBY)	psbY; photosystem II PsbY protein
mango026466(PSBY)	psbY; photosystem II PsbY protein
mango025005(PSBS)	psbS; photosystem II 22kDa protein
mango014370(PNSL2)	psbQ; photosystem II oxygen-evolving enhancer protein 3
mango016949(PNSL3)	psbQ; photosystem II oxygen-evolving enhancer protein 3
mango030264(PSBQ)	psbQ; photosystem II oxygen-evolving enhancer protein 3
mango030479(PSBQ)	psbQ; photosystem II oxygen-evolving enhancer protein 3
mango018135(PSB28)	psb28; photosystem II 13kDa protein
mango026761(PSB28)	psb28; photosystem II 13kDa protein
mango010543(PETJ)	petJ; cytochrome c6
mango000380(PSAO)	psaO; photosystem I subunit PsaO
mango018884(At5g14590)	IDH1, IDH2, icd; isocitrate dehydrogenase [EC:1.1.1.42]
mango020056(At5g14590)	IDH1, IDH2, icd; isocitrate dehydrogenase [EC:1.1.1.42]
mango035150(IDH1)	IDH1, IDH2, icd; isocitrate dehydrogenase [EC:1.1.1.42]
mango006123(ACX1)	E1.3.3.6, ACOX1, ACOX3; acyl-CoA oxidase [EC:1.3.3.6]
mango010493(ACX2)	E1.3.3.6, ACOX1, ACOX3; acyl-CoA oxidase [EC:1.3.3.6]
mango020340(ACX3)	E1.3.3.6, ACOX1, ACOX3; acyl-CoA oxidase [EC:1.3.3.6]
mango020341(ACX3)	E1.3.3.6, ACOX1, ACOX3; acyl-CoA oxidase [EC:1.3.3.6]
mango014076(PAHX)	PHYH; phytanoyl-CoA hydroxylase [EC:1.14.11.18]
mango017405(PAHX)	PHYH; phytanoyl-CoA hydroxylase [EC:1.14.11.18]
mango000896(AGT1)	AGXT; alanine-glyoxylate transaminase / serine-glyoxylate transaminase / serine-pyruvate transaminase [EC:2.6.1.44 2.6.1.45 2.6.1.51]
mango003926(AGT1)	AGXT; alanine-glyoxylate transaminase / serine-glyoxylate transaminase / serine-pyruvate transaminase [EC:2.6.1.44 2.6.1.45 2.6.1.51]
mango003977(AGT1)	AGXT; alanine-glyoxylate transaminase / serine-glyoxylate transaminase / serine-pyruvate transaminase [EC:2.6.1.44 2.6.1.45 2.6.1.51]
mango029041(MLYCD)	MLYCD; malonyl-CoA decarboxylase [EC:4.1.1.9]
mango000265(HMGCL)	E4.1.3.4, HMGCL, hmgL; hydroxymethylglutaryl-CoA lyase [EC:4.1.3.4]
MSTRG.21522(HMGCL)	E4.1.3.4, HMGCL, hmgL; hydroxymethylglutaryl-CoA lyase [EC:4.1.3.4]
mango002097(AAE16)	ACSL, fadD; long-chain acyl-CoA synthetase [EC:6.2.1.3]
mango007583(LACS6)	ACSL, fadD; long-chain acyl-CoA synthetase [EC:6.2.1.3]
mango014620(LACS2)	ACSL, fadD; long-chain acyl-CoA synthetase [EC:6.2.1.3]
mango017652(LACS1)	ACSL, fadD; long-chain acyl-CoA synthetase [EC:6.2.1.3]
mango021714(LACS2)	ACSL, fadD; long-chain acyl-CoA synthetase [EC:6.2.1.3]
mango023324(LACS9)	ACSL, fadD; long-chain acyl-CoA synthetase [EC:6.2.1.3]
mango025001(LACS9)	ACSL, fadD; long-chain acyl-CoA synthetase [EC:6.2.1.3]
mango026637(LACS8)	ACSL, fadD; long-chain acyl-CoA synthetase [EC:6.2.1.3]
mango027297(LACS1)	ACSL, fadD; long-chain acyl-CoA synthetase [EC:6.2.1.3]
mango028030(LACS4)	ACSL, fadD; long-chain acyl-CoA synthetase [EC:6.2.1.3]
mango008929(NUDT19)	E3.6.1.22, NUDT12, nudC; NAD+ diphosphatase [EC:3.6.1.22]
mango010890(NUDT19)	E3.6.1.22, NUDT12, nudC; NAD+ diphosphatase [EC:3.6.1.22]
mango024045(CAT1)	katE, CAT, catB, srpA; catalase [EC:1.11.1.6]
mango024241(CAT1)	katE, CAT, catB, srpA; catalase [EC:1.11.1.6]
mango024242(CAT1)	katE, CAT, catB, srpA; catalase [EC:1.11.1.6]
mango015534(FSD3)	SOD2; superoxide dismutase, Fe-Mn family [EC:1.15.1.1]
mango017943(FSD2)	SOD2; superoxide dismutase, Fe-Mn family [EC:1.15.1.1]
mango002700(SODCC)	SOD1; superoxide dismutase, Cu-Zn family [EC:1.15.1.1]
mango004726(SODCP.2)	SOD1; superoxide dismutase, Cu-Zn family [EC:1.15.1.1]
mango005101(SODCC.2)	SOD1; superoxide dismutase, Cu-Zn family [EC:1.15.1.1]
mango000994(PEX2)	PEX2, PXMP3; peroxin-2
mango029895(PEX2)	PEX2, PXMP3; peroxin-2
mango029897(PEX2)	PEX2, PXMP3; peroxin-2
mango002807(PED1)	ACAA1; acetyl-CoA acyltransferase 1 [EC:2.3.1.16]
mango026803(PED1)	ACAA1; acetyl-CoA acyltransferase 1 [EC:2.3.1.16]
mango003309(ephA)	EPHX2; soluble epoxide hydrolase / lipid-phosphate phosphatase [EC:3.3.2.10 3.1.3.76]
mango013769(SDRA)	DHRS4; dehydrogenase/reductase SDR family member 4 [EC:1.1.-.-]
mango029023(SDRA)	DHRS4; dehydrogenase/reductase SDR family member 4 [EC:1.1.-.-]
mango006603(GLO4)	HAO; (S)-2-hydroxy-acid oxidase [EC:1.1.3.15]
mango016661(GLO1)	HAO; (S)-2-hydroxy-acid oxidase [EC:1.1.3.15]
mango032919(GLO1)	HAO; (S)-2-hydroxy-acid oxidase [EC:1.1.3.15]
mango000191(HACL)	HACL1; 2-hydroxyacyl-CoA lyase 1 [EC:4.1.-.-]
mango034193(HACL)	HACL1; 2-hydroxyacyl-CoA lyase 1 [EC:4.1.-.-]
mango015920(DCI1)	ECH1; Delta3,5-Delta2,4-dienoyl-CoA isomerase [EC:5.3.3.21]
mango015993(DCI1)	ECH1; Delta3,5-Delta2,4-dienoyl-CoA isomerase [EC:5.3.3.21]
mango030879(At3g12800)	DECR2; peroxisomal 2,4-dienoyl-CoA reductase [EC:1.3.1.34]
mango035102(At3g12800)	DECR2; peroxisomal 2,4-dienoyl-CoA reductase [EC:1.3.1.34]
mango028910(PEX3-2)	PEX3; peroxin-3
mango013575(PEX7)	PEX7, PTS2R; peroxin-7
mango005863(PEX14)	PEX14; peroxin-14
mango028232(PEX14)	PEX14; peroxin-14
mango020740(PEX13)	PEX13; peroxin-13
mango002897(PMP22)	PXMP2, PMP22; peroxisomal membrane protein 2
mango010995(SBT6.1)	MPV17; protein Mpv17
mango016892(--)	MPV17; protein Mpv17
mango018625(--)	MPV17; protein Mpv17
mango021278(sym1)	MPV17; protein Mpv17
mango024661(DDB_G0277335)	MPV17; protein Mpv17
MSTRG.24777(PXMP2))	MPV17; protein Mpv17
mango021115(PXN)	SLC25A17, PMP34; solute carrier family 25 (peroxisomal adenine nucleotide transporter), member 17
mango002015(FAR2)	FAR; alcohol-forming fatty acyl-CoA reductase [EC:1.2.1.84]
mango002016(FAR2)	FAR; alcohol-forming fatty acyl-CoA reductase [EC:1.2.1.84]
mango002018(FAR2)	FAR; alcohol-forming fatty acyl-CoA reductase [EC:1.2.1.84]
mango004025(FAR4)	FAR; alcohol-forming fatty acyl-CoA reductase [EC:1.2.1.84]
mango004789(FAR4)	FAR; alcohol-forming fatty acyl-CoA reductase [EC:1.2.1.84]
mango004790(FAR3)	FAR; alcohol-forming fatty acyl-CoA reductase [EC:1.2.1.84]
mango029298(NUDT15)	NUDT7; peroxisomal coenzyme A diphosphatase NUDT7 [EC:3.6.1.-]
mango029367(NUDT15)	NUDT7; peroxisomal coenzyme A diphosphatase NUDT7 [EC:3.6.1.-]
mango029368(NUDT15)	NUDT7; peroxisomal coenzyme A diphosphatase NUDT7 [EC:3.6.1.-]
