# Supplementary material for: Transcriptomic and proteomic analyses of Mangifera indica in response to Xanthomonas critis pv. mangiferaeindicae
Source: Front Microbiol. 2023 Jul 4;14:1220101. doi: 10.3389/fmicb.2023.1220101 (PMC10352610; doi:10.3389/fmicb.2023.1220101)
Supplement: Supplementary Table 1 — Primer sequences used for qRT-PCR. [file Data_Sheet_1.zip › Tables/Supplementary Table 5. GO annotation results of DEPs.xlsx]

## Sheet: Sheet1
Supplementary Table 5. GO annotation results of DEPs
GO ID (level1)	GO Term (level1)	GO ID (level2)	GO Term (level2)	number_of_all-DEPS (All)	Genes_of_all-DEPS
GO:0008150	Biological Process	GO:0044699	single-organism process	2056	mango000019(FTRC),mango000023(SAG101),mango000043(VIP2),mango000054(PCO2),mango000079(BCCP1),mango000120(SS2),mango000152(BA13),mango000153(UPTG),mango000191(HACL),mango000193(ASF1B),mango000209(BGLU44),mango000238(ARL8C),mango000249(GS1-1),mango000264(fabG),mango000269(TUBB1),mango000288(PPD6),mango000292(CYP94A1),mango000296(CYP98A2),mango000316(ASD1),mango000319(CRD1),mango000334(HINT1),mango0…
),mango029787(PDR1),mango029814(AAA1),mango029815(ISS1),mango029834(At1g52360),mango029864(BAC2),mango029866(PDX12),mango029876(HPPR),mango029877(HPR2),mango029879(PSAH2),mango029887(AAE13),mango029969(ABCG36),mango029979(At3g21360),mango029986(HXK1),mango030032(gdh),mango030037(ABCC8),mango030047(BGAL1),mango030050(MSI4),mango030067(At3g13860),mango030176(GLIP1),mango030190(ALAAT2),mango030193(P…
GO:0008150	Biological Process	GO:0050896	response to stimulus	1352	mango000023(SAG101),mango000054(PCO2),mango000120(SS2),mango000153(UPTG),mango000191(HACL),mango000193(ASF1B),mango000209(BGLU44),mango000238(ARL8C),mango000244(HSP15.7),mango000249(GS1-1),mango000264(fabG),mango000269(TUBB1),mango000296(CYP98A2),mango000297(CYS6),mango000307(At3g12390),mango000308(At3g12390),mango000319(CRD1),mango000320(SIP2-1),mango000335(ARF8),mango000346(ATG5),mango000353(GS…
GO:0008150	Biological Process	GO:0051704	multi-organism process	368	mango000193(ASF1B),mango000346(ATG5),mango000353(GSTF11),mango000379(RIN1),mango000556(MON1),mango000671(HSP70-4),mango001019(DIR20),mango001095(AGO4),mango001303(PMEI7),mango001528(PGK3),mango001530(At1g56190),mango001719(ACPD),mango001831(RPS2),mango002021(IPMS1),mango002193(BPA1),mango002408(CSP41B),mango002473(CLPR3),mango002500(PNC1),mango002504(LOX1.5),mango002570(APK3),mango002702(PVA22),m…
GO:0008150	Biological Process	GO:0008152	metabolic process	2265	mango000019(FTRC),mango000023(SAG101),mango000043(VIP2),mango000054(PCO2),mango000069(RPL34),mango000079(BCCP1),mango000083(UGD1),mango000120(SS2),mango000152(BA13),mango000153(UPTG),mango000154(At3g02320),mango000191(HACL),mango000193(ASF1B),mango000209(BGLU44),mango000216(DRB4),mango000238(ARL8C),mango000244(HSP15.7),mango000246(PDLP7),mango000249(GS1-1),mango000264(fabG),mango000269(TUBB1),man…
026785(LPA1),mango026786(PSAEA),mango026790(CLASP),mango026797(ADH),mango026800(At3g07010),mango026801(UGT80A2),mango026803(PED1),mango026810(PANC),mango026823(CYTB5-B),mango026827(UREG),mango026847(FATA),mango026863(CEQORH),mango026877(CHIP),mango026889(CRRSP55),mango026890(SYNC2),mango026908(PRS4),mango026928(At1g06550),mango026934(GSTF9),mango026943(At1g06690),mango026969(CLPD),mango026974(IPK…
GO:0008150	Biological Process	GO:0002376	immune system process	162	mango000238(ARL8C),mango000353(GSTF11),mango000379(RIN1),mango001019(DIR20),mango001095(AGO4),mango001528(PGK3),mango001530(At1g56190),mango001719(ACPD),mango001732(EP3),mango001734(EP3),mango001735(EP3),mango001831(RPS2),mango002193(BPA1),mango002408(CSP41B),mango002473(CLPR3),mango003292(PRL2),mango003644(CRT3),mango003870(AGO4),mango003872(LRR1),mango004148(pod),mango004579(MPK3),mango004620(M…
GO:0008150	Biological Process	GO:0001906	cell killing	4	mango004951(WIN1),mango006914(tlp),mango009563(CHIT1B),mango014585(PDF1.1)
GO:0008150	Biological Process	GO:0048511	rhythmic process	31	mango002104(SHM4),mango002408(CSP41B),mango003345(ARR1),mango004025(FAR4),mango006277(At1g51550),mango007136(SHM4),mango007191(--),mango010626(GPX1),mango012246(ARC5),mango012516(GPX2),mango012840(Dd),mango013193(DSP4),mango014450(RIBA1),mango015146(TCP8),mango015195(TCP8),mango015495(AMY3),mango017943(FSD2),mango019267(CSP41A),mango019410(CSP41A),mango021158(RIBA1),mango023766(APT1),mango024404(…
GO:0008150	Biological Process	GO:0040007	growth	141	mango000079(BCCP1),mango000269(TUBB1),mango001075(PURA1),mango002195(POPTRDRAFT_831870),mango002218(ACLA-2),mango002248(BCCP1),mango002424(--),mango002743(MLO1),mango002810(At3g07010),mango002845(BAM1),mango002968(AHP1),mango003140(PKP1),mango003143(LFR),mango003276(XXT2),mango003287(TCTP),mango003314(IBR3),mango003345(ARR1),mango003359(SAR1A),mango003360(SAR1A),mango003640(BCCP1),mango003707(ACL…
GO:0008150	Biological Process	GO:0071840	cellular component organization or biogenesis	786	mango000043(VIP2),mango000069(RPL34),mango000079(BCCP1),mango000153(UPTG),mango000193(ASF1B),mango000200(nmd3),mango000249(GS1-1),mango000269(TUBB1),mango000288(PPD6),mango000319(CRD1),mango000379(RIN1),mango000448(RFC1),mango000480(HDA8),mango000619(PHOT1),mango000659(MtrDRAFT_AC149210g4v1),mango000667(TL1),mango000707(--),mango000943(ANT1),mango000952(SAP8),mango000989(MOD1),mango001007(CALS3),…
GO:0008150	Biological Process	GO:0023052	signaling	321	mango000054(PCO2),mango000238(ARL8C),mango000269(TUBB1),mango000335(ARF8),mango000619(PHOT1),mango000769(PLC2),mango000770(PLC4),mango000839(SAG113),mango000898(HY2),mango001086(CIPK32),mango001088(CAM-1),mango001303(PMEI7),mango001580(At2g44050),mango001702(SAC9),mango001719(ACPD),mango001831(RPS2),mango002095(SBP2),mango002408(CSP41B),mango002500(PNC1),mango002619(--),mango002807(PED1),mango002…
GO:0008150	Biological Process	GO:0040011	locomotion	10	mango004579(MPK3),mango014757(SYT1),mango015390(At1g60420),mango015392(At1g60420),mango017929(CRL),mango018290(PVIP),mango021641(SYT1),mango022459(GABA-TP1),mango024160(SYT2),mango032769(GABA-TP1)
GO:0008150	Biological Process	GO:0048518	positive regulation of biological process	107	mango000019(FTRC),mango000296(CYP98A2),mango000399(ADT3),mango000771(PDX1),mango001095(AGO4),mango002408(CSP41B),mango002575(At5g18200),mango003287(TCTP),mango003292(PRL2),mango003486(Os04g0338000),mango003644(CRT3),mango003870(AGO4),mango004025(FAR4),mango004148(pod),mango004287(SDR),mango004288(At2g29170),mango004579(MPK3),mango004985(RAF1.1),mango005864(DXR),mango005937(QS),mango006208(CYP73A1…
GO:0008150	Biological Process	GO:0009987	cellular process	2165	mango000019(FTRC),mango000023(SAG101),mango000043(VIP2),mango000054(PCO2),mango000069(RPL34),mango000079(BCCP1),mango000083(UGD1),mango000120(SS2),mango000153(UPTG),mango000154(At3g02320),mango000191(HACL),mango000193(ASF1B),mango000200(nmd3),mango000209(BGLU44),mango000216(DRB4),mango000238(ARL8C),mango000244(HSP15.7),mango000246(PDLP7),mango000249(GS1-1),mango000269(TUBB1),mango000288(PPD6),man…
(POB1),mango028004(PGD3),mango028028(At1g64390),mango028030(LACS4),mango028039(UGE2),mango028048(KAS1),mango028072(BIP5),mango028075(TRE1),mango028090(garL),mango028098(MGL),mango028099(MGL),mango028128(PDH-E1),mango028136(DLO2),mango028156(GTL1),mango028194(MNS5),mango028293(HDA6),mango028327(RCOM_1506700),mango028329(RPL17B),mango028428(SYNO),mango028448(TL20.3),mango028461(CML13),mango028474(H…
GO:0008150	Biological Process	GO:0032502	developmental process	666	mango000054(PCO2),mango000079(BCCP1),mango000120(SS2),mango000153(UPTG),mango000193(ASF1B),mango000209(BGLU44),mango000269(TUBB1),mango000288(PPD6),mango000335(ARF8),mango000346(ATG5),mango000379(RIN1),mango000399(ADT3),mango000571(PDX2),mango000839(SAG113),mango000920(CCR1),mango001007(CALS3),mango001056(OVA5),mango001075(PURA1),mango001088(CAM-1),mango001095(AGO4),mango001116(PAP16),mango001447…
GO:0008150	Biological Process	GO:0051179	localization	777	mango000120(SS2),mango000200(nmd3),mango000249(GS1-1),mango000269(TUBB1),mango000307(At3g12390),mango000308(At3g12390),mango000319(CRD1),mango000320(SIP2-1),mango000346(ATG5),mango000353(GSTF11),mango000357(SUS7),mango000379(RIN1),mango000391(GAT1),mango000399(ADT3),mango000527(ABCF1),mango000541(ARSA1),mango000556(MON1),mango000598(pitA),mango000619(PHOT1),mango000726(mcfF),mango000769(PLC2),man…
GO:0008150	Biological Process	GO:0065007	biological regulation	928	mango000019(FTRC),mango000023(SAG101),mango000054(PCO2),mango000079(BCCP1),mango000152(BA13),mango000193(ASF1B),mango000238(ARL8C),mango000249(GS1-1),mango000269(TUBB1),mango000296(CYP98A2),mango000297(CYS6),mango000314(SUVH1),mango000319(CRD1),mango000335(ARF8),mango000353(GSTF11),mango000379(RIN1),mango000399(ADT3),mango000448(RFC1),mango000478(BLH1),mango000480(HDA8),mango000556(MON1),mango000…
GO:0008150	Biological Process	GO:0032501	multicellular organismal process	461	mango000079(BCCP1),mango000153(UPTG),mango000209(BGLU44),mango000269(TUBB1),mango000288(PPD6),mango000335(ARF8),mango000346(ATG5),mango000379(RIN1),mango000399(ADT3),mango000839(SAG113),mango001007(CALS3),mango001088(CAM-1),mango001095(AGO4),mango001447(TATB),mango001459(OVA6),mango001512(PKP2),mango001538(GAPCP2),mango001584(URH2),mango001587(CDC2),mango001732(EP3),mango001734(EP3),mango001735(E…
GO:0008150	Biological Process	GO:0098754	detoxification	3	mango002783(GR1),mango003361(LPD1),mango023558(LPD1)
GO:0008150	Biological Process	GO:0050789	regulation of biological process	816	mango000019(FTRC),mango000023(SAG101),mango000054(PCO2),mango000193(ASF1B),mango000238(ARL8C),mango000269(TUBB1),mango000296(CYP98A2),mango000297(CYS6),mango000314(SUVH1),mango000319(CRD1),mango000335(ARF8),mango000353(GSTF11),mango000379(RIN1),mango000399(ADT3),mango000448(RFC1),mango000478(BLH1),mango000480(HDA8),mango000563(TPST),mango000600(RPS23),mango000619(PHOT1),mango000769(PLC2),mango000…
GO:0008150	Biological Process	GO:0022610	biological adhesion	15	mango004245(DGS1),mango004745(AGO5),mango008151(HEN2),mango010529(NAP1),mango017427(AN),mango018051(GAUT8),mango019667(AGO1),mango022459(GABA-TP1),mango027086(PAC),mango027544(AN),mango028855(AGO1),mango029467(MED16),mango030558(MEE23),mango032769(GABA-TP1),mango033418(GDPDL3)
GO:0008150	Biological Process	GO:0022414	reproductive process	301	mango000269(TUBB1),mango000335(ARF8),mango000379(RIN1),mango000399(ADT3),mango000448(RFC1),mango000571(PDX2),mango000839(SAG113),mango000920(CCR1),mango001007(CALS3),mango001056(OVA5),mango001095(AGO4),mango001116(PAP16),mango001459(OVA6),mango001512(PKP2),mango001513(CHIT3),mango001528(PGK3),mango001530(At1g56190),mango001538(GAPCP2),mango001587(CDC2),mango001732(EP3),mango001734(EP3),mango00173…
GO:0008150	Biological Process	GO:0048519	negative regulation of biological process	95	mango000193(ASF1B),mango000297(CYS6),mango000619(PHOT1),mango000839(SAG113),mango001095(AGO4),mango001303(PMEI7),mango001335(SBT1.3),mango002483(ACBP4),mango002504(LOX1.5),mango002777(KRP4),mango002964(SCL28),mango003052(LOX5),mango003870(AGO4),mango004745(AGO5),mango006936(EMB514),mango007134(RAD50),mango007176(--),mango007553(--),mango008151(HEN2),mango008537(HAG2),mango008560(THO6),mango008606…
GO:0008150	Biological Process	GO:0000003	reproduction	303	mango000269(TUBB1),mango000335(ARF8),mango000379(RIN1),mango000399(ADT3),mango000448(RFC1),mango000571(PDX2),mango000839(SAG113),mango000920(CCR1),mango001007(CALS3),mango001056(OVA5),mango001095(AGO4),mango001116(PAP16),mango001259(qor),mango001459(OVA6),mango001512(PKP2),mango001513(CHIT3),mango001528(PGK3),mango001530(At1g56190),mango001538(GAPCP2),mango001587(CDC2),mango001732(EP3),mango00173…
GO:0003674	Molecular Function	GO:0003824	catalytic activity	1869	mango000019(FTRC),mango000043(VIP2),mango000054(PCO2),mango000083(UGD1),mango000120(SS2),mango000152(BA13),mango000153(UPTG),mango000154(At3g02320),mango000191(HACL),mango000194(LAMT),mango000209(BGLU44),mango000249(GS1-1),mango000264(fabG),mango000265(HMGCL),mango000269(TUBB1),mango000292(CYP94A1),mango000296(CYP98A2),mango000297(CYS6),mango000301(--),mango000314(SUVH1),mango000316(ASD1),mango00…
032404(SHM1),mango032406(TRRAP),mango032421(PCKA),mango032434(XTH6),mango032438(CRWN4),mango032444(SQE3),mango032445(RH16),mango032451(ACR1),mango032457(GT7),mango032461(FRO1),mango032475(ACA2),mango032532(ILL3),mango032549(At5g06290),mango032596(MED27),mango032612(AN3),mango032622(SPP2),mango032625(CDC20-1),mango032668(--),mango032687(KIN7L),mango032690(CLPS3),mango032718(MOD1),mango032738(UGT71…
GO:0003674	Molecular Function	GO:0016209	antioxidant activity	39	mango000353(GSTF11),mango000606(APX1),mango004144(pod),mango004148(pod),mango004856(CAT2),mango006767(GPX4),mango008384(PRXQ),mango009289(GPX1),mango009843(PER73),mango010003(PER17),mango010626(GPX1),mango011386(PRXQ),mango012143(PER5),mango012516(GPX2),mango012890(GSVIVT00023967001),mango016648(PARC),mango016649(PARC),mango016653(PARC),mango017943(FSD2),mango018399(PER27),mango018966(DOX1),mango…
GO:0003674	Molecular Function	GO:0009055	electron carrier activity	5	mango010493(ACX2),mango014508(CYC1-2),mango018441(petC),mango029763(COX5B-1),mango031875(PETH)
GO:0003674	Molecular Function	GO:0060089	molecular transducer activity	25	mango000619(PHOT1),mango000770(PLC4),mango001088(CAM-1),mango002783(GR1),mango003449(XPO1),mango003864(CAM-1),mango005499(PYL3),mango007296(RALFL33),mango007723(CNGC5),mango010057(UVR8),mango011323(XI-K),mango011569(PCM3),mango012837(PLC2),mango014911(PHOT2),mango017485(PYL9),mango019208(PYL1),mango022086(PLC2),mango024864(CRY1),mango027100(T85),mango027482(PYL9),mango028858(CALM1),mango030332(XI…
GO:0003674	Molecular Function	GO:0045182	translation regulator activity	1	mango029577(--)
GO:0003674	Molecular Function	GO:0098772	molecular function regulator	27	mango000297(CYS6),mango001303(PMEI7),mango002777(KRP4),mango005937(QS),mango007176(--),mango009807(Os01g0813400),mango011383(PMEI3),mango012316(--),mango012738(RCA1),mango014184(PMEI3),mango014192(PMEI3),mango014217(VAC14),mango015814(B'ETA),mango016248(RCA1),mango017174(At5g56260),mango018318(GDI1),mango019709(KTI5),mango020496(B'ZETA),mango021769(MCCB),mango021894(CYCL1-1),mango024522(At1g47710…
GO:0003674	Molecular Function	GO:0005198	structural molecule activity	58	mango000069(RPL34),mango000269(TUBB1),mango000600(RPS23),mango001100(RPL30),mango001435(RPL36C),mango002564(TUBA3),mango002773(RPL13AD),mango003533(RPL13B),mango004199(TUBA3),mango004303(rps4),mango005169(RPL26A),mango005369(RPL11),mango005440(RPS6),mango005613(TUBB1),mango005868(rplL),mango008333(PIN1),mango008538(RPL28C),mango008607(RPL28C),mango011069(RPL28A),mango011248(RPL28A),mango011472(PI…
GO:0003674	Molecular Function	GO:0005215	transporter activity	181	mango000319(CRD1),mango000391(GAT1),mango000527(ABCF1),mango000541(ARSA1),mango000943(ANT1),mango001049(DTC),mango001253(HEX6),mango001362(ABCB28),mango001447(TATB),mango001704(CASTOR),mango002500(PNC1),mango002520(NHX1),mango002614(--),mango002738(DTX24),mango002752(atpA),mango002848(AMT1-1),mango003049(STP13),mango003254(At3g21390),mango003449(XPO1),mango003472(--),mango004013(ABCG15),mango0042…
GO:0003674	Molecular Function	GO:0000988	transcription factor activity, protein binding	2	mango010062(KIWI),mango026316(MED25)
GO:0003674	Molecular Function	GO:0004871	signal transducer activity	17	mango000619(PHOT1),mango002968(AHP1),mango004579(MPK3),mango005148(AHP1),mango007173(PDK),mango010057(UVR8),mango010993(PERK1),mango014911(PHOT2),mango016741(At1g53430),mango017145(RPS5),mango018017(ILK1),mango023574(PTI1),mango024404(NTF3),mango024864(CRY1),mango028751(B120),mango031069(At1g06840),mango035297(At5g49770)
GO:0003674	Molecular Function	GO:0005488	binding	1525	mango000019(FTRC),mango000079(BCCP1),mango000083(UGD1),mango000152(BA13),mango000153(UPTG),mango000191(HACL),mango000193(ASF1B),mango000209(BGLU44),mango000233(ALY3),mango000238(ARL8C),mango000249(GS1-1),mango000265(HMGCL),mango000269(TUBB1),mango000292(CYP94A1),mango000296(CYP98A2),mango000297(CYS6),mango000314(SUVH1),mango000319(CRD1),mango000335(ARF8),mango000353(GSTF11),mango000376(OTU6),mang…
GO:0003674	Molecular Function	GO:0001071	nucleic acid binding transcription factor activity	46	mango000335(ARF8),mango001188(At2g41900),mango002103(HSFA5),mango003345(ARR1),mango004025(FAR4),mango006121(MYBS3),mango006476(IAA26),mango006796(MADS2),mango007130(RBG2),mango009211(REIL1),mango009332(KNAT3),mango009436(WOX13),mango013860(PHL7),mango014902(ARID5),mango015146(TCP8),mango015195(TCP8),mango016535(GT-3A),mango016960(FIE2),mango017110(NFYB3),mango017344(ANL2),mango017345(ANL2),mango0…
GO:0005575	Cellular Component	GO:0044422	organelle part	950	mango000019(FTRC),mango000069(RPL34),mango000079(BCCP1),mango000120(SS2),mango000153(UPTG),mango000233(ALY3),mango000238(ARL8C),mango000244(HSP15.7),mango000249(GS1-1),mango000265(HMGCL),mango000288(PPD6),mango000319(CRD1),mango000320(SIP2-1),mango000353(GSTF11),mango000363(COX11),mango000399(ADT3),mango000448(RFC1),mango000449(SDH6),mango000541(ARSA1),mango000563(TPST),mango000600(RPS23),mango00…
GO:0005575	Cellular Component	GO:0005576	extracellular region	167	mango000249(GS1-1),mango000353(GSTF11),mango000524(FUC1),mango000671(HSP70-4),mango000896(AGT1),mango000909(VIT_06s0061g00120),mango001019(DIR20),mango001175(PURA2),mango001308(EXL3),mango001335(SBT1.3),mango001513(CHIT3),mango001528(PGK3),mango001530(At1g56190),mango002408(CSP41B),mango002411(--),mango002412(--),mango002564(TUBA3),mango002999(--),mango003060(HSP70-8),mango003287(TCTP),mango00403…
GO:0005575	Cellular Component	GO:0044464	cell part	2271	mango000019(FTRC),mango000043(VIP2),mango000069(RPL34),mango000079(BCCP1),mango000120(SS2),mango000150(--),mango000152(BA13),mango000153(UPTG),mango000191(HACL),mango000193(ASF1B),mango000200(nmd3),mango000209(BGLU44),mango000233(ALY3),mango000238(ARL8C),mango000244(HSP15.7),mango000249(GS1-1),mango000265(HMGCL),mango000269(TUBB1),mango000288(PPD6),mango000292(CYP94A1),mango000296(CYP98A2),mango0…
26768(ELI5),mango026774(LMJF_27_0420),mango026779(ADH2),mango026784(GRXC5),mango026785(LPA1),mango026786(PSAEA),mango026790(CLASP),mango026797(ADH),mango026803(PED1),mango026810(PANC),mango026812(At4g13200),mango026819(DESI1),mango026823(CYTB5-B),mango026827(UREG),mango026847(FATA),mango026855(NTF2),mango026863(CEQORH),mango026877(CHIP),mango026889(CRRSP55),mango026890(SYNC2),mango026908(PRS4),ma…
GO:0005575	Cellular Component	GO:0030054	cell junction	274	mango000120(SS2),mango000153(UPTG),mango000238(ARL8C),mango000246(PDLP7),mango000307(At3g12390),mango000308(At3g12390),mango000353(GSTF11),mango000659(MtrDRAFT_AC149210g4v1),mango000667(TL1),mango000815(BSK5),mango000920(CCR1),mango001049(DTC),mango001308(EXL3),mango001379(RBL2),mango001435(RPL36C),mango001528(PGK3),mango001530(At1g56190),mango001808(3BETAHSD/D3),mango001824(At3g59480),mango00206…
GO:0005575	Cellular Component	GO:0005623	cell	2271	mango000019(FTRC),mango000043(VIP2),mango000069(RPL34),mango000079(BCCP1),mango000120(SS2),mango000150(--),mango000152(BA13),mango000153(UPTG),mango000191(HACL),mango000193(ASF1B),mango000200(nmd3),mango000209(BGLU44),mango000233(ALY3),mango000238(ARL8C),mango000244(HSP15.7),mango000249(GS1-1),mango000265(HMGCL),mango000269(TUBB1),mango000288(PPD6),mango000292(CYP94A1),mango000296(CYP98A2),mango0…
26768(ELI5),mango026774(LMJF_27_0420),mango026779(ADH2),mango026784(GRXC5),mango026785(LPA1),mango026786(PSAEA),mango026790(CLASP),mango026797(ADH),mango026803(PED1),mango026810(PANC),mango026812(At4g13200),mango026819(DESI1),mango026823(CYTB5-B),mango026827(UREG),mango026847(FATA),mango026855(NTF2),mango026863(CEQORH),mango026877(CHIP),mango026889(CRRSP55),mango026890(SYNC2),mango026908(PRS4),ma…
GO:0005575	Cellular Component	GO:0016020	membrane	985	mango000069(RPL34),mango000120(SS2),mango000152(BA13),mango000153(UPTG),mango000238(ARL8C),mango000269(TUBB1),mango000288(PPD6),mango000296(CYP98A2),mango000319(CRD1),mango000320(SIP2-1),mango000334(HINT1),mango000353(GSTF11),mango000363(COX11),mango000391(GAT1),mango000449(SDH6),mango000527(ABCF1),mango000563(TPST),mango000619(PHOT1),mango000671(HSP70-4),mango000726(mcfF),mango000769(PLC2),mango…
GO:0005575	Cellular Component	GO:0043226	organelle	1897	mango000019(FTRC),mango000069(RPL34),mango000079(BCCP1),mango000120(SS2),mango000150(--),mango000152(BA13),mango000153(UPTG),mango000191(HACL),mango000193(ASF1B),mango000200(nmd3),mango000233(ALY3),mango000238(ARL8C),mango000244(HSP15.7),mango000249(GS1-1),mango000265(HMGCL),mango000269(TUBB1),mango000288(PPD6),mango000292(CYP94A1),mango000296(CYP98A2),mango000297(CYS6),mango000307(At3g12390),man…
2316(LCB1),mango032321(At4g39970),mango032323(SHKB),mango032331(SAPK2),mango032349(HTR2),mango032357(PFK5),mango032360(PUMP5),mango032385(NIC1),mango032404(SHM1),mango032410(GRDP1),mango032421(PCKA),mango032438(CRWN4),mango032444(SQE3),mango032445(RH16),mango032451(ACR1),mango032457(GT7),mango032459(--),mango032461(FRO1),mango032473(RPL26A),mango032475(ACA2),mango032532(ILL3),mango032549(At5g0629…
GO:0005575	Cellular Component	GO:0099512	supramolecular fiber	5	mango001587(CDC2),mango005653(EB1B),mango017057(MAP65-1),mango030809(PCAP1),mango033389(MAP65-1)
GO:0005575	Cellular Component	GO:0044421	extracellular region part	6	mango001308(EXL3),mango001513(CHIT3),mango006621(GLIP1),mango006626(GLIP1),mango009563(CHIT1B),mango033022(GGH2)
GO:0005575	Cellular Component	GO:0031012	extracellular matrix	2	mango007190(BXL1),mango023393(BXL7)
GO:0005575	Cellular Component	GO:0009295	nucleoid	2	mango004030(SIR1),mango017943(FSD2)
GO:0005575	Cellular Component	GO:0044425	membrane part	493	mango000152(BA13),mango000288(PPD6),mango000296(CYP98A2),mango000320(SIP2-1),mango000363(COX11),mango000391(GAT1),mango000563(TPST),mango000726(mcfF),mango000943(ANT1),mango001007(CALS3),mango001049(DTC),mango001253(HEX6),mango001362(ABCB28),mango001447(TATB),mango001702(SAC9),mango001704(CASTOR),mango001808(3BETAHSD/D3),mango002061(TMK4),mango002269(CBSX6),mango002500(PNC1),mango002520(NHX1),man…
GO:0005575	Cellular Component	GO:0019012	virion	8	mango014037(LPR1),mango014117(LPR1),mango018304(RNP1),mango019240(SMD1B),mango019439(SMD1B),mango024004(BRR2A),mango025080(ndhM),mango026129(PRP31)
GO:0005575	Cellular Component	GO:0044423	virion part	8	mango014037(LPR1),mango014117(LPR1),mango018304(RNP1),mango019240(SMD1B),mango019439(SMD1B),mango024004(BRR2A),mango025080(ndhM),mango026129(PRP31)
GO:0005575	Cellular Component	GO:0031974	membrane-enclosed lumen	26	mango000233(ALY3),mango001095(AGO4),mango002964(SCL28),mango003870(AGO4),mango007309(CUL1),mango007633(At5g18800),mango014416(PYM),mango015092(SC35),mango017781(CUL1),mango018045(CYCC1-2),mango023155(VIT_01s0010g01180),mango023468(CUTA),mango023986(--),mango024799(CUTA),mango024870(ZYP1B),mango025530(CC-1),mango026131(RSZ21),mango026415(--),mango027154(CUL1),mango030133(TAF9),mango030366(TAF9),ma…
GO:0005575	Cellular Component	GO:0032991	macromolecular complex	329	mango000069(RPL34),mango000153(UPTG),mango000249(GS1-1),mango000269(TUBB1),mango000288(PPD6),mango000307(At3g12390),mango000308(At3g12390),mango000448(RFC1),mango000600(RPS23),mango000659(MtrDRAFT_AC149210g4v1),mango000962(HTR2),mango000970(HTR2),mango000989(MOD1),mango001095(AGO4),mango001100(RPL30),mango001435(RPL36C),mango001447(TATB),mango002218(ACLA-2),mango002408(CSP41B),mango002454(TIF3A1)…
