# Supplementary material for: Transcriptomic and proteomic analyses of Mangifera indica in response to Xanthomonas critis pv. mangiferaeindicae
Source: Front Microbiol. 2023 Jul 4;14:1220101. doi: 10.3389/fmicb.2023.1220101 (PMC10352610; doi:10.3389/fmicb.2023.1220101)
Supplement: Supplementary Table 1 — Primer sequences used for qRT-PCR. [file Data_Sheet_1.zip › Tables/Supplementary Table 6. Results of KEGG enrichment analysis of DEPs.xlsx]

## Sheet: Sheet1
Supplementary Table 6. Results of KEGG enrichment analysis of DEPs
KEGG_A_class	KEGG_B_class	Pathway	all-DEPS (1346)	All (4113)	Pvalue	Qvalue	Pathway ID	Genes	K_IDs
Metabolism	Global and overview maps	Metabolic pathways	852	1948	1.19697e-46	1.61591e-44	ko01100	mango000079(BCCP1);mango000083(UGD1);mango000120(SS2);mango000152(BA13);mango000153(UPTG);mango000209(BGLU44);mango000249(GS1-1);mango000265(HMGCL);mango000296(CYP98A2);mango000314(SUVH1);mango000316(ASD1);mango000319(CRD1);mango000353(GSTF11);mango000357(SUS7);mango000363(COX11);mango000399(ADT3);mango000458(AAO3);mango000606(APX1);mango000725(fabD);mango000769(PLC2);mango000770(PLC4);mango00082…	K02160+K00012+K00703+K09590+K13379+K05350+K01915+K01640+K09754+K11420+K01209+K04035+K00799+K00695+K02258+K05359+K09842+K00434+K00645+K05857+K05857+K00387+K00830+K00128+K00454+K00208+K00873+K06443+K01939+K01835+K00873+K01183+K00927+K00927+K00134+K17761+K00297+K00794+K03921+K01183+K01183+K01183+K23558+K00847+K01012+K01012+K01649+K17285+K01897+K00600+K00609+K07408+K05928+K01961+K13421+K00789+K01648+…
Metabolism	Global and overview maps	Biosynthesis of secondary metabolites	511	1062	2.56444e-34	1.731e-32	ko01110	mango000079(BCCP1);mango000120(SS2);mango000152(BA13);mango000209(BGLU44);mango000265(HMGCL);mango000296(CYP98A2);mango000319(CRD1);mango000357(SUS7);mango000399(ADT3);mango000458(AAO3);mango000725(fabD);mango000879(CYP75A1);mango000896(AGT1);mango000898(HY2);mango000939(ALDH3F1);mango000980(LOX2.1);mango000989(MOD1);mango001066(At4g26390);mango001151(LCY1);mango001343(PGMP);mango001512(PKP2);man…	K02160+K00703+K09590+K05350+K01640+K09754+K04035+K00695+K05359+K09842+K00645+K13083+K00830+K08101+K00128+K00454+K00208+K00873+K06443+K01835+K00873+K00927+K00927+K00134+K00794+K23558+K00847+K01649+K00600+K05928+K01961+K00789+K01648+K02160+K01823+K12930+K00869+K01760+K00514+K13832+K13832+K00660+K07513+K18010+K01177+K00025+K01662+K00975+K03787+K08099+K13811+K00873+K15397+K09699+K00249+K01913+K00382+…
Metabolism	Global and overview maps	Carbon metabolism	160	302	3.47106e-14	1.56198e-12	ko01200	mango000079(BCCP1);mango000896(AGT1);mango001066(At4g26390);mango001512(PKP2);mango001528(PGK3);mango001530(At1g56190);mango001538(GAPCP2);mango001569(MTHFR2);mango002104(SHM4);mango002195(POPTRDRAFT_831870);mango002248(BCCP1);mango002572(GDH1);mango002927(MD1);mango003140(PKP1);mango003356(AAE7);mango003361(LPD1);mango003519(At2g16790);mango003640(BCCP1);mango003699(G6PD4);mango003999(At1g50460)…	K02160+K00830+K00873+K00873+K00927+K00927+K00134+K00297+K00600+K01961+K02160+K00261+K00025+K00873+K01913+K00382+K00851+K02160+K00036+K00844+K01738+K00033+K00232+K00616+K00029+K18121+K00627+K11517+K00814+K02437+K00026+K00600+K00873+K00131+K01602+K00850+K00844+K00029+K00281+K00850+K00029+K14454+K00131+K00831+K01681+K00030+K01455+K01455+K01610+K00232+K02437+K00029+K00616+K01100+K00627+K00162+K03841+…
Metabolism	Carbohydrate metabolism	Citrate cycle (TCA cycle)	47	66	1.26821e-10	4.28021e-09	ko00020	mango002218(ACLA-2);mango002927(MD1);mango003361(LPD1);mango003381(ACLB-2);mango003707(ACLA-2);mango006539(At3g13930);mango006938(At3g47520);mango009536(ACO1);mango009571(IDH1);mango009932(PCKA);mango013184(LTA3);mango013717(E1-BETA-2);mango015444(E1);mango015566(LTA2);mango015996(Os08g0536000);mango017031(ACO3);mango017041(At4g26910);mango017545(PDH-E1);mango017719(FUM1);mango018884(At5g14590);m…	K01648+K00025+K00382+K01648+K01648+K00627+K00026+K01681+K00030+K01610+K00627+K00162+K00161+K00627+K00162+K01681+K00658+K00161+K01679+K00031+K00031+K01681+K01647+K01647+K00164+K00627+K00382+K00627+K01648+K00161+K00627+K00162+K01679+K00161+K00025+K00161+K00026+K00162+K00026+K00026+K00627+K00030+K00234+K00030+K01610+K00658+K00031
Metabolism	Carbohydrate metabolism	Pyruvate metabolism	67	108	2.3851e-10	6.43976e-09	ko00620	mango000079(BCCP1);mango000939(ALDH3F1);mango001066(At4g26390);mango001512(PKP2);mango002021(IPMS1);mango002195(POPTRDRAFT_831870);mango002248(BCCP1);mango002927(MD1);mango003140(PKP1);mango003356(AAE7);mango003361(LPD1);mango003640(BCCP1);mango004048(ALDH3F1);mango006168(LDHA);mango006467(NADP-ME4);mango006539(At3g13930);mango006591(ALDH7B4);mango006938(At3g47520);mango007452(PKP1);mango008654(M…	K02160+K00128+K00873+K00873+K01649+K01961+K02160+K00025+K00873+K01913+K00382+K02160+K00128+K00016+K00029+K00627+K14085+K00026+K00873+K00029+K00029+K01610+K01759+K01759+K00029+K00627+K00162+K00128+K00161+K00627+K00162+K01962+K01595+K00161+K01679+K00626+K01895+K01895+K00051+K00627+K00382+K11262+K11262+K00627+K00128+K00161+K00627+K01595+K01595+K00162+K01679+K00161+K00025+K00161+K00026+K00626+K01759+…
Metabolism	Lipid metabolism	alpha-Linolenic acid metabolism	33	45	2.42741e-08	5.46168e-07	ko00592	mango000980(LOX2.1);mango002807(PED1);mango003678(LCAT3);mango004106(LOX2.1);mango004107(LOX2.1);mango006123(ACX1);mango006586(LOX3.1);mango007261(MFP2);mango010493(ACX2);mango011348(OPR3);mango012811(TCS2);mango015590(AOC);mango015837(LOX6);mango018039(CEQORH);mango018966(DOX1);mango019078(DOX1);mango020340(ACX3);mango020341(ACX3);mango020507(HPL);mango020509(HPL);mango020510(HPL);mango020761(LO…	K00454+K07513+K22389+K00454+K00454+K00232+K00454+K10527+K00232+K05894+K08241+K10525+K00454+K00224+K10529+K10529+K00232+K00232+K10528+K10528+K10528+K00454+K01723+K10526+K01723+K05894+K05894+K10525+K18857+K07513+K00224+K00454+K00232
Metabolism	Global and overview maps	Fatty acid metabolism	50	80	3.41568e-08	6.58738e-07	ko01212	mango000079(BCCP1);mango000725(fabD);mango000989(MOD1);mango001719(ACPD);mango002097(AAE16);mango002195(POPTRDRAFT_831870);mango002248(BCCP1);mango002807(PED1);mango003045(LACS6);mango003314(IBR3);mango003640(BCCP1);mango004120(MOD1);mango005087(At3g03980);mango005444(KAS1);mango005482(LACS4);mango006113(ppt-1);mango006123(ACX1);mango006178(KAS3A);mango007261(MFP2);mango007583(LACS6);mango010493(…	K02160+K00645+K00208+K03921+K01897+K01961+K02160+K07513+K01897+K00249+K02160+K00208+K00059+K09458+K01897+K01074+K00232+K00648+K10527+K01897+K00232+K10258+K09458+K02372+K10251+K00059+K01962+K01897+K00626+K00232+K00232+K03921+K02372+K10258+K00208+K01897+K11262+K11262+K03921+K00059+K07513+K01897+K01897+K09458+K00626+K18660+K00232+K01962+K00208+K02160
Metabolism	Lipid metabolism	Fatty acid biosynthesis	37	55	1.36608e-07	2.30526e-06	ko00061	mango000079(BCCP1);mango000725(fabD);mango000989(MOD1);mango001719(ACPD);mango002097(AAE16);mango002195(POPTRDRAFT_831870);mango002248(BCCP1);mango003045(LACS6);mango003640(BCCP1);mango004120(MOD1);mango005087(At3g03980);mango005444(KAS1);mango005482(LACS4);mango006178(KAS3A);mango007583(LACS6);mango013678(KAS1);mango014388(fabZ);mango015827(CLKR27);mango016309(CAC3);mango017652(LACS1);mango01805…	K02160+K00645+K00208+K03921+K01897+K01961+K02160+K01897+K02160+K00208+K00059+K09458+K01897+K00648+K01897+K09458+K02372+K00059+K01962+K01897+K10782+K03921+K02372+K00208+K01897+K11262+K11262+K03921+K00059+K10782+K01897+K01897+K09458+K18660+K01962+K00208+K02160
Metabolism	Carbohydrate metabolism	Glycolysis / Gluconeogenesis	75	140	1.82327e-07	2.7349e-06	ko00010	mango000939(ALDH3F1);mango001066(At4g26390);mango001343(PGMP);mango001512(PKP2);mango001528(PGK3);mango001530(At1g56190);mango001538(GAPCP2);mango003140(PKP1);mango003356(AAE7);mango003361(LPD1);mango003999(At1g50460);mango004048(ALDH3F1);mango005665(GALM);mango006168(LDHA);mango006539(At3g13930);mango006591(ALDH7B4);mango007452(PKP1);mango007749(GAPN);mango008621(PFK3);mango008643(HXK1);mango008…	K00128+K00873+K01835+K00873+K00927+K00927+K00134+K00873+K01913+K00382+K00844+K00128+K01785+K00016+K00627+K14085+K00873+K00131+K00850+K00844+K00850+K00131+K01610+K00627+K01568+K00162+K03841+K00128+K00161+K00627+K00134+K00162+K01623+K00161+K00121+K00895+K01895+K00134+K00001+K01895+K01623+K03103+K00627+K03841+K01834+K00382+K00895+K00121+K00844+K00844+K00121+K00627+K00128+K00161+K00627+K00162+K00121+…
Metabolism	Carbohydrate metabolism	Amino sugar and nucleotide sugar metabolism	73	138	5.16578e-07	6.9738e-06	ko00520	mango000083(UGD1);mango000153(UPTG);mango000316(ASD1);mango001343(PGMP);mango001513(CHIT3);mango001732(EP3);mango001734(EP3);mango001735(EP3);mango001824(At3g59480);mango002249(GFPT2);mango002315(RGP5);mango002575(At5g18200);mango003028(ADG2);mango003638(Gfpt2);mango003774(CBR1);mango003861(CBR1);mango003999(At1g50460);mango004752(AXS2);mango004938(GME-1);mango005460(UGE5);mango005817(gmppab);man…	K00012+K13379+K01209+K01835+K01183+K01183+K01183+K01183+K00847+K00820+K13379+K00965+K00975+K00820+K00326+K00326+K00844+K12449+K10046+K01784+K00966+K01784+K00012+K08679+K08679+K01183+K01183+K01183+K00844+K06118+K12446+K12450+K20547+K08679+K02377+K08678+K00975+K13379+K00012+K00966+K01183+K12450+K12450+K08678+K13648+K00975+K00966+K16190+K12373+K00975+K12448+K00844+K00844+K00975+K08678+K01183+K13648+…
Metabolism	Carbohydrate metabolism	Glyoxylate and dicarboxylate metabolism	48	83	1.78551e-06	2.1913e-05	ko00630	mango000249(GS1-1);mango000896(AGT1);mango002104(SHM4);mango002927(MD1);mango003356(AAE7);mango003361(LPD1);mango005629(AAE3);mango006520(GLYR2);mango006603(GLO4);mango006776(GDCSH);mango006938(At3g47520);mango007136(SHM4);mango007616(GS2);mango008097(RBCS);mango008841(GDCSP);mango009536(ACO1);mango009847(fmdA);mango009848(fmdA);mango010530(GDH2);mango014769(HPR-A);mango017031(ACO3);mango017317(H…	K01915+K00830+K00600+K00025+K01913+K00382+K22133+K18121+K11517+K02437+K00026+K00600+K01915+K01602+K00281+K01681+K01455+K01455+K02437+K15893+K01681+K15919+K00626+K01895+K02437+K00122+K01895+K01681+K01647+K01647+K01601+K00600+K00382+K03781+K03781+K15919+K00025+K22133+K00026+K00626+K11517+K00026+K00026+K15918+K00600+K01915+K00284+K02437
Metabolism	Amino acid metabolism	Phenylalanine metabolism	27	39	3.0139e-06	3.39064e-05	ko00360	mango004675(PAL);mango005188(AMI1);mango005191(AMI1);mango005915(maoI);mango006851(At1g62810);mango008140(--);mango009089(ASP3);mango009326(ASP5);mango010482(PAT);mango012579(PAL6);mango014730(At4g34880);mango014731(At4g34880);mango014732(At4g34880);mango015358(maoI);mango016479(--);mango016480(--);mango017974(HPD);mango020296(ASP1);mango020375(TAT);mango020376(NAAT1);mango021858(PAL6);mango02676…	K10775+K01426+K01426+K00276+K00276+K07253+K14454+K00811+K15849+K10775+K01426+K01426+K01426+K00276+K07253+K07253+K00457+K14455+K00815+K00815+K10775+K01593+K18606+K18606+K10775+K15849+K00815
Metabolism	Metabolism of other amino acids	Glutathione metabolism	49	87	3.98595e-06	4.13926e-05	ko00480	mango000353(GSTF11);mango000606(APX1);mango002783(GR1);mango002835(HSP26-A);mango002836(HSP26-A);mango002924(HSP26-A);mango003699(G6PD4);mango005531(PGD3);mango008619(GGT3);mango009289(GPX1);mango010251(RNR1);mango010626(GPX1);mango012516(GPX2);mango012668(GSTL2);mango015469(GSTU17);mango015470(GSTU17);mango015474(GSTU17);mango015647(PGD2);mango015905(G6PD2);mango016279(HSP26-A);mango016648(PARC)…	K00799+K00434+K00383+K00799+K00799+K00799+K00036+K00033+K18592+K00432+K10807+K00432+K00432+K00799+K00799+K00799+K00799+K00033+K00036+K00799+K00799+K00799+K00799+K00031+K00031+K21888+K00799+K00799+K00434+K22596+K00799+K00799+K00797+K00036+K00799+K00799+K00033+K00799+K00799+K00799+K00434+K18592+K00799+K00799+K00799+K00033+K21888+K00031+K01255
Metabolism	Carbohydrate metabolism	Starch and sucrose metabolism	61	116	5.85639e-06	5.64723e-05	ko00500	mango000120(SS2);mango000209(BGLU44);mango000357(SUS7);mango001343(PGMP);mango001824(At3g59480);mango002845(BAM1);mango003028(ADG2);mango003999(At1g50460);mango004338(PHS2);mango006047(BAM3);mango006861(NUDT14);mango007010(BAM1);mango007990(TPS11);mango008219(SPS1);mango008377(SS);mango008643(HXK1);mango009173(At4g31140);mango010310(DPEP);mango010576(SPS1);mango011391(SS);mango011576(At5g58090);m…	K00703+K05350+K00695+K01835+K00847+K01177+K00975+K00844+K00688+K01177+K18447+K01177+K16055+K00696+K00695+K00844+K19893+K00705+K00696+K00695+K19893+K16055+K00703+K16055+K01179+K00975+K16055+K01176+K13679+K01188+K00975+K16055+K16055+K05350+K01177+K01177+K00975+K01179+K00844+K00844+K00700+K01176+K01214+K00688+K00975+K01214+K00695+K01179+K01194+K00695+K16055+K00844+K01193+K01193+K01188+K00700+K07024+…
Metabolism	Energy metabolism	Photosynthesis - antenna proteins	18	23	9.2577e-06	8.33193e-05	ko00196	mango012618(CAB6A);mango012628(CAB6A);mango012827(LHCB4.3);mango013664(CAB21);mango014389(CAP10A);mango015142(LHCA3);mango015191(LHCA3);mango015949(CAB7);mango016331(LHCB4.2);mango016905(LHCB3);mango018287(CAB-151);mango023837(LHCA5);mango024320(LHCB7);mango026501(CAB7);mango028539(lhcA-P4);mango029149(CAB21);mango033216(CAB13);mango035184(LHCB5)	K08907+K08907+K08915+K08912+K08917+K08909+K08909+K08908+K08915+K08914+K08912+K08911+K14172+K08908+K08910+K08912+K08914+K08916
Metabolism	Energy metabolism	Photosynthesis	30	47	1.09014e-05	9.19805e-05	ko00195	mango000434(FD3);mango002752(atpA);mango004815(FD3);mango006427(PSAH2);mango007574(psaD);mango009365(ATPG);mango009674(PSBO);mango010025(psaA);mango012138(psaB);mango013139(FD3);mango016666(psbB);mango017965(PSBP1);mango018113(PSAE);mango018441(petC);mango019396(psaD);mango020436(PSB27-1);mango020754(PSAL);mango022823(psbB);mango023041(ATPD);mango024068(PETE);mango024195(PETE);mango025396(ATPD);m…	K02639+K02111+K02639+K02695+K02692+K02109+K02716+K02689+K02690+K02639+K02704+K02717+K02693+K02636+K02692+K08902+K02699+K02704+K02113+K02638+K02638+K02113+K02693+K02115+K02695+K08901+K08901+K02694+K02641+K02701
Metabolism	Amino acid metabolism	Tyrosine metabolism	28	43	1.23255e-05	9.7879e-05	ko00350	mango005915(maoI);mango006851(At1g62810);mango008140(--);mango009089(ASP3);mango009326(ASP5);mango010482(PAT);mango013366(AS1);mango013370(AS1);mango015358(maoI);mango016479(--);mango016480(--);mango016838(HGO);mango017974(HPD);mango018119(ADHIII);mango019722(At5g24760);mango020296(ASP1);mango020375(TAT);mango020376(NAAT1);mango024058(At5g42250);mango024212(At5g42250);mango026768(ELI5);mango02677…	K00276+K00276+K07253+K14454+K00811+K15849+K00422+K00422+K00276+K07253+K07253+K00451+K00457+K00121+K00001+K14455+K00815+K00815+K00121+K00121+K01593+K00121+K18857+K18606+K18606+K15849+K00451+K00815
Metabolism	Metabolism of cofactors and vitamins	Ubiquinone and other terpenoid-quinone biosynthesis	25	37	1.38584e-05	0.000103938	ko00130	mango002135(VTE4);mango004368(At5g58800);mango004708(4CLL7);mango006009(4CLL9);mango006208(CYP73A16);mango006296(4CL2);mango006682(VTE3);mango007164(DHNAT1);mango008068(4CL1);mango009075(VTE1);mango010050(NDC1);mango011585(CYP73A12);mango011668(4CL1);mango015370(MENG);mango016929(FQR1);mango017974(HPD);mango020375(TAT);mango020376(NAAT1);mango022356(--);mango022561(AAE14);mango029554(At4g27270);m…	K05928+K03809+K01904+K01904+K00487+K01904+K12502+K19222+K01904+K09834+K17872+K00487+K01904+K23095+K03809+K00457+K00815+K00815+K12501+K14760+K03809+K18606+K18606+K00815+K03809
Metabolism	Lipid metabolism	Fatty acid degradation	32	53	2.93325e-05	0.000208415	ko00071	mango000939(ALDH3F1);mango002097(AAE16);mango002807(PED1);mango003045(LACS6);mango003314(IBR3);mango004048(ALDH3F1);mango005482(LACS4);mango006123(ACX1);mango006591(ALDH7B4);mango007261(MFP2);mango007583(LACS6);mango010493(ACX2);mango015409(ALDH2B7);mango017652(LACS1);mango018119(ADHIII);mango018243(AAT1);mango019722(At5g24760);mango020340(ACX3);mango020341(ACX3);mango023324(LACS9);mango024058(At…	K00128+K01897+K07513+K01897+K00249+K00128+K01897+K00232+K14085+K10527+K01897+K00232+K00128+K01897+K00121+K00626+K00001+K00232+K00232+K01897+K00121+K00121+K00128+K00121+K18857+K07513+K01897+K01897+K00626+K00232+K00128+K00128
Metabolism	Biosynthesis of other secondary metabolites	Flavonoid biosynthesis	24	37	5.74874e-05	0.00038804	ko00941	mango000296(CYP98A2);mango000879(CYP75A1);mango002801(CHS1);mango003892(CYP75A1);mango003893(CYP75A3);mango006208(CYP73A16);mango006325(HST);mango006870(ANT17);mango007037(CHS1);mango007038(CHS1);mango010054(FHT);mango011585(CYP73A12);mango012862(CHI3);mango014925(CCOAOMT1);mango015597(LAR);mango018655(CHS1);mango020263(CHS);mango021924(CHI);mango022178(CHI3);mango024231(AT1);mango024421(DFR);man…	K09754+K13083+K00660+K13083+K13083+K00487+K13065+K05277+K00660+K00660+K00475+K00487+K01859+K00588+K13081+K00660+K00660+K01859+K01859+K13065+K13082+K05280+K08695+K00475
Metabolism	Biosynthesis of other secondary metabolites	Phenylpropanoid biosynthesis	51	99	6.99974e-05	0.000449983	ko00940	mango000209(BGLU44);mango000296(CYP98A2);mango004144(pod);mango004148(pod);mango004675(PAL);mango004708(4CLL7);mango005356(CAD1);mango005367(OMT1);mango006009(4CLL9);mango006208(CYP73A16);mango006296(4CL2);mango006325(HST);mango006337(CCR1);mango008068(4CL1);mango008722(ALDH2C4);mango009648(GT5);mango009651(GT5);mango009843(PER73);mango010003(PER17);mango010206(CAD9);mango010973(ALDH2C4);mango011…	K05350+K09754+K00430+K00430+K10775+K01904+K00083+K13066+K01904+K00487+K01904+K13065+K09753+K01904+K12355+K12356+K12356+K00430+K00430+K00083+K12355+K00487+K01904+K00430+K10775+K00430+K13066+K00588+K23260+K01188+K00430+K00430+K05350+K00430+K00430+K00083+K00083+K00083+K10775+K00430+K00083+K13065+K00430+K22395+K01188+K00430+K10775+K00430+K00430+K00083+K00430
Metabolism	Metabolism of cofactors and vitamins	Biotin metabolism	16	22	0.000137634	0.00084457	ko00780	mango000989(MOD1);mango001921(BIO2);mango001924(BIO2);mango004120(MOD1);mango005087(At3g03980);mango005444(KAS1);mango013678(KAS1);mango014388(fabZ);mango015827(CLKR27);mango021141(fabZ);mango022419(MOD1);mango023351(HCS1);mango026478(CLKR27);mango028048(KAS1);mango032718(MOD1);mango034582(BIOF)	K00208+K01012+K01012+K00208+K00059+K09458+K09458+K02372+K00059+K02372+K00208+K01942+K00059+K09458+K00208+K00652
Metabolism	Biosynthesis of other secondary metabolites	Isoquinoline alkaloid biosynthesis	14	19	0.000296997	0.00168141	ko00950	mango005915(maoI);mango006851(At1g62810);mango009089(ASP3);mango009326(ASP5);mango010482(PAT);mango013366(AS1);mango013370(AS1);mango015358(maoI);mango020296(ASP1);mango020375(TAT);mango020376(NAAT1);mango026768(ELI5);mango032104(PAT);mango033117(At5g53970)	K00276+K00276+K14454+K00811+K15849+K00422+K00422+K00276+K14455+K00815+K00815+K01593+K15849+K00815
Metabolism	Amino acid metabolism	Phenylalanine, tyrosine and tryptophan biosynthesis	29	51	0.000305024	0.00168141	ko00400	mango000399(ADT3);mango002704(EMB3004);mango002705(EMB3004);mango005883(PAT1);mango006377(TYRAAT2);mango006666(TSA1);mango007639(EMB3004);mango009089(ASP3);mango009301(CM2);mango009326(ASP5);mango010482(PAT);mango012615(EMB1144);mango012625(EMB1144);mango017286(At2g45300);mango020296(ASP1);mango020375(TAT);mango020376(NAAT1);mango021153(DHS2);mango021874(EMB1144);mango022141(TYRAAT1);mango023431(…	K05359+K13832+K13832+K00766+K15227+K01695+K13832+K14454+K01850+K00811+K15849+K01736+K01736+K00800+K14455+K00815+K00815+K01626+K01736+K15227+K01626+K13832+K00800+K01735+K15849+K00891+K01626+K00815+K01850
Metabolism	Lipid metabolism	Biosynthesis of unsaturated fatty acids	15	21	0.000311371	0.00168141	ko01040	mango001719(ACPD);mango002807(PED1);mango006123(ACX1);mango010493(ACX2);mango012698(ECR);mango015796(KCR1);mango017378(tesB);mango020340(ACX3);mango020341(ACX3);mango020979(ACPD);mango022024(ECR);mango025145(S-ACP-DES6);mango026803(PED1);mango027590(tesB);mango030914(ACX4)	K03921+K07513+K00232+K00232+K10258+K10251+K01068+K00232+K00232+K03921+K10258+K03921+K07513+K01068+K00232
Metabolism	Biosynthesis of other secondary metabolites	Tropane, piperidine and pyridine alkaloid biosynthesis	19	30	0.000543915	0.00282417	ko00960	mango004287(SDR);mango004288(At2g29170);mango005915(maoI);mango006851(At1g62810);mango009089(ASP3);mango009326(ASP5);mango010482(PAT);mango015358(maoI);mango016252(At2g29260);mango020296(ASP1);mango020375(TAT);mango020376(NAAT1);mango029876(HPPR);mango029877(HPR2);mango031197(At5g06060);mango031198(TR1);mango031199(TR1);mango032104(PAT);mango033117(At5g53970)	K08081+K08081+K00276+K00276+K14454+K00811+K15849+K00276+K08081+K14455+K00815+K00815+K18606+K18606+K08081+K08081+K08081+K15849+K00815
Metabolism	Energy metabolism	Carbon fixation in photosynthetic organisms	41	81	0.000571605	0.00285803	ko00710	mango001528(PGK3);mango001530(At1g56190);mango001538(GAPCP2);mango002927(MD1);mango006467(NADP-ME4);mango006639(ALAAT2);mango006938(At3g47520);mango008097(RBCS);mango008654(MODA);mango009040(ME1);mango009089(ASP3);mango009932(PCKA);mango011212(MODA);mango012799(At3g55800);mango014486(FBP);mango015822(GAPC1);mango016584(FBA1);mango016794(PPC16);mango018789(GAPC);mango019039(At1g32060);mango019142(…	K00927+K00927+K00134+K00025+K00029+K00814+K00026+K01602+K00029+K00029+K14454+K01610+K00029+K01100+K03841+K00134+K01623+K01595+K00134+K00855+K00855+K00855+K05298+K14455+K01601+K01623+K00051+K03841+K05298+K01595+K01595+K00025+K00026+K00026+K00026+K00814+K00814+K01623+K01610+K00927+K00134
Metabolism	Biosynthesis of other secondary metabolites	Flavone and flavonol biosynthesis	6	6	0.00121915	0.00582703	ko00944	mango000879(CYP75A1);mango003892(CYP75A1);mango003893(CYP75A3);mango028594(CYP75B2);mango029318(F3GGT1);mango029389(F3GGT1)	K13083+K13083+K13083+K05280+K22794+K22794
Metabolism	Carbohydrate metabolism	Propanoate metabolism	25	45	0.00125173	0.00582703	ko00640	mango000079(BCCP1);mango002195(POPTRDRAFT_831870);mango002248(BCCP1);mango003306(BCE2);mango003361(LPD1);mango003640(BCCP1);mango006123(ACX1);mango006168(LDHA);mango010493(ACX2);mango016309(CAC3);mango018243(AAT1);mango018630(ACS);mango020282(ACS);mango020340(ACX3);mango020341(ACX3);mango023558(LPD1);mango024912(ACC1);mango024913(ACC1);mango025117(At5g09300);mango026928(At1g06550);mango028955(At5…	K02160+K01961+K02160+K09699+K00382+K02160+K00232+K00016+K00232+K01962+K00626+K01895+K01895+K00232+K00232+K00382+K11262+K11262+K00166+K05605+K00626+K01578+K00232+K01962+K02160
Metabolism	Metabolism of other amino acids	beta-Alanine metabolism	24	44	0.00218541	0.00983434	ko00410	mango000939(ALDH3F1);mango003888(PYD2);mango003890(PYD2);mango004048(ALDH3F1);mango005915(maoI);mango006123(ACX1);mango006591(ALDH7B4);mango006851(At1g62810);mango010493(ACX2);mango014483(PYD3);mango015358(maoI);mango015409(ALDH2B7);mango017960(PAO2);mango020340(ACX3);mango020341(ACX3);mango025912(GAD4);mango026128(ALDH2B7);mango026810(PANC);mango026928(At1g06550);mango028865(PYD1);mango029041(ML…	K00128+K01464+K01464+K00128+K00276+K00232+K14085+K00276+K00232+K01431+K00276+K00128+K17839+K00232+K00232+K01580+K00128+K01918+K05605+K00207+K01578+K00232+K00128+K00128
Metabolism	Global and overview maps	Biosynthesis of amino acids	104	253	0.00239067	0.010411	ko01230	mango000249(GS1-1);mango000399(ADT3);mango001066(At4g26390);mango001512(PKP2);mango001528(PGK3);mango001530(At1g56190);mango001538(GAPCP2);mango002021(IPMS1);mango002104(SHM4);mango002217(METK2);mango002552(At3g57050);mango002704(EMB3004);mango002705(EMB3004);mango003140(PKP1);mango004900(CYSD1);mango004993(THA1);mango005112(CEY00_Acc23110);mango005130(At3g57050);mango005137(METE);mango005883(PAT…	K01915+K05359+K00873+K00873+K00927+K00927+K00134+K01649+K00600+K00789+K01760+K13832+K13832+K00873+K01738+K01620+K00286+K01760+K00549+K00766+K00616+K15227+K00930+K00814+K01695+K00600+K00873+K01915+K13832+K00850+K00850+K14454+K01850+K00811+K00264+K00831+K01681+K00030+K15849+K00616+K01736+K01736+K00826+K00616+K00134+K00620+K12657+K01623+K01681+K00640+K00800+K00789+K00134+K00031+K00031+K00928+K14455+…
Metabolism	Lipid metabolism	Linoleic acid metabolism	9	12	0.00330097	0.013926	ko00591	mango000980(LOX2.1);mango002504(LOX1.5);mango003052(LOX5);mango004106(LOX2.1);mango004107(LOX2.1);mango006586(LOX3.1);mango015837(LOX6);mango020761(LOX1.5);mango030372(LOX3.1)	K00454+K15718+K15718+K00454+K00454+K00454+K00454+K00454+K00454
Metabolism	Metabolism of terpenoids and polyketides	Diterpenoid biosynthesis	5	5	0.00373472	0.0152784	ko00904	mango013272(GA2OX8);mango013709(GA2OX1);mango018047(CYP82G1);mango024517(KO);mango035128(TPS4)	K04125+K04125+K17961+K04122+K04121
Metabolism	Amino acid metabolism	Tryptophan metabolism	24	46	0.00472579	0.0187642	ko00380	mango000939(ALDH3F1);mango002131(CYP89A2);mango003361(LPD1);mango004048(ALDH3F1);mango005188(AMI1);mango005191(AMI1);mango005828(UGT74B1);mango006591(ALDH7B4);mango014730(At4g34880);mango014731(At4g34880);mango014732(At4g34880);mango015409(ALDH2B7);mango017041(At4g26910);mango018243(AAT1);mango023558(LPD1);mango024045(CAT1);mango024242(CAT1);mango026128(ALDH2B7);mango026768(ELI5);mango028955(At5g…	K00128+K07408+K00382+K00128+K01426+K01426+K11820+K14085+K01426+K01426+K01426+K00128+K00658+K00626+K00382+K03781+K03781+K00128+K01593+K00626+K00837+K00128+K00128+K00658
Metabolism	Amino acid metabolism	Alanine, aspartate and glutamate metabolism	27	57	0.0145032	0.055941	ko00250	mango000249(GS1-1);mango000896(AGT1);mango001175(PURA2);mango001546(ALDH5F1);mango002115(PYRB1);mango002249(GFPT2);mango002572(GDH1);mango003638(Gfpt2);mango006503(gdh);mango006639(ALAAT2);mango006791(At5g08100);mango007616(GS2);mango009089(ASP3);mango009326(ASP5);mango009348(GLT1);mango020296(ASP1);mango022459(GABA-TP1);mango024621(At3g16150);mango025912(GAD4);mango030032(gdh);mango030190(ALAAT2…	K01915+K00830+K01939+K17761+K00609+K00820+K00261+K00820+K00262+K00814+K13051+K01915+K14454+K00811+K00264+K14455+K16871+K13051+K01580+K00262+K00814+K00814+K01953+K00827+K16871+K01915+K00264
Metabolism	Metabolism of other amino acids	Cyanoamino acid metabolism	15	28	0.0178085	0.066782	ko00460	mango000209(BGLU44);mango002104(SHM4);mango006791(At5g08100);mango007136(SHM4);mango008619(GGT3);mango009847(fmdA);mango009848(fmdA);mango017747(BGLU11);mango019609(BGLU44);mango023370(SHM7);mango024621(At3g16150);mango027569(CAS1);mango030800(BGLU42);mango032136(GGT2);mango032404(SHM1)	K05350+K00600+K13051+K00600+K18592+K01455+K01455+K01188+K05350+K00600+K13051+K13034+K01188+K18592+K00600
Cellular Processes	Transport and catabolism	Peroxisome	38	88	0.0245414	0.089543	ko04146	mango000191(HACL);mango000265(HMGCL);mango000896(AGT1);mango002097(AAE16);mango002507(At5g27450);mango002807(PED1);mango002897(PMP22);mango003045(LACS6);mango003309(ephA);mango004025(FAR4);mango005482(LACS4);mango006123(ACX1);mango006603(GLO4);mango007583(LACS6);mango010493(ACX2);mango013575(PEX7);mango014076(PAHX);mango017176(PEX5);mango017652(LACS1);mango017943(FSD2);mango018884(At5g14590);mang…	K12261+K01640+K00830+K01897+K00869+K07513+K13347+K01897+K08726+K13356+K01897+K00232+K11517+K01897+K00232+K13341+K00477+K13342+K01897+K04564+K00031+K00031+K00232+K00232+K13354+K01897+K03781+K03781+K07513+K01897+K13335+K01897+K01578+K11517+K13237+K00232+K13237+K00031
Metabolism	Amino acid metabolism	Lysine degradation	15	29	0.0259591	0.0922231	ko00310	mango000314(SUVH1);mango000939(ALDH3F1);mango003361(LPD1);mango004048(ALDH3F1);mango006591(ALDH7B4);mango008354(LKR/SDH);mango015409(ALDH2B7);mango017041(At4g26910);mango018243(AAT1);mango023558(LPD1);mango026128(ALDH2B7);mango028955(At5g47720);mango031967(ALDH3F1);mango032263(ALDH3I1);mango033371(At4g26910)	K11420+K00128+K00382+K00128+K14085+K14157+K00128+K00658+K00626+K00382+K00128+K00626+K00128+K00128+K00658
Metabolism	Lipid metabolism	Fatty acid elongation	12	22	0.0279928	0.0968981	ko00062	mango003146(KCS20);mango006113(ppt-1);mango008337(FDH);mango012698(ECR);mango014607(KCS4);mango015557(CUT1);mango015796(KCR1);mango017378(tesB);mango021928(KCS19);mango022024(ECR);mango026285(CUT1);mango027590(tesB)	K15397+K01074+K15397+K10258+K15397+K15397+K10251+K01068+K15397+K10258+K15397+K01068
Metabolism	Biosynthesis of other secondary metabolites	Betalain biosynthesis	3	3	0.0349951	0.118109	ko00965	mango010022(DODA);mango026768(ELI5);mango032309(LIGB)	K15777+K01593+K15777
Metabolism	Amino acid metabolism	Cysteine and methionine metabolism	44	107	0.039995	0.131691	ko00270	mango002217(METK2);mango002552(At3g57050);mango002927(MD1);mango003123(VIT_05s0020g04080);mango004900(CYSD1);mango005130(At3g57050);mango005137(METE);mango006168(LDHA);mango006938(At3g47520);mango007135(SAHH1);mango007148(SAHH1);mango009089(ASP3);mango009326(ASP5);mango009450(PSAT1);mango012122(CpNIFS3);mango014517(MTN1);mango014972(MTK);mango015059(BCAT2);mango017099(SAT1);mango017625(SAMS1);man…	K00789+K01760+K00025+K08967+K01738+K01760+K00549+K00016+K00026+K01251+K01251+K14454+K00811+K00831+K22207+K01244+K00899+K00826+K00640+K00789+K05933+K00547+K05396+K00928+K14455+K00815+K00815+K05933+K00789+K00797+K00789+K13034+K00025+K01761+K01761+K00026+K00026+K00026+K00837+K00831+K00827+K00815+K01739+K01011
Metabolism	Carbohydrate metabolism	Ascorbate and aldarate metabolism	23	51	0.042895	0.137877	ko00053	mango000083(UGD1);mango000606(APX1);mango000939(ALDH3F1);mango004048(ALDH3F1);mango004938(GME-1);mango006591(ALDH7B4);mango006988(UGD1);mango015073(LGALDH);mango015409(ALDH2B7);mango015731(UGD1);mango017537(GULLO6);mango020045(MDAR4);mango020097(GLCAK1);mango021938(DHAR2);mango024837(CLEB3J9);mango026128(ALDH2B7);mango027413(GULLO6);mango031847(MIOX1);mango031890(APX3);mango031967(ALDH3F1);mango0…	K00012+K00434+K00128+K00128+K10046+K14085+K00012+K17744+K00128+K00012+K00103+K08232+K16190+K21888+K00434+K00128+K00103+K00469+K00434+K00128+K00128+K00012+K21888
Metabolism	Global and overview maps	2-Oxocarboxylic acid metabolism	25	57	0.0505293	0.158638	ko01210	mango002021(IPMS1);mango005828(UGT74B1);mango006613(NAGK);mango006639(ALAAT2);mango009089(ASP3);mango009326(ASP5);mango009536(ACO1);mango009571(IDH1);mango015059(BCAT2);mango016207(RCOM_1202350);mango017031(ACO3);mango018884(At5g14590);mango020056(At5g14590);mango020241(AK2);mango020296(ASP1);mango020543(ACO3);mango020676(CIT);mango020776(CSY2);mango023332(Acy1);mango030190(ALAAT2);mango030420(AL…	K01649+K11820+K00930+K00814+K14454+K00811+K01681+K00030+K00826+K00620+K01681+K00031+K00031+K00928+K14455+K01681+K01647+K01647+K14677+K00814+K00814+K00030+K00030+K00818+K00031
Metabolism	Carbohydrate metabolism	Galactose metabolism	23	52	0.0538083	0.165094	ko00052	mango001343(PGMP);mango002575(At5g18200);mango003999(At1g50460);mango005460(UGE5);mango005665(GALM);mango006909(UGE1);mango008621(PFK3);mango008643(HXK1);mango008876(PFK3);mango011531(RFS6);mango012873(AGAL3);mango019734(AGAL2);mango024112(HXK2);mango024138(HXK4);mango025675(AGAL1);mango028039(UGE2);mango029484(AGAL2);mango029986(HXK1);mango030293(6-FEH);mango030299(CWINV1);mango032357(PFK5);mang…	K01835+K00965+K00844+K01784+K01785+K01784+K00850+K00844+K00850+K06617+K07407+K07407+K00844+K00844+K07407+K01784+K07407+K00844+K01193+K01193+K00850+K06617+K06617
Metabolism	Energy metabolism	Nitrogen metabolism	14	29	0.0585275	0.175583	ko00910	mango000249(GS1-1);mango002572(GDH1);mango002891(CYN);mango005862(BCA2);mango006503(gdh);mango007616(GS2);mango009348(GLT1);mango009847(fmdA);mango009848(fmdA);mango018918(BCA1);mango030032(gdh);mango034277(GS1-1);mango034355(GLU1);mango035056(GLT1)	K01915+K00261+K01725+K01673+K00262+K01915+K00264+K01455+K01455+K01673+K00262+K01915+K00284+K00264
Metabolism	Glycan biosynthesis and metabolism	Glycosphingolipid biosynthesis - globo and isoglobo series	7	12	0.0602789	0.176905	ko00603	mango012873(AGAL3);mango019734(AGAL2);mango021031(HEXO2);mango025675(AGAL1);mango029484(AGAL2);mango030785(HEXO3);mango030788(HEXO3)	K07407+K07407+K12373+K07407+K07407+K12373+K12373
Metabolism	Lipid metabolism	Glycerolipid metabolism	32	77	0.0630787	0.181183	ko00561	mango000939(ALDH3F1);mango004048(ALDH3F1);mango006554(PDAT1);mango006591(ALDH7B4);mango008001(DGK7);mango008832(SQD1);mango009281(MGD);mango011726(DGK7);mango012689(CSE);mango012873(AGAL3);mango013966(LPP2);mango015409(ALDH2B7);mango016326(GPAT6);mango017352(DGD2);mango017392(GPAT8);mango019734(AGAL2);mango020440(DGK5);mango021933(CSE);mango025675(AGAL1);mango025731(LPP2);mango026128(ALDH2B7);man…	K00128+K00128+K00679+K14085+K00901+K06118+K03715+K00901+K01054+K07407+K18693+K00128+K13508+K09480+K13508+K07407+K00901+K01054+K07407+K18693+K00128+K07407+K15918+K06119+K00002+K00002+K15728+K00128+K00128+K00901+K01054+K01054
Metabolism	Metabolism of terpenoids and polyketides	Limonene and pinene degradation	6	10	0.070265	0.19661	ko00903	mango000939(ALDH3F1);mango004048(ALDH3F1);mango015409(ALDH2B7);mango026128(ALDH2B7);mango031967(ALDH3F1);mango032263(ALDH3I1)	K00128+K00128+K00128+K00128+K00128+K00128
Metabolism	Amino acid metabolism	Glycine, serine and threonine metabolism	31	75	0.0713621	0.19661	ko00260	mango000896(AGT1);mango002104(SHM4);mango003361(LPD1);mango004993(THA1);mango005915(maoI);mango006591(ALDH7B4);mango006666(TSA1);mango006776(GDCSH);mango006851(At1g62810);mango006881(HTH);mango007136(SHM4);mango008841(GDCSP);mango009450(PSAT1);mango010530(GDH2);mango014769(HPR-A);mango015358(maoI);mango017317(HPR3);mango019416(GDCSH);mango020241(AK2);mango023370(SHM7);mango023389(gpmA);mango02355…	K00830+K00600+K00382+K01620+K00276+K14085+K01695+K02437+K00276+K00108+K00600+K00281+K00831+K02437+K15893+K00276+K15919+K02437+K00928+K00600+K01834+K00382+K15919+K01079+K15918+K15633+K01754+K00831+K00827+K00600+K02437
Metabolism	Carbohydrate metabolism	Pentose phosphate pathway	25	59	0.0753502	0.203446	ko00030	mango001343(PGMP);mango003519(At2g16790);mango003699(G6PD4);mango005531(PGD3);mango006180(TPPF);mango007749(GAPN);mango008621(PFK3);mango008876(PFK3);mango009310(GAPN);mango012477(tal);mango014486(FBP);mango015269(tal);mango015647(PGD2);mango015702(PGL1);mango015905(G6PD2);mango016584(FBA1);mango018356(PFP-BETA);mango021130(FBA2);mango023192(FBPban1);mango024009(PFP-ALPHA);mango026526(G6PD2);mang…	K01835+K00851+K00036+K00033+K00616+K00131+K00850+K00850+K00131+K00616+K03841+K00616+K00033+K01057+K00036+K01623+K00895+K01623+K03841+K00895+K00036+K00033+K01623+K00850+K00033
Metabolism	Glycan biosynthesis and metabolism	Glycosaminoglycan degradation	8	15	0.0797432	0.211085	ko00531	mango005257(Hgsnat);mango006982(At5g07830);mango008203(At5g34940);mango011556(At5g34940);mango021031(HEXO2);mango028580(At5g07830);mango030785(HEXO3);mango030788(HEXO3)	K10532+K07964+K07964+K07964+K12373+K07964+K12373+K12373
Metabolism	Carbohydrate metabolism	Fructose and mannose metabolism	27	65	0.0835265	0.216848	ko00051	mango001824(At3g59480);mango003999(At1g50460);mango005817(gmppab);mango006861(NUDT14);mango008621(PFK3);mango008643(HXK1);mango008876(PFK3);mango011799(GER2);mango014486(FBP);mango016262(CYT1);mango016397(MAN6);mango016584(FBA1);mango018356(PFP-BETA);mango018517(MAN2);mango018974(gmppA);mango021130(FBA2);mango023192(FBPban1);mango024009(PFP-ALPHA);mango024112(HXK2);mango024138(HXK4);mango029986(H…	K00847+K00844+K00966+K18447+K00850+K00844+K00850+K02377+K03841+K00966+K19355+K01623+K00895+K19355+K00966+K01623+K03841+K00895+K00844+K00844+K00844+K01623+K01711+K00850+K01809+K00847+K00008
Metabolism	Energy metabolism	Sulfur metabolism	15	33	0.0862661	0.219734	ko00920	mango000820(SOX);mango002095(SBP2);mango002570(APK3);mango003132(APS1);mango004030(SIR1);mango004900(CYSD1);mango007511(APS1);mango016694(GLY3);mango017099(SAT1);mango018753(SOX);mango027569(CAS1);mango029080(APR1);mango029506(AHL);mango033710(CGS1);mango035098(STR1)	K00387+K17285+K00860+K13811+K00392+K01738+K13811+K17725+K00640+K00387+K13034+K05907+K01082+K01739+K01011
Metabolism	Amino acid metabolism	Arginine and proline metabolism	22	52	0.0929269	0.231339	ko00330	mango000939(ALDH3F1);mango004048(ALDH3F1);mango005112(CEY00_Acc23110);mango005188(AMI1);mango005191(AMI1);mango006591(ALDH7B4);mango007627(P4H4);mango009089(ASP3);mango009326(ASP5);mango013249(DELTA-OAT);mango014730(At4g34880);mango014731(At4g34880);mango014732(At4g34880);mango015409(ALDH2B7);mango016265(PRO2);mango017960(PAO2);mango020296(ASP1);mango026128(ALDH2B7);mango026130(SPDSYN);mango03196…	K00128+K00128+K00286+K01426+K01426+K14085+K00472+K14454+K00811+K00819+K01426+K01426+K01426+K00128+K12657+K17839+K14455+K00128+K00797+K00128+K00128+K00472
Metabolism	Amino acid metabolism	Arginine biosynthesis	16	36	0.094249	0.231339	ko00220	mango000249(GS1-1);mango002572(GDH1);mango006503(gdh);mango006613(NAGK);mango006639(ALAAT2);mango007616(GS2);mango009089(ASP3);mango009326(ASP5);mango016207(RCOM_1202350);mango020296(ASP1);mango023332(Acy1);mango030032(gdh);mango030190(ALAAT2);mango030420(ALAAT2);mango034277(GS1-1);mango035074(AG118)	K01915+K00261+K00262+K00930+K00814+K01915+K14454+K00811+K00620+K14455+K14677+K00262+K00814+K00814+K01915+K00818
Metabolism	Amino acid metabolism	Valine, leucine and isoleucine degradation	24	58	0.102798	0.247818	ko00280	mango000265(HMGCL);mango000939(ALDH3F1);mango002807(PED1);mango003306(BCE2);mango003314(IBR3);mango003361(LPD1);mango004048(ALDH3F1);mango004616(IVD);mango006591(ALDH7B4);mango006879(HMGS);mango015059(BCAT2);mango015409(ALDH2B7);mango018243(AAT1);mango021769(MCCB);mango023558(LPD1);mango025117(At5g09300);mango026128(ALDH2B7);mango026803(PED1);mango026928(At1g06550);mango028955(At5g47720);mango029…	K01640+K00128+K07513+K09699+K00249+K00382+K00128+K00253+K14085+K01641+K00826+K00128+K00626+K01969+K00382+K00166+K00128+K07513+K05605+K00626+K18660+K00128+K00827+K00128
Metabolism	Biosynthesis of other secondary metabolites	Aflatoxin biosynthesis	2	2	0.107042	0.253521	ko00254	mango024912(ACC1);mango024913(ACC1)	K11262+K11262
Environmental Information Processing	Signal transduction	Phosphatidylinositol signaling system	23	56	0.116764	0.271777	ko04070	mango000043(VIP2);mango000769(PLC2);mango000770(PLC4);mango001088(CAM-1);mango003864(CAM-1);mango008001(DGK7);mango011726(DGK7);mango012837(PLC2);mango013777(CDS2);mango013795(CDS1);mango014944(PTEN2A);mango017940(IPK2b);mango020440(DGK5);mango021331(PTEN2A);mango021698(PI4KA1);mango022086(PLC2);mango026974(IPK2b);mango028858(CALM1);mango029014(CDS1);mango033224(DGK5);mango033633(VIP2);mango03433…	K13024+K05857+K05857+K02183+K02183+K00901+K00901+K05857+K00981+K00981+K01110+K00915+K00901+K01110+K00888+K05857+K00915+K02183+K00981+K00901+K13024+K02183+K02183
Metabolism	Carbohydrate metabolism	Pentose and glucuronate interconversions	20	49	0.144631	0.330935	ko00040	mango000083(UGD1);mango002810(At3g07010);mango005972(At1g67750);mango006988(UGD1);mango007028(At3g07010);mango008356(PECS-1.1);mango015731(UGD1);mango020097(GLCAK1);mango021811(XK1);mango021930(At1g30350);mango023529(XK2);mango024726(XK2);mango026800(At3g07010);mango027734(PECS-2.1);mango030193(PMEU1);mango031187(AKR4C9);mango031188(AKR4C9);mango031302(At1g11920);mango033950(UGD1);mango034818(VIT…	K00012+K01728+K01728+K00012+K01728+K01051+K00012+K16190+K22935+K01728+K00854+K00854+K01728+K01051+K01051+K00002+K00002+K01728+K00012+K00008
Metabolism	Metabolism of other amino acids	Selenocompound metabolism	10	22	0.147557	0.332004	ko00450	mango002552(At3g57050);mango003132(APS1);mango005130(At3g57050);mango005137(METE);mango007511(APS1);mango015312(MMT1);mango028098(MGL);mango028099(MGL);mango032044(NTR1);mango033710(CGS1)	K01760+K13811+K01760+K00549+K13811+K08247+K01761+K01761+K00384+K01739
Metabolism	Lipid metabolism	Synthesis and degradation of ketone bodies	4	7	0.163898	0.362726	ko00072	mango000265(HMGCL);mango006879(HMGS);mango018243(AAT1);mango028955(At5g47720)	K01640+K01641+K00626+K00626
Metabolism	Metabolism of other amino acids	Taurine and hypotaurine metabolism	3	5	0.200832	0.437296	ko00430	mango008619(GGT3);mango025912(GAD4);mango032136(GGT2)	K18592+K01580+K18592
Metabolism	Metabolism of cofactors and vitamins	Vitamin B6 metabolism	7	16	0.245074	0.518372	ko00750	mango000571(PDX2);mango000771(PDX1);mango009450(PSAT1);mango029866(PDX12);mango032005(PSAT1);mango032806(PLR1);mango034222(PK)	K08681+K06215+K00831+K06215+K00831+K05275+K00868
Metabolism	Metabolism of cofactors and vitamins	Porphyrin metabolism	17	44	0.245747	0.518372	ko00860	mango000319(CRD1);mango000898(HY2);mango002838(HCAR);mango003109(CLH2);mango006700(CHLASE1);mango006939(CHLP);mango008791(HO1);mango008851(HEMH);mango009002(HEMH);mango010878(HO1);mango012883(DCUP);mango015517(HEMC);mango017920(CHLM);mango018770(PPXII);mango020428(PORA);mango023857(UROS);mango033184(PORA)	K04035+K08101+K18010+K08099+K08099+K10960+K21480+K01772+K01772+K21480+K01599+K01749+K03428+K00231+K00218+K01719+K00218
Metabolism	Lipid metabolism	Arachidonic acid metabolism	8	19	0.259762	0.539505	ko00590	mango003309(ephA);mango008619(GGT3);mango009289(GPX1);mango010626(GPX1);mango012516(GPX2);mango012660(LKHA4);mango028885(PTGES2);mango032136(GGT2)	K08726+K18592+K00432+K00432+K00432+K01254+K05309+K18592
Metabolism	Carbohydrate metabolism	Butanoate metabolism	10	25	0.281163	0.575105	ko00650	mango000265(HMGCL);mango001546(ALDH5F1);mango003356(AAE7);mango006520(GLYR2);mango006879(HMGS);mango018243(AAT1);mango022459(GABA-TP1);mango025912(GAD4);mango028955(At5g47720);mango032769(GABA-TP1)	K01640+K17761+K01913+K18121+K01641+K00626+K16871+K01580+K00626+K16871
Metabolism	Lipid metabolism	Cutin, suberine and wax biosynthesis	7	17	0.306275	0.601785	ko00073	mango004025(FAR4);mango005596(CYP86A22);mango018725(HHT1);mango020715(CYP94A2);mango025857(PXG4);mango025861(PXG4);mango027857(CER1)	K13356+K15398+K15400+K20769+K17991+K17991+K15404
Metabolism	Biosynthesis of other secondary metabolites	Stilbenoid, diarylheptanoid and gingerol biosynthesis	7	17	0.306275	0.601785	ko00945	mango000296(CYP98A2);mango006208(CYP73A16);mango006325(HST);mango011585(CYP73A12);mango014925(CCOAOMT1);mango024231(AT1);mango029393(ROMT)	K09754+K00487+K13065+K00487+K00588+K13065+K16040
Metabolism	Glycan biosynthesis and metabolism	Glycosphingolipid biosynthesis - ganglio series	3	6	0.307579	0.601785	ko00604	mango021031(HEXO2);mango030785(HEXO3);mango030788(HEXO3)	K12373+K12373+K12373
Metabolism	Biosynthesis of other secondary metabolites	Indole alkaloid biosynthesis	1	1	0.327255	0.613603	ko00901	mango026768(ELI5)	K01593
Metabolism	Biosynthesis of other secondary metabolites	Anthocyanin biosynthesis	1	1	0.327255	0.613603	ko00942	mango002360(UFGT)	K12930
Metabolism	Biosynthesis of other secondary metabolites	Biosynthesis of various antibiotics	1	1	0.327255	0.613603	ko00998	mango019960(PLR_Fi1)	K21568
Cellular Processes	Transport and catabolism	Phagosome	29	82	0.342135	0.632715	ko04145	mango000269(TUBB1);mango002564(TUBA3);mango003644(CRT3);mango004199(TUBA3);mango004584(VHA-a1);mango005613(TUBB1);mango006668(VHA-F);mango009478(VMAC1);mango010979(RHN1);mango010994(RAB7);mango011149(RHN1);mango011165(RAB7);mango014529(CVA16-2);mango014762(ARAC5);mango015041(TUBA);mango017936(CNX1);mango018638(SYP22);mango021123(VMAC1);mango021237(TUBA);mango021693(RABG3F);mango021849(RABF1);mang…	K07375+K07374+K08057+K07374+K02154+K07375+K02151+K02155+K07889+K07897+K07889+K07897+K02155+K04392+K07374+K08054+K08488+K02155+K07374+K07897+K07888+K07897+K02155+K02155+K02155+K10956+K02155+K10956+K02146
Metabolism	Metabolism of cofactors and vitamins	Folate biosynthesis	8	21	0.375899	0.682496	ko00790	mango009084(DAAT);mango014450(RIBA1);mango017944(ATP1);mango021158(RIBA1);mango022308(FOLB1);mango029172(PDL2);mango033022(GGH2);mango033116(DAAT)	K18482+K14652+K01724+K14652+K01633+K01724+K01307+K18482
Environmental Information Processing	Membrane transport	ABC transporters	9	24	0.380533	0.682496	ko02010	mango001362(ABCB28);mango017614(ABCB11);mango019175(ABCB2);mango019497(ABCB2);mango026065(ABCB26);mango031432(ABCB1);mango033450(ABCC3);mango033451(ABCC3);mango034965(ABCC10)	K05657+K05658+K05658+K05658+K05656+K05658+K05666+K05666+K05666
Metabolism	Metabolism of terpenoids and polyketides	Carotenoid biosynthesis	10	27	0.38422	0.682496	ko00906	mango000458(AAO3);mango001151(LCY1);mango002681(ZDS);mango003843(CCS);mango009761(ZEP);mango014934(AOG);mango016033(ABA2);mango022315(CRTISO);mango032924(NCED1);mango034348(PSY)	K09842+K06443+K00514+K14593+K09838+K14595+K09841+K09835+K09840+K02291
Metabolism	Metabolism of terpenoids and polyketides	Monoterpenoid biosynthesis	3	7	0.41534	0.728193	ko00902	mango017356(SDR1);mango017357(SDR1);mango022587(TPS10)	K15095+K15095+K15096
Organismal Systems	Environmental adaptation	Circadian rhythm - plant	10	28	0.436996	0.756339	ko04712	mango002801(CHS1);mango003382(PHYB);mango003467(PHYA);mango003692(FT);mango007037(CHS1);mango007038(CHS1);mango018655(CHS1);mango020263(CHS);mango024864(CRY1);mango026624(PHYC)	K00660+K12121+K12120+K16223+K00660+K00660+K00660+K00660+K12118+K12120
Metabolism	Lipid metabolism	Glycerophospholipid metabolism	30	90	0.490724	0.815386	ko00564	mango003543(PECT1);mango003678(LCAT3);mango004373(NPC1);mango006134(PSD1);mango006420(PLD1);mango006824(GDPD6);mango006876(PLDGAMMA1);mango007227(PLDZETA1);mango008001(DGK7);mango009300(pldZ);mango009540(PLDDELTA);mango010899(EMB1187);mango011726(DGK7);mango013777(CDS2);mango013795(CDS1);mango013966(LPP2);mango016326(GPAT6);mango017392(GPAT8);mango018709(GDPD1);mango019624(NMT1);mango020115(GPDH)…	K00967+K22389+K01114+K01613+K01115+K01126+K01115+K01115+K00901+K16860+K01115+K00894+K00901+K00981+K00981+K18693+K13508+K13508+K18696+K05929+K00006+K00901+K14156+K13510+K14156+K18693+K01126+K00981+K15728+K00901
Metabolism	Amino acid metabolism	Histidine metabolism	9	26	0.491745	0.815386	ko00340	mango000939(ALDH3F1);mango004048(ALDH3F1);mango006591(ALDH7B4);mango015409(ALDH2B7);mango022568(HDH);mango023198(SDC);mango026128(ALDH2B7);mango031967(ALDH3F1);mango032263(ALDH3I1)	K00128+K00128+K14085+K00128+K00013+K01590+K00128+K00128+K00128
Genetic Information Processing	Replication and repair	Mismatch repair	7	20	0.497418	0.815386	ko03430	mango000448(RFC1);mango009207(RPA2A);mango010071(POLD1);mango019805(MSH2);mango025037(RFC3);mango025050(RFC2);mango028507(RFC2)	K10754+K10739+K02327+K08735+K10756+K10755+K10755
Metabolism	Metabolism of terpenoids and polyketides	Sesquiterpenoid and triterpenoid biosynthesis	5	14	0.504978	0.815386	ko00909	mango001493(VIT_19s0014g04930);mango013296(TPS13);mango014549(SS2);mango019725(TPS6);mango032444(SQE3)	K15803+K14175+K00801+K15803+K00511
Metabolism	Metabolism of terpenoids and polyketides	Zeatin biosynthesis	4	11	0.510072	0.815386	ko00908	mango011486(CKX7);mango031415(TOGT1);mango031485(UGT73C6);mango031488(UGT73C3)	K00279+K13496+K13496+K13496
Environmental Information Processing	Signal transduction	MAPK signaling pathway - plant	34	103	0.512912	0.815386	ko04016	mango000839(SAG113);mango001088(CAM-1);mango003864(CAM-1);mango004579(MPK3);mango005248(RBOHB);mango005391(MYC2);mango005463(NDPK3);mango005499(PYL3);mango006070(SAPK3);mango009563(CHIT1B);mango011037(PP2C06);mango011482(PAA2);mango012200(SRK2A);mango012545(RBOHD);mango014654(SRK2E);mango015055(PRB1);mango017485(PYL9);mango019204(MYC2);mango019208(PYL1);mango019470(MYC2);mango022480(RBOHD);mango0…	K14497+K02183+K02183+K20536+K13447+K13422+K00940+K14496+K14498+K20547+K14497+K17686+K14498+K13447+K14498+K13449+K14496+K13422+K14496+K13422+K13447+K03781+K03781+K20535+K14498+K14496+K00940+K13422+K02183+K17686+K14498+K02183+K02183+K14496
Metabolism	Metabolism of terpenoids and polyketides	Terpenoid backbone biosynthesis	18	54	0.513391	0.815386	ko00900	mango002258(IPI2);mango002507(At5g27450);mango002961(TKT2);mango003624(IPI1);mango004248(ISPE);mango005864(DXR);mango006879(HMGS);mango006939(CHLP);mango009656(GGPS);mango012298(MVD2);mango013147(MVD2);mango017423(FACE1);mango018243(AAT1);mango028955(At5g47720);mango031778(GGPS);mango032971(SPS2);mango033513(FPS);mango033887(ICME)	K01823+K00869+K01662+K01823+K00919+K00099+K01641+K10960+K13789+K01597+K01597+K06013+K00626+K00626+K13789+K05356+K00787+K15889
Metabolism	Metabolism of terpenoids and polyketides	Polyketide sugar unit biosynthesis	1	2	0.547468	0.840102	ko00523	mango028479(NRS/ER)	K12451
Metabolism	Metabolism of cofactors and vitamins	Lipoic acid metabolism	1	2	0.547468	0.840102	ko00785	mango013885(LIP1P-1)	K03644
Metabolism	Nucleotide metabolism	Pyrimidine metabolism	19	58	0.547622	0.840102	ko00240	mango002115(PYRB1);mango002211(PYRE-F);mango003062(surE);mango003888(PYD2);mango003890(PYD2);mango005463(NDPK3);mango007571(surE);mango010251(RNR1);mango011276(CDA1);mango012003(PYRE-F);mango014483(PYD3);mango018781(ZEU1);mango019838(TTM1);mango020396(PYR4);mango024456(DUT);mango028037(NDK4);mango028865(PYD1);mango031577(URH1);mango035154(CTPS1)	K00609+K13421+K03787+K01464+K01464+K00940+K03787+K10807+K01489+K13421+K01431+K00943+K00876+K01465+K01520+K00940+K00207+K01240+K01937
Metabolism	Metabolism of cofactors and vitamins	One carbon pool by folate	7	21	0.558177	0.846673	ko00670	mango001569(MTHFR2);mango002104(SHM4);mango005786(5FCL);mango007136(SHM4);mango021093(MTHFR2);mango023370(SHM7);mango032404(SHM1)	K00297+K00600+K01934+K00600+K00297+K00600+K00600
Metabolism	Lipid metabolism	Sphingolipid metabolism	11	34	0.582911	0.874367	ko00600	mango003025(TSC10B);mango004329(NCER1);mango007051(GBA2);mango010015(LCB1);mango012873(AGAL3);mango019734(AGAL2);mango020230(Os11g0516000);mango025675(AGAL1);mango029484(AGAL2);mango030987(NCER2);mango032316(LCB1)	K04708+K12349+K17108+K00654+K07407+K07407+K00654+K07407+K07407+K12349+K00654
Metabolism	Glycan biosynthesis and metabolism	Other types of O-glycan biosynthesis	4	12	0.589591	0.874668	ko00514	mango003957(PLENTY);mango012436(RDN2);mango018801(SERGT1);mango024471(RRA3)	K20782+K20782+K20781+K20783
Metabolism	Lipid metabolism	Steroid biosynthesis	8	25	0.605437	0.888412	ko00100	mango001808(3BETAHSD/D3);mango008331(3BETAHSD/D2);mango008332(3BETAHSD/D1);mango012479(CYP51G1);mango014321(DIM);mango014549(SS2);mango024069(SMT2);mango032444(SQE3)	K23558+K23558+K23558+K05917+K09828+K00801+K08242+K00511
Genetic Information Processing	Folding, sorting and degradation	Protein processing in endoplasmic reticulum	69	217	0.6432	0.933678	ko04141	mango000244(HSP15.7);mango000564(PDIL1-4);mango000671(HSP70-4);mango000819(HSP18.2);mango000828(HSP18.2);mango001292(HSP23.6);mango002478(BIP4);mango003359(SAR1A);mango003360(SAR1A);mango003644(CRT3);mango004309(HSP18.2);mango004508(HSP70);mango004646(PDIL1-4);mango005424(BIP5);mango006282(MNS1);mango006309(RAD23B);mango006323(HSP70);mango006324(HSP70);mango006456(SEC13B);mango006615(HSP17.4B);ma…	K13993+K09580+K03283+K13993+K13993+K13993+K09490+K07953+K07953+K08057+K13993+K03283+K09580+K09490+K01230+K10839+K03283+K03283+K14004+K13993+K03347+K13993+K13993+K13993+K03283+K09562+K10575+K13989+K13249+K09486+K13993+K13993+K10950+K09584+K08054+K09584+K07151+K13993+K13250+K09584+K10661+K12670+K03283+K10575+K09580+K09487+K12666+K09580+K09487+K09561+K14015+K09584+K04079+K09490+K10084+K23741+K10956+…
Metabolism	Biosynthesis of other secondary metabolites	Monobactam biosynthesis	3	10	0.686712	0.975854	ko00261	mango003132(APS1);mango007511(APS1);mango020241(AK2)	K13811+K13811+K00928
Genetic Information Processing	Folding, sorting and degradation	Sulfur relay system	3	10	0.686712	0.975854	ko04122	mango025650(At4g10100);mango033402(MOCS3);mango035098(STR1)	K21232+K11996+K01011
Metabolism	Biosynthesis of other secondary metabolites	Caffeine metabolism	1	3	0.695633	0.978234	ko00232	mango022361(URIII)	K00365
Metabolism	Metabolism of cofactors and vitamins	Thiamine metabolism	7	24	0.716509	0.989465	ko00730	mango002961(TKT2);mango006035(ADK-B);mango012662(Os03g0130400);mango016967(THI1);mango031331(ADK);mango032021(NTPCR);mango033308(THI1)	K01662+K00939+K00939+K03146+K00939+K06928+K03146
Metabolism	Energy metabolism	Oxidative phosphorylation	32	105	0.724165	0.989465	ko00190	mango000363(COX11);mango002752(atpA);mango004584(VHA-a1);mango006650(AHA10);mango006668(VHA-F);mango007633(At5g18800);mango009158(QCR7-2);mango009365(ATPG);mango009478(VMAC1);mango009609(PPA4);mango014508(CYC1-2);mango014529(CVA16-2);mango016189(PPA4);mango019776(At3g18410);mango021123(VMAC1);mango022488(FES1);mango023041(ATPD);mango023310(VMAC1);mango023746(FRO1);mango024367(CVA16-2);mango024838…	K02258+K02111+K02154+K01535+K02151+K03952+K00417+K02109+K02155+K01507+K00413+K02155+K01507+K03966+K02155+K00411+K02113+K02155+K03937+K02155+K02267+K02155+K00416+K02113+K02115+K02265+K01535+K00419+K00234+K02155+K03937+K02146
Organismal Systems	Environmental adaptation	Plant-pathogen interaction	42	137	0.729399	0.989465	ko04626	mango001088(CAM-1);mango001831(RPS2);mango003146(KCS20);mango003864(CAM-1);mango004579(MPK3);mango005248(RBOHB);mango005809(EDS1);mango005930(TUFA);mango007723(CNGC5);mango008337(FDH);mango011569(PCM3);mango012545(RBOHD);mango014562(RD19A);mango014607(KCS4);mango014694(CML30);mango014886(CPK5);mango015055(PRB1);mango015557(CUT1);mango017027(CPK9);mango018061(RIN4);mango021348(CPK6);mango021802(RD…	K02183+K13459+K15397+K02183+K20536+K13447+K18875+K02358+K05391+K15397+K13448+K13447+K01373+K15397+K13448+K13412+K13449+K15397+K13412+K13456+K13412+K01373+K15397+K13447+K13436+K13412+K09487+K01373+K15397+K09487+K13430+K13457+K04079+K13448+K02183+K13448+K13448+K13412+K13448+K02183+K02183+K04079
Metabolism	Metabolism of cofactors and vitamins	Nicotinate and nicotinamide metabolism	6	21	0.732937	0.989465	ko00760	mango003062(surE);mango005937(QS);mango007571(surE);mango016734(Os09g0345700);mango031577(URH1);mango031679(NAPRT2)	K03787+K03517+K03787+K00858+K01240+K00763
Metabolism	Metabolism of cofactors and vitamins	Riboflavin metabolism	3	11	0.752952	1	ko00740	mango001580(At2g44050);mango014450(RIBA1);mango021158(RIBA1)	K00794+K14652+K14652
Metabolism	Biosynthesis of other secondary metabolites	Glucosinolate biosynthesis	2	8	0.795031	1	ko00966	mango005828(UGT74B1);mango015059(BCAT2)	K11820+K00826
Metabolism	Glycan biosynthesis and metabolism	Other glycan degradation	5	19	0.797306	1	ko00511	mango000524(FUC1);mango007051(GBA2);mango021031(HEXO2);mango030785(HEXO3);mango030788(HEXO3)	K01206+K17108+K12373+K12373+K12373
Metabolism	Lipid metabolism	Ether lipid metabolism	7	26	0.797924	1	ko00565	mango004373(NPC1);mango006420(PLD1);mango006876(PLDGAMMA1);mango007227(PLDZETA1);mango009300(pldZ);mango009540(PLDDELTA);mango023904(LPEAT1)	K01114+K01115+K01115+K01115+K16860+K01115+K13510
Metabolism	Metabolism of cofactors and vitamins	Pantothenate and CoA biosynthesis	7	26	0.797924	1	ko00770	mango003888(PYD2);mango003890(PYD2);mango014483(PYD3);mango015059(BCAT2);mango024937(PPCS2);mango026810(PANC);mango028865(PYD1)	K01464+K01464+K01431+K00826+K01922+K01918+K00207
Metabolism	Metabolism of terpenoids and polyketides	Brassinosteroid biosynthesis	3	12	0.807406	1	ko00905	mango000152(BA13);mango006516(CYP90D1);mango006585(CYP92C6)	K09590+K12638+K20623
Genetic Information Processing	Folding, sorting and degradation	Protein export	12	45	0.849052	1	ko03060	mango002478(BIP4);mango005424(BIP5);mango007719(Gtp-bp);mango008700(PLSP1);mango014004(TATC);mango015816(--);mango021952(At2g39960);mango022208(FFC);mango026088(--);mango028072(BIP5);mango029226(sec61a);mango033024(sec61a)	K09490+K09490+K13431+K03100+K03118+K03108+K12947+K03106+K12272+K09490+K10956+K10956
Metabolism	Nucleotide metabolism	Purine metabolism	28	101	0.884557	1	ko00230	mango001066(At4g26390);mango001175(PURA2);mango001343(PGMP);mango001512(PKP2);mango002570(APK3);mango002811(VIT_05s0051g00580);mango003062(surE);mango003132(APS1);mango003140(PKP1);mango004599(AAK6);mango005463(NDPK3);mango006035(ADK-B);mango006861(NUDT14);mango007452(PKP1);mango007511(APS1);mango007571(surE);mango010251(RNR1);mango012578(ADK2);mango012662(Os03g0130400);mango015483(AMPD);mango016…	K00873+K01939+K01835+K00873+K00860+K01519+K03787+K13811+K00873+K18532+K00940+K00939+K18447+K00873+K13811+K03787+K10807+K00856+K00939+K01490+K01490+K00856+K00365+K00759+K00940+K00939+K06928+K00873
Metabolism	Amino acid metabolism	Lysine biosynthesis	2	10	0.888931	1	ko00300	mango020241(AK2);mango021221(DAP)	K00928+K10206
Metabolism	Metabolism of other amino acids	Phosphonate and phosphinate metabolism	1	6	0.90746	1	ko00440	mango003543(PECT1)	K00967
Metabolism	Glycan biosynthesis and metabolism	Glycosylphosphatidylinositol (GPI)-anchor biosynthesis	2	11	0.919149	1	ko00563	mango018063(--);mango020077(Gpaa1)	K05291+K05289
Environmental Information Processing	Signal transduction	Plant hormone signal transduction	39	142	0.928281	1	ko04075	mango000839(SAG113);mango002968(AHP1);mango003345(ARR1);mango005148(AHP1);mango005391(MYC2);mango005499(PYL3);mango005639(BSK7);mango006070(SAPK3);mango006476(IAA26);mango010263(CURL3);mango011037(PP2C06);mango012200(SRK2A);mango012802(COI1);mango013023(TGAL1);mango013588(ASK7);mango014654(SRK2E);mango015055(PRB1);mango016328(LAX2);mango017471(JAR4);mango017485(PYL9);mango019204(MYC2);mango019208…	K14497+K14490+K14491+K14490+K13422+K14496+K14500+K14498+K14484+K13415+K14497+K14498+K13463+K14431+K14502+K14498+K13449+K13946+K14506+K14496+K13422+K14496+K14500+K14500+K13422+K14432+K14431+K14432+K14500+K14488+K14432+K14498+K14487+K14496+K13422+K14502+K14498+K14431+K14496
Metabolism	Glycan biosynthesis and metabolism	Various types of N-glycan biosynthesis	9	39	0.931968	1	ko00513	mango006282(MNS1);mango014705(FUT11);mango019699(STT3B);mango021031(HEXO2);mango021701(OST48);mango024270(OST1A);mango029123(MNS3);mango030785(HEXO3);mango030788(HEXO3)	K01230+K00753+K07151+K12373+K12670+K12666+K23741+K12373+K12373
Genetic Information Processing	Replication and repair	DNA replication	7	33	0.950213	1	ko03030	mango000448(RFC1);mango009207(RPA2A);mango010071(POLD1);mango025037(RFC3);mango025050(RFC2);mango028507(RFC2);mango029137(ROA2)	K10754+K10739+K02327+K10756+K10755+K10755+K02541
Genetic Information Processing	Replication and repair	Non-homologous end-joining	1	9	0.971894	1	ko03450	mango033218(MRE11)	K10865
Metabolism	Amino acid metabolism	Valine, leucine and isoleucine biosynthesis	3	19	0.973081	1	ko00290	mango002021(IPMS1);mango015059(BCAT2);mango031515(OMR1)	K01649+K00826+K01754
Metabolism	Carbohydrate metabolism	Inositol phosphate metabolism	14	63	0.976106	1	ko00562	mango000769(PLC2);mango000770(PLC4);mango004373(NPC1);mango010485(INPS1);mango012837(PLC2);mango014944(PTEN2A);mango017940(IPK2b);mango021331(PTEN2A);mango021698(PI4KA1);mango022086(PLC2);mango022126(--);mango026974(IPK2b);mango031847(MIOX1);mango032097(INPS1)	K05857+K05857+K01114+K01858+K05857+K01110+K00915+K01110+K00888+K05857+K03103+K00915+K00469+K01858
Genetic Information Processing	Translation	Ribosome	70	256	0.976505	1	ko03010	mango000069(RPL34);mango000600(RPS23);mango001100(RPL30);mango001312(RPS13);mango001435(RPL36C);mango002511(GSVIVT00031140001);mango002773(RPL13AD);mango003164(RPS15A);mango003533(RPL13B);mango004303(rps4);mango005169(RPL26A);mango005369(RPL11);mango005440(RPS6);mango005570(RPS10-1);mango005868(rplL);mango006284(RPL7B);mango006714(rplX);mango006903(RPL24);mango007441(RPS15A);mango007442(RPS15A);m…	K02915+K02973+K02908+K02953+K02920+K02984+K02872+K02958+K02873+K02986+K02898+K02867+K02990+K02947+K02935+K02937+K02895+K02896+K02958+K02958+K02958+K02958+K02903+K02903+K02867+K02991+K02879+K02949+K02983+K02903+K02983+K02903+K02973+K02864+K02918+K02976+K02893+K02912+K02997+K02991+K02925+K02901+K02900+K02987+K02995+K02885+K02936+K02933+K02964+K02932+K02893+K02889+K02925+K02997+K02934+K02936+K02885+…
Genetic Information Processing	Replication and repair	Nucleotide excision repair	8	43	0.987561	1	ko03420	mango000448(RFC1);mango006309(RAD23B);mango009207(RPA2A);mango010071(POLD1);mango025037(RFC3);mango025050(RFC2);mango027947(XPB1);mango028507(RFC2)	K10754+K10839+K10739+K02327+K10756+K10755+K10843+K10755
Genetic Information Processing	Translation	Ribosome biogenesis in eukaryotes	12	59	0.988169	1	ko03008	mango000200(nmd3);mango003449(XPO1);mango004599(AAK6);mango006540(CDC48C);mango009804(SDN3);mango014036(Tbl3);mango015526(FIB1);mango019673(SPCC1672.07);mango026260(FIB1);mango027920(NOB1);mango031466(Wdr3);mango034500(At3g06530)	K07562+K14290+K18532+K14571+K14570+K14555+K14563+K14554+K14563+K11883+K14556+K14550
Genetic Information Processing	Replication and repair	Homologous recombination	4	27	0.990423	1	ko03440	mango009207(RPA2A);mango010071(POLD1);mango032902(RECA);mango033218(MRE11)	K10739+K02327+K03553+K10865
Cellular Processes	Transport and catabolism	Autophagy - other	5	32	0.991769	1	ko04136	mango000346(ATG5);mango008635(VPS15);mango016268(ATG1C);mango027474(ATG6);mango034710(ATG3)	K08339+K08333+K08269+K08334+K08343
Genetic Information Processing	Folding, sorting and degradation	SNARE interactions in vesicular transport	8	46	0.993986	1	ko04130	mango000373(VAMP714);mango006963(VTI13);mango010574(VAMP711);mango017403(SYP71);mango018638(SYP22);mango031376(SYP71);mango031843(COAD);mango032600(SYP121)	K08515+K08493+K08515+K08506+K08488+K08506+K08486+K08486
Genetic Information Processing	Transcription	Basal transcription factors	7	43	0.995589	1	ko03022	mango001036(TAF7);mango009307(TAF5);mango023986(--);mango027947(XPB1);mango030133(TAF9);mango030366(TAF9);mango031578(TAF12)	K03132+K03130+K03139+K10843+K03133+K03133+K03126
Genetic Information Processing	Replication and repair	Base excision repair	2	20	0.996194	1	ko03410	mango010071(POLD1);mango018207(PARP1)	K02327+K24070
Metabolism	Glycan biosynthesis and metabolism	N-Glycan biosynthesis	5	41	0.999408	1	ko00510	mango006282(MNS1);mango019699(STT3B);mango021701(OST48);mango024270(OST1A);mango029123(MNS3)	K01230+K07151+K12670+K12666+K23741
Cellular Processes	Transport and catabolism	Endocytosis	35	167	0.999781	1	ko04144	mango000671(HSP70-4);mango002062(RABA5C);mango004508(HSP70);mango006323(HSP70);mango006324(HSP70);mango006420(PLD1);mango006838(spg21);mango006876(PLDGAMMA1);mango007227(PLDZETA1);mango008447(VPS2.1);mango009540(PLDDELTA);mango009807(Os01g0813400);mango010979(RHN1);mango010994(RAB7);mango011149(RHN1);mango011165(RAB7);mango011970(HSP70-6);mango013049(VPS25);mango013060(ELC);mango013087(VPS36);man…	K03283+K07904+K03283+K03283+K03283+K01115+K19367+K01115+K01115+K12191+K01115+K07937+K07889+K07897+K07889+K07897+K03283+K12189+K12183+K12190+K12184+K07904+K18443+K07904+K05757+K07897+K07888+K03283+K07897+K12486+K03283+K07901+K12472+K07904+K18443
Genetic Information Processing	Transcription	RNA polymerase	2	28	0.999787	1	ko03020	mango006306(NRPB7);mango033497(POLR1C)	K03015+K03027
Genetic Information Processing	Translation	Aminoacyl-tRNA biosynthesis	7	64	0.999989	1	ko00970	mango001056(OVA5);mango001459(OVA6);mango009179(IBI1);mango015418(THRRS);mango018635(GAPA2);mango026890(SYNC2);mango028428(SYNO)	K04567+K01881+K22503+K01868+K01866+K01893+K01893
Genetic Information Processing	Transcription	Spliceosome	41	206	0.99999	1	ko03040	mango000233(ALY3);mango000365(SRL1);mango000671(HSP70-4);mango001367(RS41);mango002964(SCL28);mango003292(PRL2);mango003435(SFR2);mango004508(HSP70);mango005279(PRP38);mango006209(DBP2);mango006323(HSP70);mango006324(HSP70);mango007632(SCL28);mango009471(At3g26560);mango009541(SR45A);mango009637(U2AF65A);mango010470(ACIN1);mango011970(HSP70-6);mango012410(THO1);mango014252(THO2);mango015039(PRP40…	K12881+K12850+K03283+K12893+K12900+K12862+K12823+K03283+K12849+K12823+K03283+K03283+K12900+K12818+K12897+K12837+K12875+K03283+K12878+K12879+K12821+K12891+K11097+K12893+K12855+K11087+K11087+K03283+K12854+K12844+K12896+K09564+K12820+K12893+K12741+K12871+K12823+K12823+K03283+K12837+K12875
Genetic Information Processing	Folding, sorting and degradation	RNA degradation	13	93	0.999992	1	ko03018	mango001061(CPN60B3);mango008151(HEN2);mango008621(PFK3);mango008876(PFK3);mango009783(PAB2);mango011321(VIP3);mango015087(HSP1);mango021204(HSP1);mango024604(PAB8);mango026722(ABCI19);mango028672(ENO1);mango030067(At3g13860);mango032357(PFK5)	K04077+K12598+K00850+K00850+K13126+K12602+K04043+K04043+K13126+K12608+K01689+K04077+K00850
Genetic Information Processing	Folding, sorting and degradation	Ubiquitin mediated proteolysis	11	86	0.999995	1	ko04120	mango007309(CUL1);mango009865(CYP65);mango012964(UBC14);mango014571(SAE2);mango017904(UBC27);mango021879(UBC20);mango022040(UBC14);mango026877(CHIP);mango032625(CDC20-1);mango033064(UBC35);mango033160(UBC25)	K03347+K10598+K10575+K10685+K04649+K06688+K10575+K09561+K03363+K10580+K10581
Genetic Information Processing	Translation	Nucleocytoplasmic transport	26	188	1	1	ko03013	mango000200(nmd3);mango000233(ALY3);mango002454(TIF3A1);mango003449(XPO1);mango004610(REFA1);mango004880(eif2b5);mango006456(SEC13B);mango008560(THO6);mango009783(PAB2);mango010470(ACIN1);mango010933(STRAP);mango011846(NUP43);mango012410(THO1);mango014252(THO2);mango014416(PYM);mango016603(KPNB1);mango017028(TIF);mango017200(EIF4G);mango024585(THO5B);mango024604(PAB8);mango026608(NUP133);mango030…	K07562+K12881+K03254+K14290+K03231+K03240+K14004+K13175+K13126+K12875+K13137+K14305+K12878+K12879+K14294+K14293+K03113+K03260+K13174+K13126+K14300+K03257+K03239+K03257+K12875+K09291
Genetic Information Processing	Translation	mRNA surveillance pathway	19	144	1	1	ko03015	mango000233(ALY3);mango005292(TOPP9);mango007330(Os03g0268000);mango009209(HBS1L);mango009783(PAB2);mango010470(ACIN1);mango011319(CFIS1);mango014416(PYM);mango015138(CPSF73-I);mango015187(CPSF73-I);mango015814(B'ETA);mango018304(RNP1);mango020496(B'ZETA);mango022474(ERF1-3);mango024604(PAB8);mango026743(RNP1);mango028991(RNP1);mango032115(Acin1);mango032690(CLPS3)	K12881+K06269+K06269+K14416+K13126+K12875+K14397+K14294+K14403+K14403+K11584+K14411+K11584+K03265+K13126+K14411+K14411+K12875+K14399
Genetic Information Processing	Folding, sorting and degradation	Proteasome	2	69	1	1	ko03050	mango008407(PAA1);mango024553(RPN11)	K02730+K03030
