# Supplementary material for: Transcriptomic and proteomic analyses of Mangifera indica in response to Xanthomonas critis pv. mangiferaeindicae
Source: Front Microbiol. 2023 Jul 4;14:1220101. doi: 10.3389/fmicb.2023.1220101 (PMC10352610; doi:10.3389/fmicb.2023.1220101)
Supplement: Supplementary Table 1 — Primer sequences used for qRT-PCR. [file Data_Sheet_1.zip › Tables/Supplementary Table 7. Proteins involved in plant hormone signaling.xlsx]

## Sheet: Sheet1
Supplementary Table7. Proteins involved in plant hormone signaling
mango010263(CURL3)	BRI1; protein brassinosteroid insensitive 1 [EC:2.7.10.1 2.7.11.1]
mango005391(MYC2)	MYC2; transcription factor MYC2
mango019204(MYC2)	MYC2; transcription factor MYC2
mango019470(MYC2)	MYC2; transcription factor MYC2
mango028105(MYC2)	MYC2; transcription factor MYC2
mango015055(PRB1)	PR1; pathogenesis-related protein 1
mango012802(COI1)	COI-1; coronatine-insensitive protein 1
mango016328(LAX2)	AUX1, LAX; auxin influx carrier (AUX1 LAX family)
mango013023(TGAL1)	TGA; transcription factor TGA
mango023373(TGA7)	TGA; transcription factor TGA
mango034351(TGA21)	TGA; transcription factor TGA
mango021768(ABF4)	ABF; ABA responsive element binding factor
mango023829(ABF2)	ABF; ABA responsive element binding factor
mango024584(ABF2)	ABF; ABA responsive element binding factor
mango006476(IAA26)	IAA; auxin-responsive protein IAA
mango027108(GH3.6)	GH3; auxin responsive GH3 gene family
mango024339(SAUR50)	SAUR; SAUR family protein
mango002968(AHP1)	AHP; histidine-containing phosphotransfer peotein
mango005148(AHP1)	AHP; histidine-containing phosphotransfer peotein
mango003345(ARR1)	ARR-B; two-component response regulator ARR-B family
mango005499(PYL3)	PYL; abscisic acid receptor PYR/PYL family
mango017485(PYL9)	PYL; abscisic acid receptor PYR/PYL family
mango019208(PYL1)	PYL; abscisic acid receptor PYR/PYL family
mango027482(PYL9)	PYL; abscisic acid receptor PYR/PYL family
mango035032(PYL8))	PYL; abscisic acid receptor PYR/PYL family
mango000839(SAG113)	PP2C; protein phosphatase 2C [EC:3.1.3.16]
mango011037(PP2C06)	PP2C; protein phosphatase 2C [EC:3.1.3.16]
mango006070(SAPK3)	SNRK2; serine/threonine-protein kinase SRK2 [EC:2.7.11.1]
mango012200(SRK2A)	SNRK2; serine/threonine-protein kinase SRK2 [EC:2.7.11.1]
mango014654(SRK2E)	SNRK2; serine/threonine-protein kinase SRK2 [EC:2.7.11.1]
mango024843(SAPK2)	SNRK2; serine/threonine-protein kinase SRK2 [EC:2.7.11.1]
mango032331(SAPK2)	SNRK2; serine/threonine-protein kinase SRK2 [EC:2.7.11.1]
mango005639(BSK7)	BSK; BR-signaling kinase [EC:2.7.11.1]
mango019258(BSK2)	BSK; BR-signaling kinase [EC:2.7.11.1]
mango019420(BSK2)	BSK; BR-signaling kinase [EC:2.7.11.1]
mango024219(BSK1)	BSK; BR-signaling kinase [EC:2.7.11.1]
mango013588(ASK7)	BIN2; protein brassinosteroid insensitive 2 [EC:2.7.11.1]
mango029242(ASK7)	BIN2; protein brassinosteroid insensitive 2 [EC:2.7.11.1]
mango017471(JAR4)	JAR1_4_6; jasmonic acid-amino synthetase [EC:6.3.2.52]
