# Supplementary material for: Transcriptomic and proteomic analyses of Mangifera indica in response to Xanthomonas critis pv. mangiferaeindicae
Source: Front Microbiol. 2023 Jul 4;14:1220101. doi: 10.3389/fmicb.2023.1220101 (PMC10352610; doi:10.3389/fmicb.2023.1220101)
Supplement: Supplementary Table 1 — Primer sequences used for qRT-PCR. [file Data_Sheet_1.zip › Tables/Supplementary Table 8. Redox-related proteins.xlsx]

## Sheet: Sheet1
Supplementary Table8. Redox-related proteins
mango009365(ATPG)	ATPF0B, atpF; F-type H+-transporting ATPase subunit b
mango002752(atpA)	ATPF1A, atpA; F-type H+/Na+-transporting ATPase subunit alpha [EC:7.1.2.2 7.2.2.1]
mango023041(ATPD)	ATPF1D, atpH; F-type H+-transporting ATPase subunit delta
mango025396(ATPD)	ATPF1D, atpH; F-type H+-transporting ATPase subunit delta
mango029089(ATPC)	ATPF1G, atpG; F-type H+-transporting ATPase subunit gamma
mango018441(petC)	petC; cytochrome b6-f complex iron-sulfur subunit [EC:7.1.1.6]
mango024068(PETE)	petE; plastocyanin
mango024195(PETE)	petE; plastocyanin
mango000434(FD3)	petF; ferredoxin
mango004815(FD3)	petF; ferredoxin
mango013139(FD3)	petF; ferredoxin
mango031875(PETH)	petH; ferredoxin--NADP+ reductase [EC:1.18.1.2]
mango010025(psaA)	psaA; photosystem I P700 chlorophyll a apoprotein A1
mango012138(psaB)	psaB; photosystem I P700 chlorophyll a apoprotein A2
mango007574(psaD)	psaD; photosystem I subunit II
mango019396(psaD)	psaD; photosystem I subunit II
mango018113(PSAE)	psaE; photosystem I subunit IV
mango026786(PSAEA)	psaE; photosystem I subunit IV
mango030680(PSAF)	psaF; photosystem I subunit III
mango006427(PSAH2)	psaH; photosystem I subunit VI
mango029879(PSAH2)	psaH; photosystem I subunit VI
mango020754(PSAL)	psaL; photosystem I subunit XI
mango032227(PSAN))	psaN; photosystem I subunit PsaN
mango016666(psbB)	psbB; photosystem II CP47 chlorophyll apoprotein
mango022823(psbB)	psbB; photosystem II CP47 chlorophyll apoprotein
mango009674(PSBO)	psbO; photosystem II oxygen-evolving enhancer protein 1
mango017965(PSBP1)	psbP; photosystem II oxygen-evolving enhancer protein 2
mango030264(PSBQ)	psbQ; photosystem II oxygen-evolving enhancer protein 3
mango030479(PSBQ)	psbQ; photosystem II oxygen-evolving enhancer protein 3
mango020436(PSB27-1)	psb27; photosystem II Psb27 protein
mango018884(At5g14590)	IDH1, IDH2, icd; isocitrate dehydrogenase [EC:1.1.1.42]
mango020056(At5g14590)	IDH1, IDH2, icd; isocitrate dehydrogenase [EC:1.1.1.42]
mango035150(IDH1))	IDH1, IDH2, icd; isocitrate dehydrogenase [EC:1.1.1.42]
mango006123(ACX1)	E1.3.3.6, ACOX1, ACOX3; acyl-CoA oxidase [EC:1.3.3.6]
mango010493(ACX2)	E1.3.3.6, ACOX1, ACOX3; acyl-CoA oxidase [EC:1.3.3.6]
mango020340(ACX3)	E1.3.3.6, ACOX1, ACOX3; acyl-CoA oxidase [EC:1.3.3.6]
mango020341(ACX3)	E1.3.3.6, ACOX1, ACOX3; acyl-CoA oxidase [EC:1.3.3.6]
mango030914(ACX4)	E1.3.3.6, ACOX1, ACOX3; acyl-CoA oxidase [EC:1.3.3.6]
mango014076(PAHX)	PHYH; phytanoyl-CoA hydroxylase [EC:1.14.11.18]
mango000896(AGT1)	AGXT; alanine-glyoxylate transaminase / serine-glyoxylate transaminase / serine-pyruvate transaminase [EC:2.6.1.44 2.6.1.45 2.6.1.51]
mango002507(At5g27450)	E2.7.1.36, MVK, mvaK1; mevalonate kinase [EC:2.7.1.36]
mango029041(MLYCD)	MLYCD; malonyl-CoA decarboxylase [EC:4.1.1.9]
mango000265(HMGCL)	E4.1.3.4, HMGCL, hmgL; hydroxymethylglutaryl-CoA lyase [EC:4.1.3.4]
mango002097(AAE16)	ACSL, fadD; long-chain acyl-CoA synthetase [EC:6.2.1.3]
mango003045(LACS6)	ACSL, fadD; long-chain acyl-CoA synthetase [EC:6.2.1.3]
mango005482(LACS4)	ACSL, fadD; long-chain acyl-CoA synthetase [EC:6.2.1.3]
mango007583(LACS6)	ACSL, fadD; long-chain acyl-CoA synthetase [EC:6.2.1.3]
mango017652(LACS1)	ACSL, fadD; long-chain acyl-CoA synthetase [EC:6.2.1.3]
mango023324(LACS9)	ACSL, fadD; long-chain acyl-CoA synthetase [EC:6.2.1.3]
mango027297(LACS1)	ACSL, fadD; long-chain acyl-CoA synthetase [EC:6.2.1.3]
mango028030(LACS4)	ACSL, fadD; long-chain acyl-CoA synthetase [EC:6.2.1.3]
mango024045(CAT1)	katE, CAT, catB, srpA; catalase [EC:1.11.1.6]
mango024242(CAT1)	katE, CAT, catB, srpA; catalase [EC:1.11.1.6]
mango017943(FSD2)	SOD2; superoxide dismutase, Fe-Mn family [EC:1.15.1.1]
mango002807(PED1)	ACAA1; acetyl-CoA acyltransferase 1 [EC:2.3.1.16]
mango026803(PED1)	ACAA1; acetyl-CoA acyltransferase 1 [EC:2.3.1.16]
mango003309(ephA)	EPHX2; soluble epoxide hydrolase / lipid-phosphate phosphatase [EC:3.3.2.10 3.1.3.76]
mango006603(GLO4)	HAO; (S)-2-hydroxy-acid oxidase [EC:1.1.3.15]
mango029102(GLO1)	HAO; (S)-2-hydroxy-acid oxidase [EC:1.1.3.15]
mango000191(HACL)	HACL1; 2-hydroxyacyl-CoA lyase 1 [EC:4.1.-.-]
mango030879(At3g12800)	DECR2; peroxisomal 2,4-dienoyl-CoA reductase [EC:1.3.1.34]
mango035102(At3g12800)	DECR2; peroxisomal 2,4-dienoyl-CoA reductase [EC:1.3.1.34]
mango027664(PEX16)	PEX16; peroxin-16
mango013575(PEX7)	PEX7, PTS2R; peroxin-7
mango017176(PEX5)	PEX5, PXR1; peroxin-5
mango002897(PMP22)	PXMP2, PMP22; peroxisomal membrane protein 2
mango021951(PXN)	SLC25A17, PMP34; solute carrier family 25 (peroxisomal adenine nucleotide transporter), member 17
mango004025(FAR4)	FAR; alcohol-forming fatty acyl-CoA reductase [EC:1.2.1.84]
