# Supplementary material for: Transcriptomic and proteomic analyses of Mangifera indica in response to Xanthomonas critis pv. mangiferaeindicae
Source: Front Microbiol. 2023 Jul 4;14:1220101. doi: 10.3389/fmicb.2023.1220101 (PMC10352610; doi:10.3389/fmicb.2023.1220101)
Supplement: Supplementary Table 1 — Primer sequences used for qRT-PCR. [file Data_Sheet_1.zip › Tables/Supplementary Table 9. Cross-validation of transcriptomics and proteomics.xlsx]

## Sheet: Sheet1
Supplementary Table9. Cross-validation of transcriptomics and proteomics
	The changes of RN and KT genes at the transcriptional level																		The changes of RN and KT genes at the protein level
Gene id	KT0-CK-1_fpkm	KT0-CK-2_fpkm	KT0-CK-3_fpkm	RN0-CK-1_fpkm	RN0-CK-2_fpkm	RN0-CK-3_fpkm	KT2-1_fpkm	KT2-2_fpkm	KT2-3_fpkm	RN2-1_fpkm	RN2-2_fpkm	RN2-3_fpkm	KT6-1_fpkm	KT6-2_fpkm	KT6-3_fpkm	RN6-1_fpkm	RN6-2_fpkm	RN6-3_fpkm	KT0-CK-1_count	KT0-CK-2_count	KT0-CK-3_count	RN0-CK-1_count	RN0-CK-2_count	RN0-CK-3_count	KT2-1_count	KT2-2_count	KT2-3_count	RN2-1_count	RN2-2_count	RN2-3_count	KT6-1_count	KT6-2_count	KT6-3_count	RN6-1_count	RN6-2_count	RN6-3_count	Symbol	Description	KEGG_A_class	KEGG_B_class	Pathway	K_ID	GO Component	GO Function	GO Process
mango000045	26.61	18.37	26.97	71.67	57.12	67.74	32.29	41.29	25.54	58.16	83.64	62.45	26.94	27.89	33.72	67.58	73.63	71.86	156	89	136	284	248	367	149	202	109	250	496	293	128	122	131	278	356	321	TRX2	thioredoxin [Dimocarpus longan]	-	-	-	-	-	-	-
mango000054	15.42	22.96	13.66	26.16	14.41	16.57	15.07	18.09	12.15	31.17	28.67	39.2	13.7	5.06	14.32	8.14	7.71	9.48	143	176	109	164	99	142	110	140	82	212	269	291	103	35	88	53	59	67	PCO2	plant cysteine oxidase 2 [Pistacia vera]	-	-	-	-	-	GO:0016702//oxidoreductase activity, acting on single donors with incorporation of molecular oxygen, incorporation of two atoms of oxygen	GO:0009863//salicylic acid mediated signaling pathway;GO:0010087//phloem or xylem histogenesis;GO:0042743//hydrogen peroxide metabolic process;GO:0044260//cellular macromolecule metabolic process;GO:0044710//single-organism metabolic process
mango000069	42.31	74.74	42.6	26.27	30.87	34.96	18.72	41.88	33.74	18.03	26.89	21.48	24.01	26.33	15.11	10.5	11.22	12.15	224	327	194	94	121	171	78	185	130	70	144	91	103	104	53	39	49	49	RPL34	60S ribosomal protein L34-like [Pistacia vera]	Genetic Information Processing	Translation	ko03010//Ribosome	K02915	GO:0009536//plastid;GO:0015934//large ribosomal subunit;GO:0031090//organelle membrane	GO:0005198//structural molecule activity	GO:0009451//RNA modification;GO:0010467//gene expression;GO:0022613//ribonucleoprotein complex biogenesis
mango000079	153.51	44.09	94.71	652.96	224.92	569.3	43.6	30.1	18.24	489.5	751.57	521.08	34.35	32.55	51	1148.95	1123.75	1040.07	2035	483	1080	5851	2208	6974	455	333	176	4758	10078	5528	369	322	448	10687	12286	10506	BCCP1	biotin carboxyl carrier protein of acetyl-CoA carboxylase 2, chloroplastic-like isoform X2 [Pistacia vera]	Metabolism;Metabolism;Metabolism;Metabolism;Metabolism;Metabolism;Metabolism	Global and overview maps;Global and overview maps;Global and overview maps;Carbohydrate metabolism;Global and overview maps;Lipid metabolism;Carbohydrate metabolism	ko01100//Metabolic pathways;ko01110//Biosynthesis of secondary metabolites;ko01200//Carbon metabolism;ko00620//Pyruvate metabolism;ko01212//Fatty acid metabolism;ko00061//Fatty acid biosynthesis;ko00640//Propanoate metabolism	K02160;K02160;K02160;K02160;K02160;K02160;K02160	GO:0009526//plastid envelope;GO:0009532//plastid stroma	GO:0019842//vitamin binding	GO:0008610//lipid biosynthetic process;GO:0016043//cellular component organization;GO:0016049//cell growth;GO:0044237//cellular metabolic process;GO:0044283//small molecule biosynthetic process;GO:0048513//animal organ development;GO:0048589//developmental growth;GO:0065007//biological regulation;GO:0071554//cell wall organization or biogenesis
mango000083	41.88	77.22	37.36	40.44	41.54	47.92	29.16	36.47	47.26	40.22	35.2	36.52	22.96	17.58	19.3	33.83	29.56	30.25	907	1382	696	592	666.2	959	497	659	745	638.67	771	633	403	284	277	514	528	499.25	UGD1	UDP-glucose 6-dehydrogenase 1 [Pistacia vera]	Metabolism;Metabolism;Metabolism;Metabolism	Global and overview maps;Carbohydrate metabolism;Carbohydrate metabolism;Carbohydrate metabolism	ko01100//Metabolic pathways;ko00520//Amino sugar and nucleotide sugar metabolism;ko00040//Pentose and glucuronate interconversions;ko00053//Ascorbate and aldarate metabolism	K00012;K00012;K00012;K00012	-	GO:0000166//nucleotide binding;GO:0016614//oxidoreductase activity, acting on CH-OH group of donors	GO:0009226//nucleotide-sugar biosynthetic process
mango000120	56.68	6.45	42.47	35.57	38.89	33.92	115.7	86.58	88.24	49.08	46.23	52.53	112.86	100.09	75.61	46.68	49.7	42.44	2051	193	1322	870	1042	1134	3295	2614	2324	1302	1692	1521	3309	2702	1813	1185	1483	1170	SS2	granule-bound starch synthase 2, chloroplastic/amyloplastic isoform X1 [Pistacia vera]	Metabolism;Metabolism;Metabolism	Global and overview maps;Global and overview maps;Carbohydrate metabolism	ko01100//Metabolic pathways;ko01110//Biosynthesis of secondary metabolites;ko00500//Starch and sucrose metabolism	K00703;K00703;K00703	GO:0005911//cell-cell junction;GO:0009536//plastid;GO:0031090//organelle membrane	GO:0016843//amine-lyase activity;GO:0046527//glucosyltransferase activity	GO:0001101//response to acid chemical;GO:0005982//starch metabolic process;GO:0007568//aging;GO:0009059//macromolecule biosynthetic process;GO:0009247//glycolipid biosynthetic process;GO:0009267//cellular response to starvation;GO:0015698//inorganic anion transport;GO:0032958//inositol phosphate biosynthetic process
mango000152	53	2.16	27.94	563.16	276.85	559.69	23.44	20.96	3.3	403.82	480.39	459.44	30.95	28.24	77.87	378.72	443.37	470.55	1215	41	551	8727	4700	11857	423	401	55	6788	11140	8429	575	483	1183	6092	8383	8220	BA13	cytochrome P450 85A-like [Pistacia vera]	Metabolism;Metabolism;Metabolism	Global and overview maps;Global and overview maps;Metabolism of terpenoids and polyketides	ko01100//Metabolic pathways;ko01110//Biosynthesis of secondary metabolites;ko00905//Brassinosteroid biosynthesis	K09590;K09590;K09590	GO:0031224//intrinsic component of membrane;GO:0043231//intracellular membrane-bounded organelle	GO:0016491//oxidoreductase activity;GO:0046906//tetrapyrrole binding;GO:0046914//transition metal ion binding	GO:0016129//phytosteroid biosynthetic process;GO:0055088//lipid homeostasis
mango000153	22.79	22.55	17.76	54.67	23.9	73.73	19.49	22.11	18.69	54.04	64.84	79.71	9.73	9.16	13.5	21.24	21.76	24.53	367	300	246	595	285	1097	247	297	219	638	1056	1027	127	110	144	240	289	301	UPTG	UDP-arabinopyranose mutase 1-like [Pistacia vera]	Metabolism;Metabolism	Global and overview maps;Carbohydrate metabolism	ko01100//Metabolic pathways;ko00520//Amino sugar and nucleotide sugar metabolism	K13379;K13379	GO:0005840//ribosome;GO:0005911//cell-cell junction;GO:0030312//external encapsulating structure;GO:0031090//organelle membrane;GO:0031985//Golgi cisterna	GO:0005488//binding;GO:0016759//cellulose synthase activity;GO:0016866//intramolecular transferase activity	GO:0006970//response to osmotic stress;GO:0009225//nucleotide-sugar metabolic process;GO:0010038//response to metal ion;GO:0030243//cellulose metabolic process;GO:0042546//cell wall biogenesis;GO:0045229//external encapsulating structure organization;GO:0048229//gametophyte development
mango000191	647.62	807.65	719.67	287.72	297.69	295.65	682.49	545.34	553.89	253.72	286.63	318.41	660.01	549.38	489.65	263.72	297.61	298.5	16264	16762	15547	4884	5536	6861	13491	11428	10125	4672	7280.98	6398.99	13431	10294	8149	4647	6164	5712	HACL	2-hydroxyacyl-CoA lyase [Pistacia vera]	Cellular Processes	Transport and catabolism	ko04146//Peroxisome	K12261	GO:0009536//plastid	GO:0016831//carboxy-lyase activity;GO:0019842//vitamin binding;GO:0043169//cation binding	GO:0008652//cellular amino acid biosynthetic process;GO:0009072//aromatic amino acid family metabolic process;GO:0009404//toxin metabolic process;GO:0014070//response to organic cyclic compound
mango000234	3.68	10.12	4.34	2.23	2.33	3.98	6.87	9.09	7.51	2.97	3.8	3.2	8.46	9.34	8.92	2.22	2.77	1.68	66	150	67	27	31	66	97	136	98	39	69	46	123	125	106	28	41	23	--	Lipase, class 3 [Corchorus olitorius]	-	-	-	-	-	-	-
mango000249	105.49	66.66	97.85	28.02	41.01	27.58	102.61	83.33	68.45	21.28	30.15	29.2	83.19	86.05	133.7	25.07	41.1	46.43	1643	858	1311	295	473	397	1258	1083	776	243	475	364	1050	1000	1380	274	528	551	GS1-1	glutamine synthetase cytosolic isozyme 1 [Pistacia vera]	Metabolism;Metabolism;Metabolism;Metabolism;Metabolism;Metabolism	Global and overview maps;Global and overview maps;Carbohydrate metabolism;Amino acid metabolism;Amino acid metabolism;Energy metabolism	ko01100//Metabolic pathways;ko01230//Biosynthesis of amino acids;ko00630//Glyoxylate and dicarboxylate metabolism;ko00250//Alanine, aspartate and glutamate metabolism;ko00220//Arginine biosynthesis;ko00910//Nitrogen metabolism	K01915;K01915;K01915;K01915;K01915;K01915	GO:0005576//extracellular region;GO:0005840//ribosome;GO:0009526//plastid envelope;GO:0009532//plastid stroma	GO:0016211//ammonia ligase activity;GO:0032550//purine ribonucleoside binding;GO:0046914//transition metal ion binding	GO:0006090//pyruvate metabolic process;GO:0006541//glutamine metabolic process;GO:0006575//cellular modified amino acid metabolic process;GO:0006595//polyamine metabolic process;GO:0006725//cellular aromatic compound metabolic process;GO:0006873//cellular ion homeostasis;GO:0006970//response to osmotic stress;GO:0006996//organelle organization;GO:0009746//response to hexose;GO:0010038//response t…
mango000265	13.17	5.67	9.92	24.46	19.27	19.49	20.14	20.26	21.63	26	24.63	27.9	11.76	13.41	14.78	22.22	21.39	18.38	250	89	162	314	271	342	301	321	299	362	473	424	181	190	186	296	335	266	HMGCL	hydroxymethylglutaryl-CoA lyase, mitochondrial-like [Pistacia vera]	Metabolism;Metabolism;Cellular Processes;Metabolism;Metabolism;Metabolism	Global and overview maps;Global and overview maps;Transport and catabolism;Amino acid metabolism;Carbohydrate metabolism;Lipid metabolism	ko01100//Metabolic pathways;ko01110//Biosynthesis of secondary metabolites;ko04146//Peroxisome;ko00280//Valine, leucine and isoleucine degradation;ko00650//Butanoate metabolism;ko00072//Synthesis and degradation of ketone bodies	K01640;K01640;K01640;K01640;K01640;K01640	GO:0044429//mitochondrial part	GO:0016833//oxo-acid-lyase activity;GO:0043169//cation binding	-
mango000292	13.44	6.84	13.05	5.24	7	4	34.76	33.71	29.67	5.62	5.82	8.08	46.83	41.22	44.99	1.95	4.37	4.71	630	265	526	166	243	173	1282	1318	1012	193	276	303	1778	1441	1397	64	169	168	CYP94A1	cytochrome P450 [Artemisia annua]	-	-	-	-	GO:0009536//plastid	GO:0016712//oxidoreductase activity, acting on paired donors, with incorporation or reduction of molecular oxygen, reduced flavin or flavoprotein as one donor, and incorporation of one atom of oxygen;GO:0046906//tetrapyrrole binding;GO:0046914//transition metal ion binding	GO:0044710//single-organism metabolic process
mango000296	23.98	42.17	19.47	5.71	13.7	7.82	117.12	164.88	123.13	44.22	29.21	62.06	27.43	17.63	42.55	10.05	5.55	6.07	534	776	373	86	226	161	2053	3064	1996	722	658	1106	495	293	628	157	102	103	CYP98A2	p-coumaroyl ester 3'-hydroxylases [Mangifera indica]	Metabolism;Metabolism;Metabolism;Metabolism;Metabolism	Global and overview maps;Global and overview maps;Biosynthesis of other secondary metabolites;Biosynthesis of other secondary metabolites;Biosynthesis of other secondary metabolites	ko01100//Metabolic pathways;ko01110//Biosynthesis of secondary metabolites;ko00940//Phenylpropanoid biosynthesis;ko00941//Flavonoid biosynthesis;ko00945//Stilbenoid, diarylheptanoid and gingerol biosynthesis	K09754;K09754;K09754;K09754;K09754	GO:0031224//intrinsic component of membrane;GO:0043231//intracellular membrane-bounded organelle	GO:0005515//protein binding;GO:0016709//oxidoreductase activity, acting on paired donors, with incorporation or reduction of molecular oxygen, NAD(P)H as one donor, and incorporation of one atom of oxygen;GO:0046906//tetrapyrrole binding;GO:0046914//transition metal ion binding	GO:0006950//response to stress;GO:0009699//phenylpropanoid biosynthetic process;GO:0009812//flavonoid metabolic process;GO:0009891//positive regulation of biosynthetic process
mango000297	41.65	17.13	28.32	43.25	37.29	41.56	82.69	81.06	61.05	46.36	56.43	44.07	109.68	97.19	89.99	56.39	54.02	59.38	359	122	210	252	238	331	561	583	383	293	492	304	766	625	514	341	384	390	CYS6	cysteine proteinase inhibitor 6-like isoform X1 [Pistacia vera]	-	-	-	-	GO:0043231//intracellular membrane-bounded organelle;GO:0044444//cytoplasmic part	GO:0004866//endopeptidase inhibitor activity;GO:0016787//hydrolase activity;GO:0046914//transition metal ion binding	GO:0006970//response to osmotic stress;GO:0010466//negative regulation of peptidase activity
mango000301	3.85	0.88	2.19	2.9	3.04	2.59	5.81	5.57	7.38	2.28	1.87	2.36	7.25	5.74	3.07	1.14	1.67	1.14	53	10	26	27	31	33	63	64	74	23	26	26	81	59	28	11	19	12	--	Werner Syndrome-like exonuclease [Pistacia vera]	-	-	-	-	-	GO:0004527//exonuclease activity	GO:0006139//nucleobase-containing compound metabolic process
mango000334	146.51	79.71	115.69	192.39	159.7	173.45	231.22	290.75	242.23	238.54	294.17	288.28	162.41	150.12	190.66	219.53	266.64	292.88	1032	464	701	916	833	1129	1282	1709	1242	1232	2096	1625	927	789	890	1085	1549	1572	HINT1	14 kDa zinc-binding protein [Citrus clementina]	-	-	-	-	GO:0009536//plastid;GO:0016020//membrane;GO:0042579//microbody	GO:0016772//transferase activity, transferring phosphorus-containing groups;GO:0016819//hydrolase activity, acting on acid anhydrides, in sulfonyl-containing anhydrides	GO:0006163//purine nucleotide metabolic process
mango000335	23.54	13.13	26.14	18.93	26.99	16.87	31.51	43.17	46.52	19.68	17.73	18.89	46.93	55.8	52.57	9.72	13.67	14.34	894	412	854	486	759	592	942	1368	1286	548	681	574	1444	1581	1323	259	428	415	ARF8	auxin response factor 8 [Pistacia vera]	-	-	-	-	GO:0043231//intracellular membrane-bounded organelle	GO:0001071//nucleic acid binding transcription factor activity;GO:0005515//protein binding	GO:0003002//regionalization;GO:0009653//anatomical structure morphogenesis;GO:0009755//hormone-mediated signaling pathway;GO:0009799//specification of symmetry;GO:0010468//regulation of gene expression;GO:0034645//cellular macromolecule biosynthetic process;GO:0048507//meristem development;GO:0048580//regulation of post-embryonic development;GO:0090567//reproductive shoot system development
mango000353	0.32	0	0.12	5.03	0	2.65	0	0	0	0.58	3.26	3.19	0.13	0.57	1.12	1.82	2.71	3.07	3	0	1	32	0	23	0	0	0	4	31	24	1	4	7	12	21	22	GSTF11	glutathione S-transferase F11-like [Pistacia vera]	Metabolism;Metabolism	Global and overview maps;Metabolism of other amino acids	ko01100//Metabolic pathways;ko00480//Glutathione metabolism	K00799;K00799	GO:0005576//extracellular region;GO:0005774//vacuolar membrane;GO:0005911//cell-cell junction;GO:0009532//plastid stroma;GO:0030312//external encapsulating structure	GO:0004601//peroxidase activity;GO:0016765//transferase activity, transferring alkyl or aryl (other than methyl) groups;GO:0043168//anion binding;GO:0046914//transition metal ion binding	GO:0005982//starch metabolic process;GO:0006006//glucose metabolic process;GO:0006090//pyruvate metabolic process;GO:0006544//glycine metabolic process;GO:0006568//tryptophan metabolic process;GO:0006633//fatty acid biosynthetic process;GO:0006739//NADP metabolic process;GO:0006873//cellular ion homeostasis;GO:0006970//response to osmotic stress;GO:0009404//toxin metabolic process;GO:0009411//res…
mango000357	7.86	1.67	4.73	10.93	15.92	8.65	8.37	5.47	1.79	18.38	13.35	5.74	4.61	3.34	8.56	180.11	118.47	82.47	284	50	147	267	426	289	238	165	47	487	488	166	135	90	205	4567	3531	2271	SUS7	sucrose synthase 7-like isoform X7 [Pistacia vera]	Metabolism;Metabolism;Metabolism	Global and overview maps;Global and overview maps;Carbohydrate metabolism	ko01100//Metabolic pathways;ko01110//Biosynthesis of secondary metabolites;ko00500//Starch and sucrose metabolism	K00695;K00695;K00695	GO:0030312//external encapsulating structure	GO:0035251//UDP-glucosyltransferase activity	GO:0005984//disaccharide metabolic process;GO:0009247//glycolipid biosynthetic process;GO:0052545//callose localization
mango000359	0.47	0.19	0.82	0.35	0.85	0.08	1.6	1.88	1.94	0.75	0.47	0.49	2.71	2.21	2.49	0.22	0.76	0.93	6	2	9	3	8	1	16	20	18	7	6	5	28	21	21	2	8	9	--	PREDICTED: ABC transporter [Prunus dulcis]	-	-	-	-	GO:0009536//plastid	-	-
mango000399	14.9	100.58	20.95	4.88	6.14	5.11	31.2	48.1	50.3	18.38	15.35	23.8	12.28	9.6	16.99	6	6.76	7.39	262	1462	317	58	80	83	432	706	644	237	273	335	175	126	198	74	98	99	ADT3	arogenate dehydratase/prephenate dehydratase 6, chloroplastic-like [Pistacia vera]	Metabolism;Metabolism;Metabolism;Metabolism	Global and overview maps;Global and overview maps;Global and overview maps;Amino acid metabolism	ko01100//Metabolic pathways;ko01110//Biosynthesis of secondary metabolites;ko01230//Biosynthesis of amino acids;ko00400//Phenylalanine, tyrosine and tryptophan biosynthesis	K05359;K05359;K05359;K05359	GO:0009532//plastid stroma	GO:0016836//hydro-lyase activity;GO:0031406//carboxylic acid binding	GO:0006558//L-phenylalanine metabolic process;GO:0006570//tyrosine metabolic process;GO:0006605//protein targeting;GO:0009409//response to cold;GO:0009637//response to blue light;GO:0009699//phenylpropanoid biosynthetic process;GO:0009891//positive regulation of biosynthetic process;GO:0043067//regulation of programmed cell death;GO:0043479//pigment accumulation in tissues in response to UV light…
mango000458	17.75	5.55	17.17	9.98	15.75	8.66	33.24	36.23	36.69	15.57	11.96	19.42	36.06	34.55	35.89	8.1	10.79	10.93	650	168	541	247	427	293	958	1107	978	418	443	569	1070	944	871	208	326	305	AAO3	abscisic-aldehyde oxidase-like isoform X2 [Pistacia vera]	Metabolism;Metabolism;Metabolism	Global and overview maps;Global and overview maps;Metabolism of terpenoids and polyketides	ko01100//Metabolic pathways;ko01110//Biosynthesis of secondary metabolites;ko00906//Carotenoid biosynthesis	K09842;K09842;K09842	-	-	-
mango000483	33.88	35.15	28.59	50.03	46.26	38.68	57.92	75.42	111.31	30.41	30.56	28.1	56.87	35.12	50.85	16.16	19.9	23.98	547	469	397	546	553	577	736	1016	1308	360	499	363	744	423	544	183	265	295	AIFM2	apoptosis-inducing factor homolog B-like [Pistacia vera]	-	-	-	-	-	-	-
mango000524	4.92	9.76	5.91	4.6	8.91	6.23	12.28	16.52	18.07	13.12	8.89	12.34	5.13	5.46	7.86	6.41	5.3	6.01	117	192	121	74	157	137	230	328	313	229	214	235	99	97	124	107	104	109	FUC1	alpha-L-fucosidase 1-like [Pistacia vera]	Metabolism	Glycan biosynthesis and metabolism	ko00511//Other glycan degradation	K01206	GO:0005576//extracellular region;GO:0043231//intracellular membrane-bounded organelle	GO:0015928//fucosidase activity	GO:0009100//glycoprotein metabolic process
mango000541	8.93	7.47	9.99	3.16	4.78	4.8	4.14	3.97	4.32	2.83	3.55	3.23	3.6	5.04	5.42	2.32	1.5	2.65	159	110	153	38	63	79	58	59	56	37	64	46	52	67	64	29	22	36	ARSA1	ATPase ARSA1-like isoform X1 [Pistacia vera]	-	-	-	-	GO:0009532//plastid stroma	GO:0019829//cation-transporting ATPase activity;GO:0032550//purine ribonucleoside binding	GO:0006812//cation transport;GO:0006820//anion transport
mango000564	40.6	46.69	51.62	35.81	41.99	37.21	43.78	54.88	59.81	33.98	29.25	36.53	27.57	27.61	23.61	19.42	20.56	24.59	1025	974	1121	611	785	868	870	1156	1099	629	747	738	564	520	395	344	428	473	PDIL1-4	protein disulfide isomerase-like 1-4 [Pistacia vera]	Genetic Information Processing	Folding, sorting and degradation	ko04141//Protein processing in endoplasmic reticulum	K09580	-	-	-
mango000600	17.9	29.4	20.62	8.28	7.99	8.99	14.62	19.35	16.91	9.16	10.9	11.98	7.89	6.86	6.99	5.24	4.65	7.34	112	152	111	35	37	52	72	101	77	42	69	60	40	32	29	23	24	35	RPS23	40S ribosomal protein S23 [Pistacia vera]	Genetic Information Processing	Translation	ko03010//Ribosome	K02973	GO:0015935//small ribosomal subunit;GO:0043231//intracellular membrane-bounded organelle	GO:0005198//structural molecule activity;GO:0005515//protein binding;GO:0034062//RNA polymerase activity;GO:0046914//transition metal ion binding	GO:0009059//macromolecule biosynthetic process;GO:0010468//regulation of gene expression
mango000606	167.5	265.2	202.64	45.04	90.03	62.44	144.53	223.78	215.18	106.81	102.58	110.26	70.25	99.53	116.36	28.52	32.73	36.67	1942	2541	2021	353	773	669	1319	2165	1816	908	1203	1023	660	861	894	232	313	324	APX1	L-ascorbate peroxidase, cytosolic [Pistacia vera]	Metabolism;Metabolism;Metabolism	Global and overview maps;Metabolism of other amino acids;Carbohydrate metabolism	ko01100//Metabolic pathways;ko00480//Glutathione metabolism;ko00053//Ascorbate and aldarate metabolism	K00434;K00434;K00434	GO:0044444//cytoplasmic part	GO:0004601//peroxidase activity;GO:0043169//cation binding;GO:0046906//tetrapyrrole binding	GO:0000302//response to reactive oxygen species;GO:0009642//response to light intensity;GO:0042743//hydrogen peroxide metabolic process;GO:0044267//cellular protein metabolic process;GO:0044710//single-organism metabolic process
mango000619	43.19	14.01	27.55	3.27	7.16	4.42	70.7	94.58	98.54	0.72	0.65	1.66	104.18	162.36	98.96	0.48	0.46	0.69	2052	550	1126	105	252	194	2644	3750	3408	25	31	63	4011	5756	3116	16	18	25	PHOT1	phototropin-1 [Pistacia vera]	-	-	-	-	GO:0005886//plasma membrane;GO:0043231//intracellular membrane-bounded organelle	GO:0004674//protein serine/threonine kinase activity;GO:0005515//protein binding;GO:0009881//photoreceptor activity;GO:0032550//purine ribonucleoside binding;GO:0032553//ribonucleotide binding	GO:0006468//protein phosphorylation;GO:0009606//tropism;GO:0009639//response to red or far red light;GO:0009642//response to light intensity;GO:0009902//chloroplast relocation;GO:0010360//negative regulation of anion channel activity;GO:0030522//intracellular receptor signaling pathway;GO:0034285//response to disaccharide;GO:0035556//intracellular signal transduction
mango000628	1.06	0.79	2.23	2.06	2.98	3.63	2.7	4.75	1.57	7.58	4.37	4.75	0.76	0.6	0.8	1.22	0.94	1.82	26	16	47	34	54	82	52	97	28	136	108	93	15	11	13	21	19	34	--	Chitinase 2, partial [Ananas comosus]	-	-	-	-	-	GO:0004553//hydrolase activity, hydrolyzing O-glycosyl compounds;GO:0097367//carbohydrate derivative binding	GO:0005976//polysaccharide metabolic process;GO:0006026//aminoglycan catabolic process
mango000659	0	0	0	0	0	0	4.51	6.29	11.46	0	0.31	0.19	0.19	0	0	0	0	0	0	0	0	0	0	0	23	34	54	0	2	1	1	0	0	0	0	0	MtrDRAFT_AC149210g4v1	histone H2A [Pistacia vera]	-	-	-	-	GO:0000775//chromosome, centromeric region;GO:0000785//chromatin;GO:0005911//cell-cell junction;GO:0043231//intracellular membrane-bounded organelle	GO:0003676//nucleic acid binding;GO:0046983//protein dimerization activity	GO:0034728//nucleosome organization;GO:0044699//single-organism process
mango000663	7.93	1.88	5.06	15.38	13.63	13.07	18.35	10.96	12.56	20.12	25.2	23.5	14.96	12.66	14.38	23.23	25.83	25.24	184	36	101	241	234	280	335	212	212	342	591	436	281	219	221	378	494	446	ACR9	Histone H4 [Corchorus olitorius]	-	-	-	-	-	GO:0031406//carboxylic acid binding	GO:0009743//response to carbohydrate
mango000725	52.27	27.59	40.92	121.1	62.61	117.86	36.17	32.27	25.23	99.48	159.58	143.1	33.38	38.15	37.07	147.73	172.94	171.84	885	386	596	1386	785	1844	482	456	311	1235	2733	1939	458	482	416	1755	2415	2217	fabD	PREDICTED: malonyl CoA-acyl carrier protein transacylase [Gossypium arboreum]	Metabolism;Metabolism;Metabolism;Metabolism	Global and overview maps;Global and overview maps;Global and overview maps;Lipid metabolism	ko01100//Metabolic pathways;ko01110//Biosynthesis of secondary metabolites;ko01212//Fatty acid metabolism;ko00061//Fatty acid biosynthesis	K00645;K00645;K00645;K00645	GO:0009532//plastid stroma	GO:0004312//fatty acid synthase activity	GO:0006743//ubiquinone metabolic process
mango000726	37.23	50.73	39.69	44.5	47.72	44.76	19.15	17.31	17.05	35.48	38.68	31.89	17.74	19.73	16.82	41.97	41.49	40.49	531	598	487	429	504	590	215	206	177	371	558	364	205	210	159	420	488	440	mcfF	mitoferrin-like [Pistacia vera]	-	-	-	-	GO:0019866//organelle inner membrane;GO:0031224//intrinsic component of membrane	-	GO:0006812//cation transport;GO:0044763//single-organism cellular process;GO:1902582//single-organism intracellular transport
mango000815	2.42	1.07	2.22	0.9	0.94	0.71	7.33	8.14	7.61	0.89	0.51	1.11	14.88	12.85	14.96	0.6	0.73	1.16	52	19	41	13	15	14	124	146	119	14	11	19	259	206	213	9	13	19	BSK5	serine/threonine-protein kinase BSK5 [Pistacia vera]	-	-	-	-	GO:0005911//cell-cell junction;GO:0016020//membrane	GO:0016772//transferase activity, transferring phosphorus-containing groups;GO:0032550//purine ribonucleoside binding	GO:0006464//cellular protein modification process;GO:0006796//phosphate-containing compound metabolic process
mango000819	26.79	8.83	23.31	32.27	27.51	29.94	81.61	99.95	95.19	53.16	63.11	62.33	327.5	290.43	209.84	35.32	42.59	52.63	334	91	250	272	254	345	801	1040	864	486	796	622	3309	2702	1734	309	438	500	HSP18.2	18.1 kDa class I heat shock protein-like [Pistacia vera]	Genetic Information Processing	Folding, sorting and degradation	ko04141//Protein processing in endoplasmic reticulum	K13993	GO:0044424//intracellular part	-	GO:0006950//response to stress
mango000839	444.65	15.68	303.9	1042.28	817.62	937.7	441.17	306.13	258.74	663.35	741.9	607.39	358.73	315.42	253.85	624.22	618.45	629.43	8268	241	4861	13100	11258	16112	6457	4750	3502	9044	13954	9038	5405	4376	3128	8144	9484	8918	SAG113	probable protein phosphatase 2C 24 [Pistacia vera]	Environmental Information Processing;Environmental Information Processing	Signal transduction;Signal transduction	ko04075//Plant hormone signal transduction;ko04016//MAPK signaling pathway - plant	K14497;K14497	GO:0044424//intracellular part	GO:0004721//phosphoprotein phosphatase activity;GO:0005488//binding	GO:0009787//regulation of abscisic acid-activated signaling pathway;GO:0009937//regulation of gibberellic acid mediated signaling pathway;GO:0010029//regulation of seed germination;GO:0010162//seed dormancy process;GO:0034220//ion transmembrane transport;GO:0051093//negative regulation of developmental process
mango000866	25.01	71.15	27.96	16.13	23.81	17.42	36.04	37.94	47.74	17.81	16.9	20.68	45.59	50.04	49.83	8.94	11.74	11.59	881	2071	847	384	621	567	999	1115	1224	460	602	583	1301	1315	1163	221	341	311	SCL14	scarecrow-like protein 14 [Pistacia vera]	-	-	-	-	GO:0043231//intracellular membrane-bounded organelle;GO:0044444//cytoplasmic part	-	GO:0006355//regulation of transcription, DNA-templated;GO:0006402//mRNA catabolic process;GO:0006464//cellular protein modification process;GO:0042221//response to chemical
mango000893	16.11	33.9	11.76	5.72	29.19	14.11	0.5	0.24	0.14	20.29	19.31	6.69	0.24	0.13	0.07	79.07	85.79	77.56	325	565	204	78	436	263	8	4	2	300	394	108	4	2	1	1119	1427	1192	AMAT	methanol O-anthraniloyltransferase-like [Pistacia vera]	-	-	-	-	-	GO:0016413//O-acetyltransferase activity	-
mango000896	3.89	0.82	3.81	3.2	2.92	2.14	32.65	18.8	31.23	4.21	3.85	4.94	26.22	26.33	23.68	1.85	2.92	2.19	63	11	53	35	35	32	416	254	368	50	63	64	344	318	254	21	39	27	AGT1	serine--glyoxylate aminotransferase [Pistacia vera]	Metabolism;Metabolism;Metabolism;Cellular Processes;Metabolism;Metabolism;Metabolism	Global and overview maps;Global and overview maps;Global and overview maps;Transport and catabolism;Carbohydrate metabolism;Amino acid metabolism;Amino acid metabolism	ko01100//Metabolic pathways;ko01110//Biosynthesis of secondary metabolites;ko01200//Carbon metabolism;ko04146//Peroxisome;ko00630//Glyoxylate and dicarboxylate metabolism;ko00260//Glycine, serine and threonine metabolism;ko00250//Alanine, aspartate and glutamate metabolism	K00830;K00830;K00830;K00830;K00830;K00830;K00830	GO:0005576//extracellular region;GO:0009532//plastid stroma;GO:0016020//membrane;GO:0042579//microbody	GO:0008483//transaminase activity;GO:0043168//anion binding	GO:0006873//cellular ion homeostasis;GO:0006970//response to osmotic stress;GO:0009746//response to hexose;GO:0030001//metal ion transport;GO:0042044//fluid transport;GO:0043094//cellular metabolic compound salvage
mango000898	4.2	1.55	3.39	1.79	3.56	1.54	8.14	8.45	7.24	3.79	3.73	4.27	6.85	8.97	5.37	0.71	0.69	1.68	59	18	41	17	37	20	90	99	74	39	53	48	78	94	50	7	8	18	HY2	phytochromobilin:ferredoxin oxidoreductase, chloroplastic [Pistacia vera]	Metabolism;Metabolism	Global and overview maps;Metabolism of cofactors and vitamins	ko01110//Biosynthesis of secondary metabolites;ko00860//Porphyrin and chlorophyll metabolism	K08101;K08101	GO:0009536//plastid	GO:0016636//oxidoreductase activity, acting on the CH-CH group of donors, iron-sulfur protein as acceptor;GO:0046914//transition metal ion binding	GO:0007165//signal transduction;GO:0033014//tetrapyrrole biosynthetic process;GO:0044710//single-organism metabolic process
mango000909	394.75	917.63	238.6	487.34	2177.5	727.42	971.31	338.24	191.75	1332.15	905.03	1138.43	78.52	23.22	40.55	595.46	298.15	371.37	5993	11513	3116	5001	24480	10205	11607	4285	2119	14829	13898	13831	966	263	408	6343	3733	4296	VIT_06s0061g00120	glucan endo-1,3-beta-glucosidase-like [Pistacia vera]	-	-	-	-	GO:0005576//extracellular region	GO:0008422//beta-glucosidase activity	GO:0044238//primary metabolic process
mango000939	0.65	0.59	3.27	0.08	0.22	0.41	1.31	4.54	5.95	0.07	0.21	0.27	9.76	11.69	5.88	0.08	0	0	12	9	52	1	3	7	19	70	80	1	4	4	146	161	72	1	0	0	ALDH3F1	aldehyde dehydrogenase family 3 member F1 [Populus trichocarpa]	Metabolism;Metabolism;Metabolism;Metabolism;Metabolism;Metabolism;Metabolism;Metabolism;Metabolism;Metabolism;Metabolism;Metabolism;Metabolism;Metabolism	Global and overview maps;Global and overview maps;Carbohydrate metabolism;Carbohydrate metabolism;Lipid metabolism;Amino acid metabolism;Amino acid metabolism;Amino acid metabolism;Lipid metabolism;Carbohydrate metabolism;Metabolism of other amino acids;Amino acid metabolism;Amino acid metabolism;Metabolism of terpenoids and polyketides	ko01100//Metabolic pathways;ko01110//Biosynthesis of secondary metabolites;ko00010//Glycolysis / Gluconeogenesis;ko00620//Pyruvate metabolism;ko00561//Glycerolipid metabolism;ko00380//Tryptophan metabolism;ko00330//Arginine and proline metabolism;ko00280//Valine, leucine and isoleucine degradation;ko00071//Fatty acid degradation;ko00053//Ascorbate and aldarate metabolism;ko00410//beta-Alanine met…	K00128;K00128;K00128;K00128;K00128;K00128;K00128;K00128;K00128;K00128;K00128;K00128;K00128;K00128	-	GO:0016620//oxidoreductase activity, acting on the aldehyde or oxo group of donors, NAD or NADP as acceptor	GO:0007154//cell communication;GO:0009605//response to external stimulus;GO:0009628//response to abiotic stimulus;GO:0044237//cellular metabolic process;GO:0044710//single-organism metabolic process;GO:0051716//cellular response to stimulus
mango000959	6.04	1.01	3.45	1.08	1.05	0.85	9.33	8.24	9.51	0.36	0.77	0.59	11.18	10.61	12.96	0.15	0.44	0.61	116	16	57	14	15	15	141	132	133	5	15	9	174	152	165	2	7	9	BHLH122	transcription factor bHLH122-like [Pistacia vera]	-	-	-	-	-	-	GO:0010467//gene expression;GO:0034645//cellular macromolecule biosynthetic process
mango001016	1.61	0.14	1.27	1.27	1.94	0.31	13.5	7.5	7.18	1.96	1.93	2.15	13.68	11.55	11.7	0.74	0.7	1.13	28	2	19	15	25	5	185	109	91	25	34	30	193	150	135	9	10	15	PAP12	probable plastid-lipid-associated protein 12, chloroplastic isoform X1 [Pistacia vera]	-	-	-	-	GO:0009526//plastid envelope;GO:0031976//plastid thylakoid;GO:0044434//chloroplast part	-	GO:0006739//NADP metabolic process;GO:0009668//plastid membrane organization
mango001034	1.88	30.35	4.27	10.08	13.36	14.71	5.58	10.27	7.29	33.23	21.79	26.29	1.16	0.72	1.23	13.33	10.05	10.59	60	799	117	217	315	433	140	273	169	776	702	670	30	17	26	298	264	257	AAE18	probable acyl-activating enzyme 18, peroxisomal isoform X1 [Pistacia vera]	-	-	-	-	GO:0042579//microbody	GO:0016405//CoA-ligase activity	GO:0032787//monocarboxylic acid metabolic process;GO:0042445//hormone metabolic process
mango001049	14.86	20.65	14.7	22.09	15.33	24.49	11.91	10.41	11.93	18.91	29.45	23.13	11.47	9.7	9.31	24.54	28.1	27	195	224	166	196	149	297	123	114	114	182	391	243	122	95	81	226	304.15	270	DTC	mitochondrial dicarboxylate/tricarboxylate transporter DTC [Pistacia vera]	-	-	-	-	GO:0005911//cell-cell junction;GO:0009526//plastid envelope;GO:0019866//organelle inner membrane;GO:0030312//external encapsulating structure;GO:0031224//intrinsic component of membrane	GO:0046943//carboxylic acid transmembrane transporter activity	GO:0006006//glucose metabolic process;GO:0006090//pyruvate metabolic process;GO:0006842//tricarboxylic acid transport;GO:0010038//response to metal ion;GO:0045333//cellular respiration;GO:1902582//single-organism intracellular transport
mango001061	337.34	217.83	251.12	246.19	265.92	322.7	316.27	228.24	209.34	418.24	492.53	461.37	304.29	250.39	211.06	571.46	569.58	536.07	9519.77	5080	6096	4696	5557	8415	7025	5374.61	4300	8654	14059	10419	6958	5272	3947	11315	13256	11527	CPN60B3	chaperonin 60 subunit beta 3, chloroplastic [Pistacia vera]	Genetic Information Processing	Folding, sorting and degradation	ko03018//RNA degradation	K04077	GO:0009536//plastid	GO:0032550//purine ribonucleoside binding	GO:0006457//protein folding
mango001069	2.61	3.05	1.46	10.46	10.72	9.85	5.29	5.8	7.45	11.62	16.18	13.19	7.29	8.05	7.89	9.94	9.51	11.95	27	26	13	73	82	94	43	50	56	88	169	109	61	62	54	72	81	94	RHIP1	RGS1-HXK1-interacting protein 1-like [Pistacia vera]	-	-	-	-	GO:0043231//intracellular membrane-bounded organelle	-	-
mango001100	42.07	81.5	46.09	26.33	34.96	31.3	18.76	30.06	21.12	26.76	24	17.69	10.98	12.2	14.96	16.72	19.13	24.42	208	333	196	88	128	143	73	124	76	97	120	70	44	45	49	58	78	92	RPL30	60S ribosomal protein L30 [Pistacia vera]	Genetic Information Processing	Translation	ko03010//Ribosome	K02908	GO:0009536//plastid;GO:0015934//large ribosomal subunit	GO:0005198//structural molecule activity	GO:0010467//gene expression
mango001151	15.76	5.27	15.35	20.86	20.86	18.47	25.62	23.09	20.79	19.17	19.49	22.33	26.54	28.41	24.8	14.02	17.7	16.85	351	97	294	314	344	380	449	429	337	313	439	398	479	472	366	219	325	286	LCY1	lycopene beta cyclase, chloroplastic/chromoplastic-like [Pistacia vera]	Metabolism;Metabolism;Metabolism	Global and overview maps;Global and overview maps;Metabolism of terpenoids and polyketides	ko01100//Metabolic pathways;ko01110//Biosynthesis of secondary metabolites;ko00906//Carotenoid biosynthesis	K06443;K06443;K06443	GO:0042170//plastid membrane	GO:0016491//oxidoreductase activity;GO:0016860//intramolecular oxidoreductase activity	GO:0016109//tetraterpenoid biosynthetic process
mango001253	2.77	7.42	2.76	24.55	14.87	26.02	9.27	6.34	5.01	71.04	48.25	59.86	0.45	0.57	1.31	45.25	22.28	25.47	61.82	136.85	52.97	370.23	245.76	536.5	162.8	118.02	81.37	1162.24	1089.1	1068.9	8.22	9.47	19.37	708.44	410.05	433.02	HEX6	hexose carrier protein HEX6 [Pistacia vera]	-	-	-	-	GO:0031224//intrinsic component of membrane	GO:0015291//secondary active transmembrane transporter activity;GO:0016628//oxidoreductase activity, acting on the CH-CH group of donors, NAD or NADP as acceptor	GO:0044710//single-organism metabolic process;GO:0044763//single-organism cellular process;GO:0044765//single-organism transport
mango001259	62	44.04	57.91	41.7	51.05	38.37	161.5	170.67	188.32	42.6	49.65	42.4	277.95	284.58	255.31	46.19	45.05	49.53	1058	621	850	481	645	605	2169	2430	2339	533	857	579	3843	3623	2887	553	634	644	qor	PREDICTED: probable quinone oxidoreductase isoform X1 [Populus euphratica]	-	-	-	-	-	GO:0003824//catalytic activity;GO:0046914//transition metal ion binding	GO:0000003//reproduction;GO:0044710//single-organism metabolic process
mango001292	50.84	19.97	49.77	18.47	28.76	15.44	41.36	51.04	45.49	24.94	30.64	38.73	80.08	65.75	50.98	29.4	29.2	32.92	456	148	384	112	191	128	292	382	297	164	278	278	582	440	303	185	216	225	HSP23.6	heat-shock protein 23.2 [Mangifera indica]	Genetic Information Processing	Folding, sorting and degradation	ko04141//Protein processing in endoplasmic reticulum	K13993	GO:0009536//plastid	-	GO:0000302//response to reactive oxygen species;GO:0009642//response to light intensity;GO:0010038//response to metal ion;GO:0033554//cellular response to stress;GO:0044267//cellular protein metabolic process
mango001302	33	3.48	15.84	1116.32	201.96	961.86	26.54	6.17	4.37	1238.02	2082.31	1208.47	14.57	9.53	29.69	3262.92	3059.38	3125.37	218	19	90	4985	988	5872	138	34	21	5997	13915	6389	78	47	130	15125	16669	15733	PMEI3	pectinesterase inhibitor 4-like [Pistacia vera]	-	-	-	-	-	-	-
mango001303	138.4	2.14	58.87	483.12	187.92	508.9	62.57	61.44	52.22	291.75	501.99	348.42	184.05	163.32	109.38	720.26	749.81	735.99	1096	14	401	2586	1102	3724	390	406	301	1694	4021	2208	1181	965	574	4002	4897	4441	PMEI7	21 kDa protein-like [Pistacia vera]	-	-	-	-	-	GO:0004857//enzyme inhibitor activity	GO:0006090//pyruvate metabolic process;GO:0006605//protein targeting;GO:0006812//cation transport;GO:0006970//response to osmotic stress;GO:0006996//organelle organization;GO:0009617//response to bacterium;GO:0009620//response to fungus;GO:0009639//response to red or far red light;GO:0009696//salicylic acid metabolic process;GO:0009755//hormone-mediated signaling pathway;GO:0009863//salicylic aci…
mango001312	112.17	149.86	107.6	69.79	71.8	79.29	45.93	56.53	44.32	47.53	44.39	51.86	51.21	51.27	42.07	33.73	36.36	43.4	692	764	571	291	328	452	223	291	199	215	277	256	256	236	172	146	185	204	RPS13	40S ribosomal protein S13 [Pistacia vera]	Genetic Information Processing	Translation	ko03010//Ribosome	K02953	-	-	-
mango001335	2.88	2.49	3.54	6.2	4.11	4.18	3.34	3.05	1.81	1.79	1.87	2.77	4.57	3.97	1.61	1.05	2.69	2.05	35	25	37	51	37	47	32	31	16	16	23	27	45	36	13	9	27	19	SBT1.3	subtilisin-like protease SBT1.3 [Pistacia vera]	-	-	-	-	GO:0005576//extracellular region	GO:0005515//protein binding;GO:0070011//peptidase activity, acting on L-amino acid peptides	GO:0009892//negative regulation of metabolic process;GO:0019538//protein metabolic process;GO:0051301//cell division
mango001362	28.75	20.27	23.7	57.77	39.03	49.8	31.19	26.17	22.46	52.63	58.98	50.99	31.37	32.82	39.42	88.63	86.88	81.29	932	543	661	1266	937	1492	796	708	530	1251	1934	1323	824	794	847	2016	2323	2008	ABCB28	ABC transporter B family member 28-like [Pistacia vera]	Environmental Information Processing	Membrane transport	ko02010//ABC transporters	K05657	GO:0009526//plastid envelope;GO:0031224//intrinsic component of membrane	GO:0032550//purine ribonucleoside binding;GO:0042626//ATPase activity, coupled to transmembrane movement of substances	GO:0015893//drug transport;GO:0044763//single-organism cellular process
mango001490	7.68	11.2	10.33	10.34	8.31	8.51	15.28	17.74	22.5	10.1	10.8	10.18	12.56	18.6	15.5	4.29	5.95	4.49	166	200	192	151	133	170	260	320	354	160	236	176	220	300	222	65	106	74	UGT88B1	UDP-glycosyltransferase 88A1-like [Pistacia vera]	-	-	-	-	-	-	-
mango001501	45.16	30.94	34.95	41.38	63.72	38.04	87.64	73.44	87.74	43.87	40.14	41.48	45.62	51.57	83.24	41.77	40.78	37.87	1647.89	932.86	1097	1020.54	1721.66	1282.59	2517.05	2236.03	2330.49	1173.82	1481.62	1211.08	1348.94	1404.07	2012.75	1069.51	1227.25	1052.84	spast	LOW QUALITY PROTEIN: nuclear valosin-containing protein-like [Pistacia vera]	-	-	-	-	-	-	-
mango001512	51.54	39.59	47.73	161.28	100.39	143.73	33.97	27.72	25.25	132.31	196.98	165.38	34.76	41.36	48.78	246.98	295.68	284.58	1301	826	1036.51	2752	1876.61	3353	675	584	464	2449	5030	3341	711	779	816	4374.79	6156	5474.12	PKP2	plastidial pyruvate kinase 2 [Pistacia vera]	Metabolism;Metabolism;Metabolism;Metabolism;Metabolism;Metabolism;Metabolism	Global and overview maps;Global and overview maps;Global and overview maps;Global and overview maps;Carbohydrate metabolism;Nucleotide metabolism;Carbohydrate metabolism	ko01100//Metabolic pathways;ko01110//Biosynthesis of secondary metabolites;ko01200//Carbon metabolism;ko01230//Biosynthesis of amino acids;ko00010//Glycolysis / Gluconeogenesis;ko00230//Purine metabolism;ko00620//Pyruvate metabolism	K00873;K00873;K00873;K00873;K00873;K00873;K00873	GO:0009532//plastid stroma	GO:0016301//kinase activity;GO:0031420//alkali metal ion binding;GO:0032550//purine ribonucleoside binding	GO:0003006//developmental process involved in reproduction;GO:0006090//pyruvate metabolic process;GO:0006631//fatty acid metabolic process;GO:0006796//phosphate-containing compound metabolic process;GO:0009791//post-embryonic development;GO:0010038//response to metal ion
mango001528	28.02	20.67	29.07	38.45	35.1	39.96	31.46	27.17	29.37	44.83	49.26	47.68	20.7	20.59	22.53	47.39	47.31	49.99	456	278	407	423	423	601	403	369	348	535	811	621	273	250.05	243	541.15	635	620	PGK3	phosphoglycerate kinase, cytosolic [Pistacia vera]	Metabolism;Metabolism;Metabolism;Metabolism;Metabolism;Metabolism	Global and overview maps;Global and overview maps;Global and overview maps;Global and overview maps;Carbohydrate metabolism;Energy metabolism	ko01100//Metabolic pathways;ko01110//Biosynthesis of secondary metabolites;ko01200//Carbon metabolism;ko01230//Biosynthesis of amino acids;ko00010//Glycolysis / Gluconeogenesis;ko00710//Carbon fixation in photosynthetic organisms	K00927;K00927;K00927;K00927;K00927;K00927	GO:0005576//extracellular region;GO:0005911//cell-cell junction;GO:0009526//plastid envelope;GO:0009532//plastid stroma;GO:0030312//external encapsulating structure;GO:0031090//organelle membrane	GO:0016301//kinase activity;GO:0032550//purine ribonucleoside binding	GO:0000097//sulfur amino acid biosynthetic process;GO:0003006//developmental process involved in reproduction;GO:0005982//starch metabolic process;GO:0005984//disaccharide metabolic process;GO:0006090//pyruvate metabolic process;GO:0006091//generation of precursor metabolites and energy;GO:0006739//NADP metabolic process;GO:0006873//cellular ion homeostasis;GO:0009617//response to bacterium;GO:00…
mango001546	72.33	35.08	48.24	62.25	68.25	66.55	144.93	132.01	127.91	81.64	73.45	75.62	237.56	209.89	143.88	55.71	56.32	62.84	1769	709	1015	1029	1236	1504	2790	2694	2277	1464	1817	1480	4708	3830	2332	956	1136	1171	ALDH5F1	succinate-semialdehyde dehydrogenase, mitochondrial isoform X1 [Pistacia vera]	Metabolism;Metabolism;Metabolism	Global and overview maps;Amino acid metabolism;Carbohydrate metabolism	ko01100//Metabolic pathways;ko00250//Alanine, aspartate and glutamate metabolism;ko00650//Butanoate metabolism	K17761;K17761;K17761	-	-	-
mango001569	35.26	65.19	33.96	14.02	24.57	21.76	50.39	64.56	62.8	33.02	24.6	34.29	23.34	24.69	31.82	14.89	13.26	9.82	938	1433	777	252	484	535	1055	1433	1216.06	644	662	730	503	490	561	278	291	199	MTHFR2	methylenetetrahydrofolate reductase 2-like [Pistacia vera]	Metabolism;Metabolism;Metabolism	Global and overview maps;Global and overview maps;Metabolism of cofactors and vitamins	ko01100//Metabolic pathways;ko01200//Carbon metabolism;ko00670//One carbon pool by folate	K00297;K00297;K00297	-	-	-
mango001580	30.55	29.75	26.7	84.14	45.79	82.64	28.76	28.95	26.79	69.14	109.13	84.6	16.58	23.37	25.17	100.35	106	109.04	282	227	212	525	313	705	209	223	180	468	1019	625	124	161	154	650	807	767	At2g44050	LOW QUALITY PROTEIN: 6,7-dimethyl-8-ribityllumazine synthase, chloroplastic [Pistacia vera]	Metabolism;Metabolism;Metabolism	Global and overview maps;Global and overview maps;Metabolism of cofactors and vitamins	ko01100//Metabolic pathways;ko01110//Biosynthesis of secondary metabolites;ko00740//Riboflavin metabolism	K00794;K00794;K00794	GO:0009532//plastid stroma	GO:0016867//intramolecular transferase activity, transferring acyl groups;GO:0046906//tetrapyrrole binding	GO:0006006//glucose metabolic process;GO:0006771//riboflavin metabolic process;GO:0009755//hormone-mediated signaling pathway
mango001587	16.61	27.41	18.38	5.43	15.28	7.08	26.23	30.72	34.71	5.24	3.44	3.85	40.29	43.95	31.06	1.4	1.75	2.39	473.1	645.29	450.22	104.51	322.37	186.29	588.11	730.16	719.58	109.45	99.22	87.73	929.76	933.91	586.33	28	41.08	51.84	CDC2	LOW QUALITY PROTEIN: cell division control protein 2 homolog [Pistacia vera]	-	-	-	-	GO:0016020//membrane;GO:0043231//intracellular membrane-bounded organelle;GO:0055028//cortical microtubule	GO:0004674//protein serine/threonine kinase activity;GO:0032550//purine ribonucleoside binding	GO:0000079//regulation of cyclin-dependent protein serine/threonine kinase activity;GO:0003006//developmental process involved in reproduction;GO:0007126//meiotic nuclear division;GO:0009267//cellular response to starvation;GO:0009409//response to cold;GO:0010374//stomatal complex development;GO:0010646//regulation of cell communication;GO:0042127//regulation of cell proliferation;GO:0044786//cel…
mango001617	12.65	6.04	9.93	2.63	1.35	2.52	15.79	11.97	14.94	4.99	3.4	2.22	9.45	9.07	7.2	1.9	1.88	2.48	114	45	77	16	9	21	112	90	98	33	31	16	69	61	43	12	14	17	DBR	2-alkenal reductase (NADP(+)-dependent)-like [Pistacia vera]	-	-	-	-	-	GO:0016628//oxidoreductase activity, acting on the CH-CH group of donors, NAD or NADP as acceptor	GO:0044710//single-organism metabolic process
mango001702	20.83	18.16	20.48	28.04	24.08	29.96	14.45	12.22	13.55	29.2	26.39	25.19	10.93	10.27	12.81	29.01	27.99	26.44	1467	1057	1241	1335	1256	1950	801	718	695	1508	1880	1420	624	540	598	1434	1626	1419	SAC9	probable phosphoinositide phosphatase SAC9 isoform X1 [Pistacia vera]	-	-	-	-	GO:0031224//intrinsic component of membrane;GO:0044424//intracellular part	GO:0016772//transferase activity, transferring phosphorus-containing groups;GO:0016788//hydrolase activity, acting on ester bonds;GO:0032550//purine ribonucleoside binding	GO:0006464//cellular protein modification process;GO:0006650//glycerophospholipid metabolic process;GO:0006950//response to stress;GO:0009642//response to light intensity;GO:0048017//inositol lipid-mediated signaling
mango001719	259.85	86.52	120.92	2561.7	949.5	2413.16	159.95	105.22	103.69	1718.32	2844.61	1893.78	288.89	230.33	300.85	3882.71	3858.13	3525.33	4513.47	1242	1806.66	30075.8	12212.7	38732.5	2186.74	1525	1311	21883.8	49977.6	26323.2	4066	2985	3463	47319.2	55267.1	46657.7	ACPD	stearoyl-[acyl-carrier-protein] 9-desaturase, chloroplastic-like [Pistacia vera]	Metabolism;Metabolism;Metabolism;Metabolism	Global and overview maps;Global and overview maps;Lipid metabolism;Lipid metabolism	ko01100//Metabolic pathways;ko01212//Fatty acid metabolism;ko00061//Fatty acid biosynthesis;ko01040//Biosynthesis of unsaturated fatty acids	K03921;K03921;K03921;K03921	GO:0009532//plastid stroma;GO:0031976//plastid thylakoid	GO:0016215//acyl-CoA desaturase activity;GO:0043169//cation binding	GO:0002252//immune effector process;GO:0006090//pyruvate metabolic process;GO:0006544//glycine metabolic process;GO:0006633//fatty acid biosynthetic process;GO:0006732//coenzyme metabolic process;GO:0006753//nucleoside phosphate metabolic process;GO:0006779//porphyrin-containing compound biosynthetic process;GO:0006790//sulfur compound metabolic process;GO:0006970//response to osmotic stress;GO:0…
mango001723	168.83	188.03	220.38	299.03	196.64	265.47	80.23	80.51	78.47	259.38	295.48	222.69	80.8	76.88	105.19	517.95	391.7	354.61	4144	3814	4653	4961	3574	6021	1550	1649	1402	4668	7336	4374	1607	1408	1711	8919.9	7929	6632	IQD14	protein IQ-DOMAIN 14-like isoform X1 [Pistacia vera]	-	-	-	-	GO:0016020//membrane;GO:0044464//cell part	-	-
mango001734	0.7	0.08	0.16	0	0	0	2.32	2.94	4.43	0.1	0	0	1.56	1.13	0.32	0	0	0	10	1	2	0	0	0	26	35	46	1	0	0	18	12	3	0	0	0	EP3	endochitinase EP3-like [Pistacia vera]	Metabolism;Metabolism	Global and overview maps;Carbohydrate metabolism	ko01100//Metabolic pathways;ko00520//Amino sugar and nucleotide sugar metabolism	K01183;K01183	GO:0030312//external encapsulating structure;GO:0043231//intracellular membrane-bounded organelle	GO:0004553//hydrolase activity, hydrolyzing O-glycosyl compounds	GO:0001101//response to acid chemical;GO:0002252//immune effector process;GO:0005975//carbohydrate metabolic process;GO:0006026//aminoglycan catabolic process;GO:0006812//cation transport;GO:0009793//embryo development ending in seed dormancy;GO:0010243//response to organonitrogen compound;GO:0015698//inorganic anion transport;GO:0033554//cellular response to stress;GO:0043207//response to extern…
mango001824	116.36	313.53	104.67	86.59	87.83	97.96	52.27	61.75	74.31	81.8	72.86	77.81	51.03	56.07	58.53	76.8	66.68	72.45	1680	3741	1300	845	939	1307	594	744	781	866	1064	899	597	604	560	778	794	797	At3g59480	probable fructokinase-4 [Pistacia vera]	Metabolism;Metabolism;Metabolism;Metabolism;Metabolism	Global and overview maps;Global and overview maps;Carbohydrate metabolism;Carbohydrate metabolism;Carbohydrate metabolism	ko01100//Metabolic pathways;ko01110//Biosynthesis of secondary metabolites;ko00500//Starch and sucrose metabolism;ko00520//Amino sugar and nucleotide sugar metabolism;ko00051//Fructose and mannose metabolism	K00847;K00847;K00847;K00847;K00847	GO:0005911//cell-cell junction;GO:0009536//plastid;GO:0016020//membrane	GO:0004396//hexokinase activity;GO:0032550//purine ribonucleoside binding	GO:0005982//starch metabolic process;GO:0009746//response to hexose;GO:0016310//phosphorylation;GO:0019321//pentose metabolic process;GO:0030001//metal ion transport;GO:0034285//response to disaccharide
mango002095	89.21	62.83	44.61	11.69	34.1	12.32	158.33	124.33	127.02	13.21	13.25	25.39	104.12	101.36	92.26	7.1	8.72	8.09	1897	1104	816	168	537	242	2650	2206	1966	206	285	432	1794	1608	1300	106	153	131	SBP2	selenium-binding protein 2-like [Pistacia vera]	Metabolism;Metabolism	Global and overview maps;Energy metabolism	ko01100//Metabolic pathways;ko00920//Sulfur metabolism	K17285;K17285	GO:0005911//cell-cell junction;GO:0009536//plastid	GO:0046914//transition metal ion binding	GO:0000302//response to reactive oxygen species;GO:0000741//karyogamy;GO:0006790//sulfur compound metabolic process;GO:0007165//signal transduction;GO:0009648//photoperiodism;GO:0010038//response to metal ion;GO:0010269//response to selenium ion;GO:0044765//single-organism transport
mango002151	29.87	17.06	24.62	5.95	13.21	9.77	23.28	29.66	36.88	6.71	5.78	7.83	18.84	21.99	20.23	1.71	1.93	2.36	996	470	706	134	326	301	611	825	895	164	195	209	509	547	447	40	53	60	At4g27595	WEB family protein At3g02930, chloroplastic-like [Pistacia vera]	-	-	-	-	-	-	-
mango002195	43.93	16.49	37	177.41	86.48	152.85	41.14	33.02	28.84	144.43	217.59	184.75	38.03	36.91	50.01	272.1	295.51	280.85	1038	322	752	2833.16	1513	3337	765	651	496	2502	5200	3493	728	650.68	783	4510.64	5758	5056	POPTRDRAFT_831870	biotin carboxylase 2, chloroplastic [Punica granatum]	Metabolism;Metabolism;Metabolism;Metabolism;Metabolism;Metabolism;Metabolism	Global and overview maps;Global and overview maps;Global and overview maps;Carbohydrate metabolism;Global and overview maps;Lipid metabolism;Carbohydrate metabolism	ko01100//Metabolic pathways;ko01110//Biosynthesis of secondary metabolites;ko01200//Carbon metabolism;ko00620//Pyruvate metabolism;ko01212//Fatty acid metabolism;ko00061//Fatty acid biosynthesis;ko00640//Propanoate metabolism	K01961;K01961;K01961;K01961;K01961;K01961;K01961	GO:0009526//plastid envelope;GO:0009532//plastid stroma	GO:0016421//CoA carboxylase activity;GO:0016879//ligase activity, forming carbon-nitrogen bonds;GO:0032550//purine ribonucleoside binding;GO:0043169//cation binding	GO:0005976//polysaccharide metabolic process;GO:0006631//fatty acid metabolic process;GO:0006637//acyl-CoA metabolic process;GO:0006950//response to stress;GO:0009699//phenylpropanoid biosynthetic process;GO:0009826//unidimensional cell growth;GO:0015937//coenzyme A biosynthetic process;GO:0016129//phytosteroid biosynthetic process;GO:0043479//pigment accumulation in tissues in response to UV lig…
mango002211	9.54	16.37	12.09	6.78	8.88	6.59	13.83	17.31	19.26	6.69	7.46	9.03	20.42	17.56	14.56	5.15	6.6	6.79	177	251	193	85	122	113	202	268	260	91	140	134	307	243	179	67	101	96	PYRE-F	uridine 5'-monophosphate synthase [Pistacia vera]	Metabolism;Metabolism	Global and overview maps;Nucleotide metabolism	ko01100//Metabolic pathways;ko00240//Pyrimidine metabolism	K13421;K13421	GO:0044444//cytoplasmic part	GO:0016763//transferase activity, transferring pentosyl groups;GO:0016831//carboxy-lyase activity	GO:0006222//UMP biosynthetic process;GO:0009267//cellular response to starvation;GO:0010038//response to metal ion;GO:0019856//pyrimidine nucleobase biosynthetic process
mango002217	859.93	1243.85	698.1	1244.7	1004.66	1235.69	116.15	134.14	123.82	999.36	1018.37	1135.52	27.96	24.87	39.4	996.29	874.6	860.11	17194	20553	12007	16822	14875	22831	1828	2238	1802	14651	20596	18169	453	371	522	13977	14422	13104	METK2	S-adenosylmethionine synthase [Pistacia vera]	Metabolism;Metabolism;Metabolism;Metabolism	Global and overview maps;Global and overview maps;Global and overview maps;Amino acid metabolism	ko01100//Metabolic pathways;ko01110//Biosynthesis of secondary metabolites;ko01230//Biosynthesis of amino acids;ko00270//Cysteine and methionine metabolism	K00789;K00789;K00789;K00789	GO:0005911//cell-cell junction;GO:0016020//membrane;GO:0030312//external encapsulating structure;GO:0043232//intracellular non-membrane-bounded organelle;GO:0044444//cytoplasmic part	GO:0016765//transferase activity, transferring alkyl or aryl (other than methyl) groups;GO:0032550//purine ribonucleoside binding;GO:0043169//cation binding	GO:0000097//sulfur amino acid biosynthetic process;GO:0006006//glucose metabolic process;GO:0006090//pyruvate metabolic process;GO:0006575//cellular modified amino acid metabolic process;GO:0006595//polyamine metabolic process;GO:0006970//response to osmotic stress;GO:0006996//organelle organization;GO:0009108//coenzyme biosynthetic process;GO:0009692//ethylene metabolic process;GO:0009699//pheny…
mango002227	140.72	44.77	128.32	270.82	234.75	283.61	226.83	239.64	200.37	272.72	313.41	307.39	202.26	240.67	225.35	386.67	383.52	402.86	1373	361	1077	1786	1696	2557	1742	1951	1423	1951	3093	2400	1599	1752	1457	2647	3086	2995	--	Pyrrolidone-carboxylate peptidase [Vitis vinifera]	-	-	-	-	GO:0044444//cytoplasmic part	GO:0008242//omega peptidase activity	GO:0019538//protein metabolic process
mango002246	29.07	21.64	36.28	15.73	18.18	13	29.3	31.53	32.35	14.03	14.06	14.93	21.56	26.38	26.68	12.11	12.31	13.05	421	259	452	154	195	174	334	381	341	149	206	173	253	285	256	123	147	144	DHRS7	dehydrogenase/reductase SDR family member 7 isoform X1 [Pistacia vera]	-	-	-	-	-	GO:0003824//catalytic activity	GO:0044710//single-organism metabolic process
mango002249	25.17	35.94	37.2	44.92	25.59	41.11	20.55	24.66	22.31	46.74	53.91	46.58	14.25	17.6	15.32	55	60.88	56.57	760.87	898	967.54	918	573	1148.56	488.91	622	491	1036	1648.67	1127	349	397	307	1166.65	1518	1303.25	GFPT2	glutamine--fructose-6-phosphate aminotransferase [isomerizing] 2 [Pistacia vera]	Metabolism;Metabolism;Metabolism	Global and overview maps;Carbohydrate metabolism;Amino acid metabolism	ko01100//Metabolic pathways;ko00520//Amino sugar and nucleotide sugar metabolism;ko00250//Alanine, aspartate and glutamate metabolism	K00820;K00820;K00820	-	GO:0005488//binding;GO:0016769//transferase activity, transferring nitrogenous groups	GO:0044238//primary metabolic process;GO:0044711//single-organism biosynthetic process
mango002269	17.71	11.27	14.48	47.52	42.57	46.66	17.96	21.55	17.78	37.3	42.89	48.39	17.18	21.92	24.6	24.78	33.16	32.13	327	172	230	593	582	796	261	332	239	505	801	715	257	302	301	321	505	452	CBSX6	CBS domain-containing protein CBSX6 isoform X1 [Pistacia vera]	-	-	-	-	GO:0031090//organelle membrane;GO:0031224//intrinsic component of membrane	GO:0017076//purine nucleotide binding	-
mango002345	4.31	4.99	3.48	2.22	5.31	2.23	6.9	17.51	10.3	3.58	5.37	2.81	7.4	5.02	5.65	1.07	2.27	2.21	23	22	16	8	21	11	29	78	40	14	29	12	32	20	20	4	10	9	At5g17165	late embryogenesis abundant protein At5g17165 [Pistacia vera]	-	-	-	-	-	-	-
mango002360	43.45	46.49	68.09	3.06	16.23	7.78	59.14	71.02	88.45	5.71	4.53	8.19	62.01	75.13	63.85	3.23	3.23	3.43	882	780	1189	42	244	146	945	1203	1307	85	93	133	1020	1138	859	46	54	53	UFGT	UDP flavonoid 3-O-glycosyltoransferase [Mangifera indica]	Metabolism;Metabolism;Metabolism	Global and overview maps;Global and overview maps;Biosynthesis of other secondary metabolites	ko01100//Metabolic pathways;ko01110//Biosynthesis of secondary metabolites;ko00942//Anthocyanin biosynthesis	K12930;K12930;K12930	-	-	-
mango002386	59.26	22.66	87.09	59.1	111.03	58.4	90.68	99.74	89.26	82.04	58.32	58.11	89.65	99.91	138.52	49.01	39.77	44.92	1120	354	1416	755	1554	1020	1349	1573	1228	1137	1115	879	1373	1409	1735	650	620	647	--	enolase-phosphatase E1-like [Pistacia vera]	-	-	-	-	-	-	-
mango002408	6.4	1.52	1.6	3.72	4.77	3.63	48.95	30.83	31.81	4	5.32	6.36	43.49	47.15	41.26	4.52	5.44	6.67	107	21	23	42	59	56	644	430	387	49	90	85	589	588	457	53	75	85	CSP41B	chloroplast stem-loop binding protein of 41 kDa b, chloroplastic [Pistacia vera]	-	-	-	-	GO:0005576//extracellular region;GO:0005911//cell-cell junction;GO:0009526//plastid envelope;GO:0009532//plastid stroma;GO:0009579//thylakoid;GO:0030529//intracellular ribonucleoprotein complex;GO:0042579//microbody;GO:0044434//chloroplast part	GO:0003723//RNA binding;GO:0030247//polysaccharide binding;GO:0048037//cofactor binding	GO:0005976//polysaccharide metabolic process;GO:0006090//pyruvate metabolic process;GO:0006091//generation of precursor metabolites and energy;GO:0006355//regulation of transcription, DNA-templated;GO:0006417//regulation of translation;GO:0006605//protein targeting;GO:0006633//fatty acid biosynthetic process;GO:0006739//NADP metabolic process;GO:0006779//porphyrin-containing compound biosynthetic…
mango002473	37.3	32.71	38.9	90	80.49	105.08	19.04	20.09	19.27	79.7	99.05	78.07	14.69	18.62	18.07	120.64	119.32	112.44	545	395	489	889	871	1419	219	245	205	854	1464	913	174	203	175	1236.94	1438	1252	CLPR3	ATP-dependent Clp protease proteolytic subunit-related protein 3, chloroplastic [Pistacia vera]	-	-	-	-	GO:0009368//endopeptidase Clp complex;GO:0009526//plastid envelope;GO:0009532//plastid stroma;GO:0031976//plastid thylakoid	GO:0016757//transferase activity, transferring glycosyl groups;GO:0016787//hydrolase activity	GO:0006090//pyruvate metabolic process;GO:0006979//response to oxidative stress;GO:0008104//protein localization;GO:0009814//defense response, incompatible interaction;GO:0010467//gene expression;GO:0019538//protein metabolic process
mango002474	218	159.11	223.57	134.45	93.21	114.41	99.26	124.62	98.46	102.21	104.16	88.53	80.69	82.99	87.94	112.13	106.77	108.39	2394	1444	2112	998	758	1161	858	1142	787	823	1157	778	718	680	640	864	967	907	At3g05500	REF/SRPP-like protein At3g05500 isoform X1 [Pistacia vera]	-	-	-	-	GO:0043231//intracellular membrane-bounded organelle;GO:0043232//intracellular non-membrane-bounded organelle	-	GO:0010243//response to organonitrogen compound;GO:0034645//cellular macromolecule biosynthetic process;GO:0044238//primary metabolic process;GO:0046942//carboxylic acid transport;GO:0051235//maintenance of location
mango002478	4.92	1.38	6.52	8.76	4.91	6.86	18.39	9.46	9.33	18.94	20.41	25.58	5.98	5.2	4.13	14.21	13.52	12.68	142	33	162	171	105	183	418	228	196	401	596	591	140	112	79	288	322	279	BIP4	luminal-binding protein 5-like [Pistacia vera]	Genetic Information Processing;Genetic Information Processing	Folding, sorting and degradation;Folding, sorting and degradation	ko04141//Protein processing in endoplasmic reticulum;ko03060//Protein export	K09490;K09490	GO:0005911//cell-cell junction;GO:0009536//plastid;GO:0030312//external encapsulating structure;GO:0031090//organelle membrane;GO:0043232//intracellular non-membrane-bounded organelle;GO:0043234//protein complex;GO:0044432//endoplasmic reticulum part	GO:0016628//oxidoreductase activity, acting on the CH-CH group of donors, NAD or NADP as acceptor;GO:0032550//purine ribonucleoside binding	GO:0000302//response to reactive oxygen species;GO:0000741//karyogamy;GO:0000904//cell morphogenesis involved in differentiation;GO:0009642//response to light intensity;GO:0009725//response to hormone;GO:0010038//response to metal ion;GO:0010468//regulation of gene expression;GO:0022613//ribonucleoprotein complex biogenesis;GO:0033554//cellular response to stress;GO:0034645//cellular macromolecul…
mango002500	78.22	100.01	73.29	117.73	105.17	122.61	46.68	46.76	44.35	98.16	120.69	105.78	29.51	31.09	42.66	124.64	118.61	115.22	2067	2184	1666	2103	2058	2994	971	1031	853	1902	3226	2237	632	613	747	2311	2585	2320	PNC1	peroxisomal adenine nucleotide carrier 1 [Pistacia vera]	-	-	-	-	GO:0019866//organelle inner membrane;GO:0031224//intrinsic component of membrane;GO:0044439//peroxisomal part	GO:0000295//adenine nucleotide transmembrane transporter activity;GO:0015291//secondary active transmembrane transporter activity	GO:0001101//response to acid chemical;GO:0006511//ubiquitin-dependent protein catabolic process;GO:0006605//protein targeting;GO:0006862//nucleotide transport;GO:0006972//hyperosmotic response;GO:0006996//organelle organization;GO:0009062//fatty acid catabolic process;GO:0009404//toxin metabolic process;GO:0009408//response to heat;GO:0009694//jasmonic acid metabolic process;GO:0009755//hormone-m…
mango002504	32.54	96.75	39.2	78.62	98.55	77.7	66.01	90.92	77.91	102.54	67.97	113.95	20.34	16.57	24	29.32	38.66	45.73	1240	3047	1285	2025	2781	2736	1980	2891	2161	2865	2620	3475	628	471	606	784	1215	1328	LOX1.5	LOW QUALITY PROTEIN: probable linoleate 9S-lipoxygenase 5 [Pistacia vera]	Metabolism	Lipid metabolism	ko00591//Linoleic acid metabolism	K15718	GO:0009536//plastid	GO:0016702//oxidoreductase activity, acting on single donors with incorporation of molecular oxygen, incorporation of two atoms of oxygen;GO:0043169//cation binding	GO:0001101//response to acid chemical;GO:0002832//negative regulation of response to biotic stimulus;GO:0006633//fatty acid biosynthetic process;GO:0009694//jasmonic acid metabolic process;GO:0009791//post-embryonic development;GO:0022411//cellular component disassembly;GO:0042742//defense response to bacterium;GO:0055114//oxidation-reduction process
mango002520	9.81	6.44	16.19	14.89	21.24	20.24	19.77	31.31	23.68	14.53	15.88	22.27	26.5	44.97	43.22	12.07	13.27	15.47	234	127	332	240	375	446	371	623	411	254	383	425	512	800	683	202	261	281	NHX1	sodium/hydrogen exchanger 1-like isoform X2 [Pistacia vera]	-	-	-	-	GO:0005773//vacuole;GO:0031090//organelle membrane;GO:0031224//intrinsic component of membrane	GO:0005451//monovalent cation:proton antiporter activity;GO:0005515//protein binding;GO:0046873//metal ion transmembrane transporter activity	GO:0006625//protein targeting to peroxisome;GO:0006814//sodium ion transport;GO:0006970//response to osmotic stress;GO:0010119//regulation of stomatal movement;GO:0015992//proton transport;GO:0048193//Golgi vesicle transport;GO:0048827//phyllome development;GO:0055065//metal ion homeostasis;GO:0055067//monovalent inorganic cation homeostasis
mango002569	4.48	3.42	5.02	15.57	16.02	13.26	7.28	9.22	5.83	20.14	19.88	16.78	3.3	4.11	3.91	17.69	18.86	18.04	57	36	55	134	151	156	73	98	54	188	256	171	34	39	33	158	198	175	--	glutamyl-tRNA reductase-binding protein, chloroplastic isoform X1 [Citrus clementina]	-	-	-	-	GO:0009536//plastid	GO:0003824//catalytic activity;GO:0032553//ribonucleotide binding	GO:0009108//coenzyme biosynthetic process;GO:0044710//single-organism metabolic process
mango002572	13.16	5.5	10.71	32.17	26.97	27.02	13.96	15.69	11.51	51.83	43.27	36.4	10.41	9.07	21.1	62.07	38.75	38.44	237.2	82	166	392	360	450	198	236	151	685	789	525	152	122	252	785	576	528	GDH1	glutamate dehydrogenase 1 [Pistacia vera]	Metabolism;Metabolism;Metabolism;Metabolism;Metabolism	Global and overview maps;Global and overview maps;Amino acid metabolism;Amino acid metabolism;Energy metabolism	ko01100//Metabolic pathways;ko01200//Carbon metabolism;ko00250//Alanine, aspartate and glutamate metabolism;ko00220//Arginine biosynthesis;ko00910//Nitrogen metabolism	K00261;K00261;K00261;K00261;K00261	GO:0031090//organelle membrane;GO:0044429//mitochondrial part	GO:0016639//oxidoreductase activity, acting on the CH-NH2 group of donors, NAD or NADP as acceptor;GO:0032550//purine ribonucleoside binding;GO:0046914//transition metal ion binding	GO:0006575//cellular modified amino acid metabolic process;GO:0006595//polyamine metabolic process;GO:0006970//response to osmotic stress;GO:0009072//aromatic amino acid family metabolic process;GO:0009642//response to light intensity;GO:0010038//response to metal ion;GO:0016192//vesicle-mediated transport
mango002608	0.19	0.23	0.07	0	0	0	1.23	2.47	7.08	0.09	0	0	0.56	0.09	0.39	0	0	0	3	3	1	0	0	0	15	32	80	1	0	0	7	1	4	0	0	0	At5g33370	GDSL esterase/lipase At5g33370-like isoform X1 [Pistacia vera]	-	-	-	-	-	GO:0016787//hydrolase activity	GO:0006629//lipid metabolic process
mango002614	7.7	3.3	6.84	6.55	7.45	4.66	18.95	18.82	14.66	6.2	5.33	4.92	32.85	35.43	38.24	5.88	6.54	7.56	127	45	97	73	91	71	246	259	176	75	89	65	439	436	418	68	89	95	--	Exosome complex component CSL4 [Corchorus capsularis]	-	-	-	-	GO:0031224//intrinsic component of membrane;GO:0044434//chloroplast part	GO:0015077//monovalent inorganic cation transmembrane transporter activity	GO:0015696//ammonium transport
mango002681	57.82	28.34	52.58	137.57	103.54	119.68	74.38	72.8	53.22	145.09	167.53	159.24	56.12	58.42	84.47	262.55	256.67	248.23	1442	584	1128	2319	1912	2758	1460	1515	966	2653	4226	3178	1134	1087	1396	4594	5279	4717	ZDS	zeta-carotene desaturase, chloroplastic/chromoplastic [Pistacia vera]	Metabolism;Metabolism;Metabolism	Global and overview maps;Global and overview maps;Metabolism of terpenoids and polyketides	ko01100//Metabolic pathways;ko01110//Biosynthesis of secondary metabolites;ko00906//Carotenoid biosynthesis	K00514;K00514;K00514	GO:0009526//plastid envelope	GO:0016635//oxidoreductase activity, acting on the CH-CH group of donors, quinone or related compound as acceptor;GO:0016705//oxidoreductase activity, acting on paired donors, with incorporation or reduction of molecular oxygen;GO:0016787//hydrolase activity	GO:0016109//tetraterpenoid biosynthetic process;GO:0016119//carotene metabolic process
mango002702	42.91	30.21	48.98	27.31	31.91	22.77	36.65	44.86	47.99	27.23	24.77	28.67	42.58	44.85	46.01	16.72	17.26	15.34	995	579	977	428	548	488	669	868	810	463	581	532	800	776	707	272	330	271	PVA22	vesicle-associated protein 2-2 [Pistacia vera]	-	-	-	-	GO:0031090//organelle membrane;GO:0043231//intracellular membrane-bounded organelle;GO:0044425//membrane part	-	GO:0006810//transport;GO:0016032//viral process
mango002704	57.62	183.2	49.14	38.17	34.5	34.58	106.89	98.09	97.22	143.67	96.54	130.56	27.37	14.95	24.83	53.7	34	38.37	2546	6690	1868	1140	1129	1412	3718	3617	3127	4655	4315	4617	980	493	727	1665	1239	1292	EMB3004	Bifunctional 3-dehydroquinate dehydratase/shikimate dehydrogenase [Morus notabilis]	Metabolism;Metabolism;Metabolism;Metabolism	Global and overview maps;Global and overview maps;Global and overview maps;Amino acid metabolism	ko01100//Metabolic pathways;ko01110//Biosynthesis of secondary metabolites;ko01230//Biosynthesis of amino acids;ko00400//Phenylalanine, tyrosine and tryptophan biosynthesis	K13832;K13832;K13832;K13832	GO:0009532//plastid stroma	GO:0000166//nucleotide binding;GO:0016616//oxidoreductase activity, acting on the CH-OH group of donors, NAD or NADP as acceptor;GO:0016836//hydro-lyase activity	GO:0003006//developmental process involved in reproduction;GO:0008652//cellular amino acid biosynthetic process;GO:0032787//monocarboxylic acid metabolic process;GO:0046942//carboxylic acid transport
mango002738	37.05	51.57	47.59	3.26	13.28	5.27	46	82.12	72.13	10.73	5.74	15.04	30.29	44.19	40.14	5.01	2.33	1.97	791	910	874	47	210	104	773	1463	1121	168	124	257	524	704	568	75	41	32	DTX24	protein DETOXIFICATION 24-like [Pistacia vera]	-	-	-	-	GO:0031224//intrinsic component of membrane	GO:0015291//secondary active transmembrane transporter activity	GO:0044763//single-organism cellular process
mango002743	77.2	48.37	64.38	48.27	53.42	48.63	167.59	175.13	190.25	80.82	69.89	83.68	241.48	218.39	219.5	31.4	33.98	37.6	1493	773	1071	631	765	869	2551	2826	2678	1146	1367	1295	3784	3151	2813	426	542	554	MLO1	MLO-like protein 1 [Pistacia vera]	-	-	-	-	GO:0031224//intrinsic component of membrane	-	GO:0006950//response to stress;GO:0010053//root epidermal cell differentiation;GO:0048588//developmental cell growth
mango002773	73.31	92.99	80.99	59.95	74.11	50.31	49.34	61.51	61.28	45.03	42.25	38.22	58.05	59.79	62.65	21.24	30.66	26.66	663.9	696	631	367	497	421	351.73	464.87	404	299	387	277	426	404	376	135	229	184	RPL13AD	60S ribosomal protein L13a-4 [Pistacia vera]	Genetic Information Processing	Translation	ko03010//Ribosome	K02872	GO:0005911//cell-cell junction;GO:0009536//plastid;GO:0015934//large ribosomal subunit	GO:0005198//structural molecule activity	GO:0009451//RNA modification;GO:0009725//response to hormone;GO:0010467//gene expression;GO:0071555//cell wall organization
mango002783	458.17	783.29	477.84	484.34	425.04	461.07	236.94	237.77	190.72	513.07	508.53	510.12	160.18	151.39	189.04	577.25	549.52	536.28	10043	14189	9010	7176	6899	9339	4088	4349	3043	8246	11275	8948	2845	2476	2746	8878	9934	8957	GR1	glutathione reductase, cytosolic [Pistacia vera]	Metabolism;Metabolism	Global and overview maps;Metabolism of other amino acids	ko01100//Metabolic pathways;ko00480//Glutathione metabolism	K00383;K00383	GO:0009536//plastid;GO:0042579//microbody	GO:0000166//nucleotide binding;GO:0015038//glutathione disulfide oxidoreductase activity;GO:0016651//oxidoreductase activity, acting on NAD(P)H;GO:0016723//oxidoreductase activity, oxidizing metal ions, NAD or NADP as acceptor;GO:0046914//transition metal ion binding;GO:0060089//molecular transducer activity	GO:0006790//sulfur compound metabolic process;GO:0009404//toxin metabolic process;GO:0009835//fruit ripening;GO:0019725//cellular homeostasis;GO:0061687//detoxification of inorganic compound
mango002807	503.92	205.55	468.28	907.95	599.72	831.19	387.15	349.75	285.12	1264.2	1410.05	1124.82	236.68	222.11	275.4	3327.39	2940.75	2645.37	10208	3441	8160	12432	8996	15559	6173	5912	4204	18777	28892	18234	3885	3357	3697	47293	49129	40832	PED1	3-ketoacyl-CoA thiolase 2, peroxisomal [Pistacia vera]	Metabolism;Metabolism;Cellular Processes;Metabolism;Metabolism;Metabolism;Metabolism;Metabolism	Global and overview maps;Global and overview maps;Transport and catabolism;Global and overview maps;Amino acid metabolism;Lipid metabolism;Lipid metabolism;Lipid metabolism	ko01100//Metabolic pathways;ko01110//Biosynthesis of secondary metabolites;ko04146//Peroxisome;ko01212//Fatty acid metabolism;ko00280//Valine, leucine and isoleucine degradation;ko00592//alpha-Linolenic acid metabolism;ko00071//Fatty acid degradation;ko01040//Biosynthesis of unsaturated fatty acids	K07513;K07513;K07513;K07513;K07513;K07513;K07513;K07513	GO:0009536//plastid;GO:0031090//organelle membrane;GO:0042579//microbody;GO:0043232//intracellular non-membrane-bounded organelle	GO:0016408//C-acyltransferase activity	GO:0006511//ubiquitin-dependent protein catabolic process;GO:0006633//fatty acid biosynthetic process;GO:0007031//peroxisome organization;GO:0009062//fatty acid catabolic process;GO:0009404//toxin metabolic process;GO:0009411//response to UV;GO:0009694//jasmonic acid metabolic process;GO:0009787//regulation of abscisic acid-activated signaling pathway;GO:0009813//flavonoid biosynthetic process;GO…
mango002810	5.56	10.31	5.04	2.57	2.41	5.19	40.19	49.77	64.06	70.14	47.66	39.21	0.82	0.82	2.08	10.83	3.84	4.02	109	167	85	34	35	94	620	814	914	1008	945	615	13	12	27	149	62	60	At3g07010	probable pectate lyase 8 [Pistacia vera]	Metabolism;Metabolism	Global and overview maps;Carbohydrate metabolism	ko01100//Metabolic pathways;ko00040//Pentose and glucuronate interconversions	K01728;K01728	-	GO:0016837//carbon-oxygen lyase activity, acting on polysaccharides;GO:0043169//cation binding	GO:0000272//polysaccharide catabolic process;GO:0009826//unidimensional cell growth;GO:0032535//regulation of cellular component size;GO:0042546//cell wall biogenesis;GO:0043479//pigment accumulation in tissues in response to UV light;GO:0048509//regulation of meristem development;GO:0048588//developmental cell growth;GO:0060918//auxin transport;GO:0071555//cell wall organization
mango002811	13.64	6.95	10.29	10.09	6.95	9.84	12.01	16.49	10.85	5.71	6.27	6.88	14.03	13.79	15.53	5.97	7.25	6.6	114	48	74	57	43	76	79	115	66	35	53	46	95	86	86	35	50	42	VIT_05s0051g00580	inosine triphosphate pyrophosphatase [Pistacia vera]	Metabolism;Metabolism	Global and overview maps;Nucleotide metabolism	ko01100//Metabolic pathways;ko00230//Purine metabolism	K01519;K01519	GO:0044424//intracellular part	GO:0016462//pyrophosphatase activity;GO:0036094//small molecule binding;GO:0043169//cation binding	GO:0009143//nucleoside triphosphate catabolic process
mango002835	124.37	49.33	126.78	410.46	423.04	441.58	55.32	64.82	47.62	285.27	266.22	275.7	28.03	36.5	51.23	170.49	146.04	178.64	1213.4	397.72	1064.01	2706.93	3056.42	3981.14	424.84	527.74	338.17	2040.71	2627.32	2152.58	221.59	265.69	331.22	1167.12	1175.07	1328.08	HSP26-A	probable glutathione S-transferase [Pistacia vera]	Metabolism;Metabolism	Global and overview maps;Metabolism of other amino acids	ko01100//Metabolic pathways;ko00480//Glutathione metabolism	K00799;K00799	-	GO:0003824//catalytic activity	-
mango002836	30.09	17.77	28.12	231.4	238.84	268.29	17.47	28.04	12.37	177.29	154.6	181.16	12.07	13.78	18.83	103.84	93.82	98.45	293.6	143.28	235.99	1526.07	1725.58	2418.86	134.16	228.26	87.83	1268.29	1525.68	1414.42	95.41	100.31	121.78	710.88	754.93	731.92	HSP26-A	probable glutathione S-transferase [Pistacia vera]	Metabolism;Metabolism	Global and overview maps;Metabolism of other amino acids	ko01100//Metabolic pathways;ko00480//Glutathione metabolism	K00799;K00799	-	GO:0003824//catalytic activity	-
mango002838	4.08	1.23	2.14	8.98	7.37	7.07	26.45	22.26	20.68	10.92	11.5	13.96	23.67	22.7	18.48	10.25	13.18	12.99	80	20	36	119	107	128	408	364	295	157	228	219	376	332	240	141	213	194	HCAR	7-hydroxymethyl chlorophyll a reductase, chloroplastic [Pistacia vera]	Metabolism;Metabolism;Metabolism	Global and overview maps;Global and overview maps;Metabolism of cofactors and vitamins	ko01100//Metabolic pathways;ko01110//Biosynthesis of secondary metabolites;ko00860//Porphyrin and chlorophyll metabolism	K18010;K18010;K18010	GO:0009536//plastid	GO:0043169//cation binding;GO:0046995//oxidoreductase activity, acting on hydrogen as donor, with other known acceptors;GO:0051540//metal cluster binding;GO:0052592//oxidoreductase activity, acting on CH or CH2 groups, with an iron-sulfur protein as acceptor	GO:0015994//chlorophyll metabolic process;GO:0044710//single-organism metabolic process
mango002915	41.85	43.35	45.92	20.77	26.7	24.58	35.15	40.95	44.58	21.55	19.04	20.07	34.06	31.96	25.73	9.22	11.63	12.39	1139	975	1075	382	538	618	753	930	883	430	524	437	751	649	464	176	261	257	At1g04430	probable methyltransferase PMT3 [Pistacia vera]	-	-	-	-	-	-	-
mango002924	169.48	404.59	171.6	125.95	140.58	145.27	98.27	116.5	116.55	174.92	170.31	195.07	20.57	12.04	15.21	96.02	90.4	134.79	1698	3350	1479	853	1043	1345	775	974	850	1285	1726	1564	167	90	101	675	747	1029	HSP26-A	probable glutathione S-transferase [Pistacia vera]	Metabolism;Metabolism	Global and overview maps;Metabolism of other amino acids	ko01100//Metabolic pathways;ko00480//Glutathione metabolism	K00799;K00799	-	GO:0003824//catalytic activity	-
mango002941	73.21	9.22	68.13	89.98	111.8	83	157.03	105.28	107.77	150.75	97.96	118.61	90.08	55.05	72.32	284.62	247.36	214	1720	179	1377	1429	1945	1802	2904	2064	1843	2597	2328	2230	1715	965	1126	4692	4793	3831	BAM9	inactive beta-amylase 9-like [Pistacia vera]	-	-	-	-	GO:0009532//plastid stroma	GO:0016160//amylase activity	GO:0000023//maltose metabolic process;GO:0005982//starch metabolic process;GO:0006950//response to stress
mango002946	130.28	82.74	75.95	481.29	224.29	427.49	103.33	109.34	45.01	319.26	705.38	465.79	159.84	149.34	165.84	575.5	698.16	820.9	684	359	343	1708	872	2074	427	479	172	1229	3746	1957	680	585	577	2120	3023	3284	ACP1	acyl carrier protein 1, chloroplastic-like [Pistacia vera]	-	-	-	-	GO:0009536//plastid	GO:0003824//catalytic activity;GO:0019842//vitamin binding	GO:0006631//fatty acid metabolic process
mango002968	2.27	0.84	1.62	1.29	3.3	2.27	10.2	18.4	18.7	2.14	1.9	1.74	18.95	20.81	22.64	0.25	2.12	0.69	13	4	8	5	14	12	46	88	78	9	11	8	88	89	86	1	10	3	AHP1	histidine-containing phosphotransfer protein 1 [Pistacia vera]	Environmental Information Processing	Signal transduction	ko04075//Plant hormone signal transduction	K14490	GO:0005737//cytoplasm;GO:0043231//intracellular membrane-bounded organelle	GO:0004871//signal transducer activity;GO:0016491//oxidoreductase activity;GO:0019901//protein kinase binding	GO:0006820//anion transport;GO:0009755//hormone-mediated signaling pathway;GO:0009845//seed germination;GO:0009966//regulation of signal transduction;GO:0030001//metal ion transport;GO:0035556//intracellular signal transduction;GO:0040007//growth;GO:0044710//single-organism metabolic process;GO:0048229//gametophyte development;GO:0080090//regulation of primary metabolic process;GO:2000026//regula…
mango003001	0.54	0.87	0.52	0.27	0.12	0.19	1.26	1.83	2.03	0.25	0.18	0.34	1.44	1.45	0.81	0	0	0.12	6	8	5	2	1	2	11	17	16.46	2	2	3	13	12	6	0	0	1	--	endo-1,3;1,4-beta-D-glucanase-like [Pistacia vera]	-	-	-	-	-	-	-
mango003020	863.91	413.93	778.05	781.16	859.68	824.06	1490	1586.82	1802.69	727.23	912.72	949.04	1935.81	2006.17	2078.57	856.03	960.17	1011.77	8958	3547	6940	5475	6601	7896	12161	13730	13606	5529	9573	7875	16265	15521	14283	6228	8211	7994	TSJT1	stem-specific protein TSJT1 [Citrus clementina]	-	-	-	-	GO:0016020//membrane;GO:0044424//intracellular part	-	GO:0009725//response to hormone;GO:0010038//response to metal ion
mango003028	0.4	0	0.15	0.46	0.24	0.43	4.36	4.9	5.01	0.9	0.91	1.1	4.88	5.36	4.44	0.81	1.76	0.75	9	0	3	7	4	9	78	93	83	15	21	20	90	91	67	13	33	13	ADG2	glucose-1-phosphate adenylyltransferase large subunit 3, chloroplastic/amyloplastic [Pistacia vera]	Metabolism;Metabolism;Metabolism;Metabolism	Global and overview maps;Global and overview maps;Carbohydrate metabolism;Carbohydrate metabolism	ko01100//Metabolic pathways;ko01110//Biosynthesis of secondary metabolites;ko00500//Starch and sucrose metabolism;ko00520//Amino sugar and nucleotide sugar metabolism	K00975;K00975;K00975;K00975	GO:0009526//plastid envelope;GO:0009532//plastid stroma	GO:0032550//purine ribonucleoside binding;GO:0070566//adenylyltransferase activity	GO:0005977//glycogen metabolic process;GO:0005982//starch metabolic process;GO:0006739//NADP metabolic process;GO:0009639//response to red or far red light;GO:0009658//chloroplast organization;GO:0009668//plastid membrane organization;GO:0016072//rRNA metabolic process
mango003049	459.41	742.93	626.19	270.13	266.06	328.28	82.67	104.49	105.18	304.89	217.72	263.37	33.33	32.43	49.81	221.19	155.07	172.32	10633	14210	12467	4226	4560	7021	1506	2018	1772	5174	5097	4878	625	560	764	3592	2960	3039	STP13	sugar transport protein 13 [Pistacia vera]	-	-	-	-	GO:0005911//cell-cell junction;GO:0031224//intrinsic component of membrane;GO:0044424//intracellular part	GO:0005356//hydrogen:glucose symporter activity;GO:0016628//oxidoreductase activity, acting on the CH-CH group of donors, NAD or NADP as acceptor	GO:0001101//response to acid chemical;GO:0006812//cation transport;GO:0006865//amino acid transport;GO:0006970//response to osmotic stress;GO:0008645//hexose transport;GO:0044710//single-organism metabolic process;GO:0044763//single-organism cellular process
mango003052	6.7	8.68	10.98	1.95	5.66	2.16	3.85	6.3	7.33	0.71	0.82	0.65	9.93	12	6.91	0.33	0.56	0.85	259	277	365	51	162	77	117	203	206	20	32	20	311	346	177	9	18	25	LOX5	linoleate 9S-lipoxygenase 5 [Pistacia vera]	Metabolism	Lipid metabolism	ko00591//Linoleic acid metabolism	K15718	GO:0009536//plastid	GO:0016702//oxidoreductase activity, acting on single donors with incorporation of molecular oxygen, incorporation of two atoms of oxygen;GO:0043169//cation binding	GO:0002832//negative regulation of response to biotic stimulus;GO:0006633//fatty acid biosynthetic process;GO:0006950//response to stress;GO:0009694//jasmonic acid metabolic process;GO:0009791//post-embryonic development;GO:0055114//oxidation-reduction process
mango003060	6.99	4.3	7.86	3.58	4.22	3.97	25.91	20.93	29.58	11.94	13.13	15.87	52.65	41.11	20.93	17.87	24.82	18.05	179	91	173	62	80	94	522	447	551	224	340	325	1092	785	355	321	524	352	HSP70-8	heat shock 70 kDa protein 8 [Pistacia vera]	-	-	-	-	GO:0005576//extracellular region;GO:0009536//plastid;GO:0030312//external encapsulating structure;GO:0031090//organelle membrane	GO:0016628//oxidoreductase activity, acting on the CH-CH group of donors, NAD or NADP as acceptor;GO:0032550//purine ribonucleoside binding;GO:0044389//ubiquitin-like protein ligase binding	GO:0000302//response to reactive oxygen species;GO:0009408//response to heat;GO:0009642//response to light intensity;GO:0010038//response to metal ion;GO:0032446//protein modification by small protein conjugation;GO:0044710//single-organism metabolic process;GO:0051707//response to other organism
mango003109	15.99	3.53	9.85	7.35	16.07	7.27	34.23	30.28	29.7	4.48	4.11	5.29	52.09	49.52	39.34	2.19	2.92	3.26	219	40	116	68	163	92	369	346	296	45	57	58	578	506	357	21	33	34	CLH2	chlorophyllase-2, chloroplastic [Pistacia vera]	Metabolism;Metabolism;Metabolism	Global and overview maps;Global and overview maps;Metabolism of cofactors and vitamins	ko01100//Metabolic pathways;ko01110//Biosynthesis of secondary metabolites;ko00860//Porphyrin and chlorophyll metabolism	K08099;K08099;K08099	GO:0042170//plastid membrane	GO:0052689//carboxylic ester hydrolase activity	GO:0006787//porphyrin-containing compound catabolic process;GO:0006952//defense response;GO:0007165//signal transduction;GO:0009617//response to bacterium;GO:0009620//response to fungus;GO:0031323//regulation of cellular metabolic process;GO:0044260//cellular macromolecule metabolic process;GO:0060255//regulation of macromolecule metabolic process;GO:0071229//cellular response to acid chemical;GO…
mango003132	147.63	348.34	114.07	221.54	154.79	194.73	167.03	226.62	187.79	220.49	264.29	286.29	57.93	95.66	142.64	354.75	248.05	332.29	2997	5844	1992	3040	2327	3653	2669	3839	2775	3282	5427	4651	953	1449	1919	5053	4153	5140	APS1	ATP sulfurylase 1, chloroplastic-like [Pistacia vera]	Metabolism;Metabolism;Metabolism;Metabolism;Metabolism;Metabolism	Global and overview maps;Global and overview maps;Nucleotide metabolism;Energy metabolism;Metabolism of other amino acids;Biosynthesis of other secondary metabolites	ko01100//Metabolic pathways;ko01110//Biosynthesis of secondary metabolites;ko00230//Purine metabolism;ko00920//Sulfur metabolism;ko00450//Selenocompound metabolism;ko00261//Monobactam biosynthesis	K13811;K13811;K13811;K13811;K13811;K13811	-	-	-
mango003140	33.52	12.48	22.92	157.8	85.4	140.94	28.75	24.79	19.82	107.47	165.53	162	31.55	32.26	48.93	163.32	204.46	195.6	855	263.17	503	2720.68	1613	3321.96	577.25	527.73	368	2010	4270.81	3306.67	652	614	827	2923	4301	3801.67	PKP1	pyruvate kinase isozyme A, chloroplastic isoform X2 [Pistacia vera]	Metabolism;Metabolism;Metabolism;Metabolism;Metabolism;Metabolism;Metabolism	Global and overview maps;Global and overview maps;Global and overview maps;Global and overview maps;Carbohydrate metabolism;Nucleotide metabolism;Carbohydrate metabolism	ko01100//Metabolic pathways;ko01110//Biosynthesis of secondary metabolites;ko01200//Carbon metabolism;ko01230//Biosynthesis of amino acids;ko00010//Glycolysis / Gluconeogenesis;ko00230//Purine metabolism;ko00620//Pyruvate metabolism	K00873;K00873;K00873;K00873;K00873;K00873;K00873	GO:0009532//plastid stroma	GO:0016301//kinase activity;GO:0031420//alkali metal ion binding;GO:0032550//purine ribonucleoside binding	GO:0003006//developmental process involved in reproduction;GO:0006090//pyruvate metabolic process;GO:0006694//steroid biosynthetic process;GO:0006796//phosphate-containing compound metabolic process;GO:0010038//response to metal ion;GO:0040007//growth;GO:0042546//cell wall biogenesis;GO:0051273//beta-glucan metabolic process
mango003151	22.74	10.09	29.56	6.52	15.69	6.72	38.24	41.56	48.38	4.27	3.65	4.69	39.34	45.85	41.14	3.03	2.22	3.18	769	282	860	149	393	210	1018	1173	1191	106	125	127	1078	1157	922	72	62	82	AARE	acylamino-acid-releasing enzyme [Pistacia vera]	-	-	-	-	GO:0009536//plastid	GO:0004177//aminopeptidase activity	GO:0010038//response to metal ion;GO:0019538//protein metabolic process
mango003166	24.83	30.64	21.13	9.11	15.9	7.68	51.3	53.6	69.28	8.67	6.41	8.67	79.15	76.39	66.26	3.28	3.93	4.42	605	617	443	150	287	173	984	1090	1229	155	158	169	1563	1389	1070	56	79	82	NADKC	Zeta_toxin domain-containing protein [Cephalotus follicularis]	-	-	-	-	GO:0043231//intracellular membrane-bounded organelle	GO:0003676//nucleic acid binding;GO:0016772//transferase activity, transferring phosphorus-containing groups;GO:0032550//purine ribonucleoside binding;GO:0046914//transition metal ion binding	GO:0000904//cell morphogenesis involved in differentiation;GO:0003006//developmental process involved in reproduction;GO:0006464//cellular protein modification process;GO:0006796//phosphate-containing compound metabolic process;GO:0009664//plant-type cell wall organization;GO:0032774//RNA biosynthetic process
mango003185	10.56	6.56	16.93	1.69	1.04	1.34	28.09	38.51	22.31	2.11	1.56	1.89	14.27	15.76	54.79	0.62	0.56	0.57	341.46	175.17	471	37	25	40	715	1038.96	525	50	51	49	373.79	380.27	1174	14	15	14	CSLG1	cellulose synthase-like protein G1 [Pistacia vera]	-	-	-	-	-	GO:0016757//transferase activity, transferring glycosyl groups	-
mango003216	428	331.45	514.73	13.95	58.5	25.79	1385.72	727.73	433.08	79.1	57.38	90.23	378.59	230.47	399.03	44.71	38.28	44.66	9119.56	5836.21	9434.44	200.91	922.95	507.85	23240.1	12938.7	6716.8	1235.78	1236.59	1538.55	6536.36	3663.91	5634.36	668.34	672.61	725.07	--	early nodulin-75-like [Pistacia vera]	-	-	-	-	-	-	-
mango003287	1265.88	995.83	1044.73	888.38	1074.64	887.81	1962.9	2177.98	2188.57	745.37	832.86	825.24	4753.8	4666.81	3141.86	631.07	694.16	765.17	9360	6085	6645	4440	5884	6066	11424	13438	11779	4041	6229	4883	28482	25746	15395	3274	4233	4311	TCTP	translationally-controlled tumor protein homolog [Pistacia vera]	-	-	-	-	GO:0005576//extracellular region;GO:0005911//cell-cell junction;GO:0009536//plastid;GO:0031090//organelle membrane;GO:0042995//cell projection	GO:0015631//tubulin binding	GO:0000278//mitotic cell cycle;GO:0000280//nuclear division;GO:0000904//cell morphogenesis involved in differentiation;GO:0003006//developmental process involved in reproduction;GO:0009414//response to water deprivation;GO:0009617//response to bacterium;GO:0009755//hormone-mediated signaling pathway;GO:0010038//response to metal ion;GO:0010119//regulation of stomatal movement;GO:0016049//cell gro…
mango003309	93.44	100.52	103.43	77.01	90.07	76.18	386.28	402.4	391.39	123.97	101.4	127.09	350.1	216.17	283.96	36.34	37.38	44.18	1946	1730	1853	1084	1389	1466	6332	6993	5933	1893	2136	2118	5908	3359	3919	531	642	701	ephA	epoxide hydrolase-2 [Mangifera indica]	Metabolism;Cellular Processes;Metabolism	Global and overview maps;Transport and catabolism;Lipid metabolism	ko01100//Metabolic pathways;ko04146//Peroxisome;ko00590//Arachidonic acid metabolism	K08726;K08726;K08726	GO:0042579//microbody	GO:0004713//protein tyrosine kinase activity	GO:0006468//protein phosphorylation
mango003321	42.03	41.07	39.09	62.05	41.24	56.84	24.07	28.26	30.78	42.7	44.61	41.79	17.22	18.82	21.6	51.81	48.54	46.93	925	747	740	923	672	1156	417	519	493	689	993	736	307	309	315	800	881	787	--	uncharacterized transmembrane protein DDB_G0289901 isoform X1 [Pistacia vera]	-	-	-	-	-	-	-
mango003334	14.25	26.12	11.65	44.67	28.96	38.63	11.65	20.29	10.08	57.15	50.49	45.31	2.09	3.78	5.11	52.08	37.81	49.25	101	153	71	214	152	253	65	120	52	297	362	257	12	20	24	259	221	266	PRUA1	pathogenesis-related protein STH-21-like [Pistacia vera]	-	-	-	-	-	-	GO:0050896//response to stimulus
mango003341	43.56	174.87	70.28	15.63	34.04	25.65	254.51	333.86	281.93	238.28	161.06	180.75	99.65	71.81	98.24	49.7	23.18	36.77	1595	5292	2214	387	923	868	7336	10202	7515	6398	5966	5297	2957	1962	2384	1277	700	1026	FRAA2	Retrovirus-related Pol polyprotein from transposon TNT 1-94 [Vitis vinifera]	-	-	-	-	-	-	-
mango003356	153.5	284.82	209.99	92.68	120.09	75.86	240.09	222.32	186.8	127.49	118.04	164.22	412.21	365.28	478.3	57.91	72.44	77.03	3808	5839	4481	1554	2206	1739	4688	4602	3373	2319	2962	3260	8286	6761	7863	1008	1482	1456	AAE7	acetate/butyrate--CoA ligase AAE7, peroxisomal [Pistacia vera]	Metabolism;Metabolism;Metabolism;Metabolism;Metabolism;Metabolism;Metabolism	Global and overview maps;Global and overview maps;Global and overview maps;Carbohydrate metabolism;Carbohydrate metabolism;Carbohydrate metabolism;Carbohydrate metabolism	ko01100//Metabolic pathways;ko01110//Biosynthesis of secondary metabolites;ko01200//Carbon metabolism;ko00010//Glycolysis / Gluconeogenesis;ko00620//Pyruvate metabolism;ko00630//Glyoxylate and dicarboxylate metabolism;ko00650//Butanoate metabolism	K01913;K01913;K01913;K01913;K01913;K01913;K01913	GO:0042579//microbody	GO:0016405//CoA-ligase activity;GO:0016878//acid-thiol ligase activity;GO:0032550//purine ribonucleoside binding	GO:0044262//cellular carbohydrate metabolic process;GO:0046459//short-chain fatty acid metabolic process
mango003358	54.16	76.94	102.23	14.76	30.29	15.27	66.04	67.25	89.24	36.85	23.09	25.18	60.43	62.95	90.65	9.43	10.3	10.43	2161	2537	3509	398	895	563	2074	2239	2592	1078	932	804	1954	1874	2397	264	339	317	CAMTA5	calmodulin-binding transcription activator 5-like isoform X2 [Pistacia vera]	-	-	-	-	GO:0043231//intracellular membrane-bounded organelle	-	-
mango003361	65.68	44.4	63.06	158.96	87.95	152.78	45.15	42.35	36.39	136.48	197.08	176.35	43.81	44.78	56.51	219.26	228.84	219.54	1660.89	927.98	1371.69	2717.17	1646.9	3570.11	898.69	893.58	669.76	2530.52	5041.26	3568.79	897.74	845	946.95	3890.48	4772.69	4230.31	LPD1	dihydrolipoyl dehydrogenase 2, chloroplastic-like [Pistacia vera]	Metabolism;Metabolism;Metabolism;Metabolism;Metabolism;Metabolism;Metabolism;Metabolism;Metabolism;Metabolism;Metabolism;Metabolism	Global and overview maps;Global and overview maps;Global and overview maps;Carbohydrate metabolism;Carbohydrate metabolism;Carbohydrate metabolism;Amino acid metabolism;Carbohydrate metabolism;Amino acid metabolism;Amino acid metabolism;Carbohydrate metabolism;Amino acid metabolism	ko01100//Metabolic pathways;ko01110//Biosynthesis of secondary metabolites;ko01200//Carbon metabolism;ko00010//Glycolysis / Gluconeogenesis;ko00620//Pyruvate metabolism;ko00630//Glyoxylate and dicarboxylate metabolism;ko00260//Glycine, serine and threonine metabolism;ko00020//Citrate cycle (TCA cycle);ko00380//Tryptophan metabolism;ko00280//Valine, leucine and isoleucine degradation;ko00640//Prop…	K00382;K00382;K00382;K00382;K00382;K00382;K00382;K00382;K00382;K00382;K00382;K00382	GO:0009526//plastid envelope;GO:0009532//plastid stroma;GO:0043232//intracellular non-membrane-bounded organelle	GO:0000166//nucleotide binding;GO:0016668//oxidoreductase activity, acting on a sulfur group of donors, NAD(P) as acceptor;GO:0016723//oxidoreductase activity, oxidizing metal ions, NAD or NADP as acceptor;GO:0046914//transition metal ion binding	GO:0006085//acetyl-CoA biosynthetic process;GO:0019725//cellular homeostasis;GO:0042743//hydrogen peroxide metabolic process;GO:0044710//single-organism metabolic process;GO:0061687//detoxification of inorganic compound
mango003378	30.17	12.51	31.47	9.8	16.49	11.02	29.96	33.86	33.77	16.87	12.64	15.36	27.26	27.2	33.85	7.69	9.24	8.59	788	270	707	173	319	266	616	738	642	323	334	321	577	530	586	141	199	171	ALDH22A1	aldehyde dehydrogenase 22A1 [Pistacia vera]	-	-	-	-	-	-	-
mango003381	344.21	823.24	303.99	234.16	252.62	231.62	435.17	535.13	474.34	354.14	324.27	413.14	213.36	194.12	211.6	201.69	207.93	212.13	8810	17413	6693	4051	4788	5478	8767	11429	8837	6646	8395	8462	4425	3707	3589	3622	4389	4137	ACLB-2	ATP-citrate synthase beta chain protein 2 [Pistacia vera]	Metabolism;Metabolism;Metabolism	Global and overview maps;Global and overview maps;Carbohydrate metabolism	ko01100//Metabolic pathways;ko01110//Biosynthesis of secondary metabolites;ko00020//Citrate cycle (TCA cycle)	K01648;K01648;K01648	GO:0016020//membrane;GO:0043234//protein complex;GO:0044444//cytoplasmic part	GO:0004774//succinate-CoA ligase activity;GO:0032550//purine ribonucleoside binding;GO:0043169//cation binding;GO:0046912//transferase activity, transferring acyl groups, acyl groups converted into alkyl on transfer	GO:0003006//developmental process involved in reproduction;GO:0005975//carbohydrate metabolic process;GO:0006084//acetyl-CoA metabolic process;GO:0016129//phytosteroid biosynthetic process;GO:0018205//peptidyl-lysine modification;GO:0042743//hydrogen peroxide metabolic process
mango003458	4.71	0.68	1.92	0.89	1.68	0.78	6.39	5.69	5.75	1.32	1.11	0.91	14.2	15.15	10.57	0.29	0.63	0.21	117	14	41	15	31	18	125	118	104	24	28	18	286	281	174	5	13	4	--	enolase-phosphatase E1-like [Pistacia vera]	-	-	-	-	-	-	-
mango003467	9.45	4.24	10.8	3.8	5.85	3.92	11.88	15.64	15	6.43	4.89	6.82	11.04	12.15	12.2	3.11	3.81	3.22	493	183	485	134	226	189	488	681	570	246	258	285	467	473	422	114	164	128	PHYA	phytochrome A [Pistacia vera]	Organismal Systems	Environmental adaptation	ko04712//Circadian rhythm - plant	K12120	-	-	-
mango003486	60.12	9.45	14.25	6.94	9.76	6.62	12.05	6.38	11.89	2.91	3.01	2.27	9.23	8.77	8.61	2.97	1.89	2.86	902.19	117.22	183.94	70.42	108.51	91.78	142.35	79.89	129.93	32	45.75	27.26	112.23	98.15	85.67	31.28	23.45	32.74	Os04g0338000	probable aldo-keto reductase 5 [Pistacia vera]	-	-	-	-	GO:0009526//plastid envelope;GO:0016020//membrane	GO:0004033//aldo-keto reductase (NADP) activity	GO:0006006//glucose metabolic process;GO:0006090//pyruvate metabolic process;GO:0006970//response to osmotic stress;GO:0009699//phenylpropanoid biosynthetic process;GO:0009891//positive regulation of biosynthetic process;GO:0010038//response to metal ion
mango003533	255.22	266.41	287.38	135.67	150.77	157.04	187.96	219.26	230.22	104.76	108.53	106.5	244.64	255.25	201.8	72.51	87.41	103.83	2322.64	2003.6	2249.71	834.54	1016	1320.61	1346.35	1665	1525	699	999	775.61	1804	1733.16	1217	463	656	720	RPL13B	60S ribosomal protein L13-1 [Pistacia vera]	Genetic Information Processing	Translation	ko03010//Ribosome	K02873	GO:0005911//cell-cell junction;GO:0015934//large ribosomal subunit;GO:0030312//external encapsulating structure;GO:0031090//organelle membrane;GO:0043231//intracellular membrane-bounded organelle	GO:0005198//structural molecule activity	GO:0009451//RNA modification;GO:0009725//response to hormone;GO:0010467//gene expression;GO:0022613//ribonucleoprotein complex biogenesis
mango003545	5.41	34.35	7.97	6.05	5.52	8.59	14.67	19.32	20.99	20.34	14.87	12.93	7.27	7.9	10.17	9.09	6.27	7.74	45	236	57	34	34	66	96	134	127	124	125	86	49	49	56	53	43	49	MSBP2	membrane steroid-binding protein 2-like [Pistacia vera]	-	-	-	-	-	-	-
mango003624	237.28	380.19	208.47	241.33	335.68	350.59	145.66	137.84	148.66	205.66	249.12	217.12	153.79	155.33	152.99	715.57	543.93	536.45	2501.92	3312.88	1890.9	1720	2621	3416	1208.9	1212.75	1141	1590	2657	1832	1314	1222	1069	5294	4730	4310	IPI1	isopentenyl-diphosphate Delta-isomerase I [Citrus clementina]	Metabolism;Metabolism;Metabolism	Global and overview maps;Global and overview maps;Metabolism of terpenoids and polyketides	ko01100//Metabolic pathways;ko01110//Biosynthesis of secondary metabolites;ko00900//Terpenoid backbone biosynthesis	K01823;K01823;K01823	GO:0009536//plastid	GO:0016863//intramolecular oxidoreductase activity, transposing C=C bonds;GO:0043169//cation binding	GO:0006090//pyruvate metabolic process;GO:0006720//isoprenoid metabolic process;GO:0006779//porphyrin-containing compound biosynthetic process;GO:0008654//phospholipid biosynthetic process;GO:0010038//response to metal ion;GO:0045333//cellular respiration;GO:0090567//reproductive shoot system development
mango003634	6.31	11.49	10.77	44.31	39.39	44.38	35.59	65.11	27.92	286.84	173.3	160.2	3.64	2.29	12.79	75	30.51	51.71	137	206	201	650	633	890	608	1179	441	4564	3804	2782	64	37	184	1142	546	855	CBP1	serine carboxypeptidase 1-like [Pistacia vera]	-	-	-	-	-	GO:0004180//carboxypeptidase activity	GO:0019538//protein metabolic process
mango003636	18.23	29.79	20.95	31.89	20.69	28.61	6.93	8.59	7.42	21.68	21.77	19.08	6.22	5.01	6.74	29.39	28.97	31.63	351	474	347	415	295	509	105	138	104	306	424	294	97	72	86	397	460	464	At1g65240	aspartic proteinase-like protein 2 [Pistacia vera]	-	-	-	-	GO:0005911//cell-cell junction;GO:0031224//intrinsic component of membrane;GO:0044464//cell part	GO:0008233//peptidase activity	GO:0000160//phosphorelay signal transduction system;GO:0000302//response to reactive oxygen species;GO:0006281//DNA repair;GO:0006498//N-terminal protein lipidation;GO:0006625//protein targeting to peroxisome;GO:0009062//fatty acid catabolic process;GO:0009648//photoperiodism;GO:0016265//death;GO:0019941//modification-dependent protein catabolic process;GO:0030001//metal ion transport;GO:0048193/…
mango003640	26.65	12.23	23.05	76.77	47.73	82.77	22.09	22.3	19.02	65.86	109.61	90.35	26.62	24.33	26.04	254.09	225.85	210.4	414	157	308	806	549	1188	270	289	215	750	1722	1123	335	282	268	2769	2893	2490	BCCP1	biotin carboxyl carrier protein of acetyl-CoA carboxylase 1, chloroplastic isoform X1 [Jatropha curcas]	Metabolism;Metabolism;Metabolism;Metabolism;Metabolism;Metabolism;Metabolism	Global and overview maps;Global and overview maps;Global and overview maps;Carbohydrate metabolism;Global and overview maps;Lipid metabolism;Carbohydrate metabolism	ko01100//Metabolic pathways;ko01110//Biosynthesis of secondary metabolites;ko01200//Carbon metabolism;ko00620//Pyruvate metabolism;ko01212//Fatty acid metabolism;ko00061//Fatty acid biosynthesis;ko00640//Propanoate metabolism	K02160;K02160;K02160;K02160;K02160;K02160;K02160	GO:0009526//plastid envelope;GO:0009532//plastid stroma	GO:0016421//CoA carboxylase activity;GO:0019842//vitamin binding	GO:0006631//fatty acid metabolic process;GO:0006694//steroid biosynthetic process;GO:0009888//tissue development;GO:0016049//cell growth;GO:0046165//alcohol biosynthetic process;GO:0048513//animal organ development;GO:0048869//cellular developmental process;GO:0060560//developmental growth involved in morphogenesis;GO:0065008//regulation of biological quality;GO:0071555//cell wall organization
mango003642	23.68	14.93	19.74	32.71	26.39	33.61	16.1	16.87	12.29	30.83	34.06	28.67	13.29	16.2	19.37	33.76	34.54	35.1	286	149	205	267	236	375	153	170	108	273	416	277	130	146	155	286	344	323	--	PREDICTED: probable [Prunus dulcis]	-	-	-	-	GO:0009532//plastid stroma	GO:0016772//transferase activity, transferring phosphorus-containing groups	GO:0043623//cellular protein complex assembly;GO:0044237//cellular metabolic process
mango003644	41.09	31.07	102.39	2.36	2.58	1.96	44.16	48.6	68.13	6.23	3	3.59	10.69	10.47	8.66	0.83	1.1	1.12	773	483	1657	30	36	34	654	763	933	86	57	54	163	147	108	11	17	16	CRT3	LOW QUALITY PROTEIN: calreticulin-3-like [Pistacia vera]	Genetic Information Processing;Cellular Processes	Folding, sorting and degradation;Transport and catabolism	ko04141//Protein processing in endoplasmic reticulum;ko04145//Phagosome	K08057;K08057	GO:0009536//plastid;GO:0031090//organelle membrane;GO:0044432//endoplasmic reticulum part	GO:0005515//protein binding;GO:0046872//metal ion binding	GO:0002218//activation of innate immune response;GO:0009267//cellular response to starvation;GO:0009617//response to bacterium;GO:0009696//salicylic acid metabolic process;GO:0009812//flavonoid metabolic process;GO:0009814//defense response, incompatible interaction;GO:0044267//cellular protein metabolic process;GO:0055065//metal ion homeostasis
mango003678	4.45	4.86	5.81	2.69	5.76	2.32	8.76	13.04	8.43	6.07	3.76	4.1	8.54	8.99	12.86	0.97	1.71	2.03	164	148	184	67	157	79	254	401	226	164	140	121	255	247	314	25	52	57	LCAT3	phospholipase A(1) LCAT3 isoform X1 [Pistacia vera]	Metabolism;Metabolism;Metabolism;Metabolism	Global and overview maps;Global and overview maps;Lipid metabolism;Lipid metabolism	ko01100//Metabolic pathways;ko01110//Biosynthesis of secondary metabolites;ko00564//Glycerophospholipid metabolism;ko00592//alpha-Linolenic acid metabolism	K22389;K22389;K22389;K22389	GO:0016020//membrane;GO:0043231//intracellular membrane-bounded organelle;GO:0044444//cytoplasmic part	GO:0004620//phospholipase activity;GO:0016747//transferase activity, transferring acyl groups other than amino-acyl groups	GO:0006629//lipid metabolic process
mango003696	3.01	4.05	3.8	0	0.34	0.36	10.32	11.84	14.49	0.34	0.08	0.21	5.37	5.05	6.32	0	0.41	0	36	40	39	0	3	4	97	118	126	3	1	2	52	45	50	0	4	0	At1g09390	GDSL esterase/lipase At1g09390-like [Pistacia vera]	-	-	-	-	GO:0009532//plastid stroma	GO:0016788//hydrolase activity, acting on ester bonds	GO:0006629//lipid metabolic process
mango003699	25.7	16.25	23.75	57.44	42.35	54.84	22.83	21.49	20.67	60.98	78.55	72.03	21.46	21.81	25.37	89.23	92.19	88.68	668	349	531	1009	815	1317	467	466	391	1162	2065	1498	452	423	437	1627	1976	1756	G6PD4	inactive glucose-6-phosphate 1-dehydrogenase 4, chloroplastic-like [Pistacia vera]	Metabolism;Metabolism;Metabolism;Metabolism;Metabolism	Global and overview maps;Global and overview maps;Global and overview maps;Metabolism of other amino acids;Carbohydrate metabolism	ko01100//Metabolic pathways;ko01110//Biosynthesis of secondary metabolites;ko01200//Carbon metabolism;ko00480//Glutathione metabolism;ko00030//Pentose phosphate pathway	K00036;K00036;K00036;K00036;K00036	GO:0009536//plastid	GO:0000166//nucleotide binding;GO:0016616//oxidoreductase activity, acting on the CH-OH group of donors, NAD or NADP as acceptor	GO:0006739//NADP metabolic process;GO:0019318//hexose metabolic process
mango003707	279.5	854.51	300.86	226.57	236.95	258.43	261.68	339.8	290.46	358.41	310.43	357.29	145.48	154.68	172.86	258.3	207.06	236.92	5184.99	13100	4800.99	2841	3255	4430	3820.99	5260	3922	4875	5824.87	5304	2186.86	2141	2125	3362	3167.82	3348.85	ACLA-2	ATP-citrate synthase alpha chain protein 2 [Citrus sinensis]	Metabolism;Metabolism;Metabolism	Global and overview maps;Global and overview maps;Carbohydrate metabolism	ko01100//Metabolic pathways;ko01110//Biosynthesis of secondary metabolites;ko00020//Citrate cycle (TCA cycle)	K01648;K01648;K01648	GO:0043234//protein complex;GO:0044444//cytoplasmic part	GO:0032550//purine ribonucleoside binding;GO:0046912//transferase activity, transferring acyl groups, acyl groups converted into alkyl on transfer	GO:0000097//sulfur amino acid biosynthetic process;GO:0005982//starch metabolic process;GO:0006084//acetyl-CoA metabolic process;GO:0006605//protein targeting;GO:0006631//fatty acid metabolic process;GO:0006779//porphyrin-containing compound biosynthetic process;GO:0008361//regulation of cell size;GO:0009826//unidimensional cell growth;GO:0009909//regulation of flower development;GO:0016109//tetr…
mango003774	7.4	36.52	7.19	8.3	12.52	12.06	23.97	34.6	34.75	21.08	19.54	25.51	6.73	6.43	12.15	14.26	11.05	15.48	91	371	76	69	114	137	232	355	311	190	243	251	67	59	99	123	112	145	CBR1	NADH--cytochrome b5 reductase 1 [Manihot esculenta]	Metabolism	Carbohydrate metabolism	ko00520//Amino sugar and nucleotide sugar metabolism	K00326	GO:0005618//cell wall;GO:0031224//intrinsic component of membrane;GO:0031966//mitochondrial membrane	GO:0016653//oxidoreductase activity, acting on NAD(P)H, heme protein as acceptor	GO:0006091//generation of precursor metabolites and energy;GO:0006498//N-terminal protein lipidation;GO:0019321//pentose metabolic process
mango003813	16.48	51.19	18.15	28.5	33.63	26.68	8.89	11.73	10.38	42.49	32.46	33.36	3.9	3.9	5.42	24.45	16.6	21.05	266	683	252	311	402	398	113	158	122	503	530	431	51	47	58	277	221	259	aifm2	apoptosis-inducing factor homolog B-like [Pistacia vera]	-	-	-	-	-	-	-
mango003847	1	0.09	1.16	0.42	0.38	0.46	2.62	2.22	0.98	0.1	0	0.18	5.8	5.82	6.12	0.2	0.6	0.47	14	1	14	4	4	6	29	26	10	1	0	2	66	61	57	2	7	5	CXE15	probable carboxylesterase 15 [Pistacia vera]	-	-	-	-	-	GO:0003824//catalytic activity	GO:0046942//carboxylic acid transport
mango003848	2.08	4.12	2.75	88.18	94.19	102.47	3.35	1.83	1.81	115.97	91.48	87.07	0.43	0.56	1.57	98.52	73.62	75.77	30	49	34	858	1004	1363	38	22	19	1224	1332	1003	5	6	15	995	874	831	CXE15	probable carboxylesterase 15 [Pistacia vera]	-	-	-	-	-	GO:0003824//catalytic activity	GO:0046942//carboxylic acid transport
mango003881	6.25	16.72	7.44	5.11	3.09	6.49	10.91	18.14	12.56	24.94	17.42	21.01	0.31	0.41	0.84	12.6	4.56	6.33	123	272	126	68	45	118	169	298	180	360	347	331	5	6	11	174	74	95	--	probably inactive leucine-rich repeat receptor-like protein kinase At2g25790 [Pistacia vera]	-	-	-	-	-	-	-
mango003882	43.75	31.08	49.58	87.52	106.24	106.93	23.98	26.63	16.57	79.43	72.58	52.87	13.32	18.88	27.17	152.18	105.26	96.65	758	445	739	1025	1363	1712	327	385	209	1009	1272	733	187	244	312	1850	1504	1276	CIPK3	CBL-interacting serine/threonine-protein kinase 3 isoform X1 [Pistacia vera]	-	-	-	-	GO:0016020//membrane;GO:0043231//intracellular membrane-bounded organelle	GO:0004672//protein kinase activity;GO:0032550//purine ribonucleoside binding	GO:0001101//response to acid chemical;GO:0006464//cellular protein modification process;GO:0006796//phosphate-containing compound metabolic process;GO:0009755//hormone-mediated signaling pathway
mango003884	84.79	121.33	73.9	87.07	89.61	98.43	49.14	67.68	68.47	104.15	89.12	94.84	18.23	15.9	24.22	56.94	48.66	70.14	1458	1724	1093	1012	1141	1564	665	971	857	1313	1550	1305	254	204	276	687	690	919	PBL3	probable serine/threonine-protein kinase PBL2 [Pistacia vera]	-	-	-	-	GO:0009536//plastid;GO:0016020//membrane	GO:0004713//protein tyrosine kinase activity;GO:0032550//purine ribonucleoside binding	GO:0006468//protein phosphorylation;GO:0007154//cell communication;GO:0050794//regulation of cellular process
mango003885	13.33	13.15	9.88	9.2	11.23	9.39	60.92	43.26	53.83	36.54	32.15	38.06	46.92	51.44	64.66	23.33	24.68	22.66	298	243	190	139	186	194	1072	807	876	599	727	681	850	858	958	366	455	386	BGLU11	beta-glucosidase 11-like [Pistacia vera]	-	-	-	-	-	GO:0015926//glucosidase activity	GO:0044238//primary metabolic process
mango003890	87.9	21.5	42.18	40.35	60	45.36	288.89	218.27	243.36	68.29	47.6	74.57	438.74	405.3	235.53	20.21	18.88	23.05	2203.57	445.36	909.57	683.7	1113.83	1050.77	5700.64	4566.06	4440.77	1255.25	1207.09	1496.04	8912.64	7581.13	3912.94	355.49	390.29	440.36	PYD2	dihydropyrimidinase-like [Pistacia vera]	Metabolism;Metabolism;Metabolism;Metabolism	Global and overview maps;Nucleotide metabolism;Metabolism of other amino acids;Metabolism of cofactors and vitamins	ko01100//Metabolic pathways;ko00240//Pyrimidine metabolism;ko00410//beta-Alanine metabolism;ko00770//Pantothenate and CoA biosynthesis	K01464;K01464;K01464;K01464	GO:0043231//intracellular membrane-bounded organelle	GO:0016810//hydrolase activity, acting on carbon-nitrogen (but not peptide) bonds	GO:0006208//pyrimidine nucleobase catabolic process;GO:0006625//protein targeting to peroxisome;GO:0009062//fatty acid catabolic process
mango003914	164.95	292.55	247.82	570.93	107.75	511.63	23.53	25.6	16.27	697.78	1084.68	573.15	18.33	14.68	27.42	1854.01	1806.66	1566.33	3254.9	4770.59	4206.5	7614.81	1574.42	9328.92	365.38	421.55	233.62	10095.5	21649.2	9050.28	293	216.15	358.55	25668.5	29400.3	23550.1	AMAT	methanol O-anthraniloyltransferase-like [Pistacia vera]	-	-	-	-	-	GO:0016413//O-acetyltransferase activity	-
mango003968	11.97	13.93	11.99	848.92	273.48	742.71	16.28	3.05	2.37	798.65	1247.05	794.99	3.22	2.74	5.76	1577.85	1708.3	1548.06	236.25	227.21	203.55	11322.4	3996.01	13542.3	252.83	50.18	34.03	11554.7	24889.8	12553.3	51.56	40.31	75.31	21845.1	27799.8	23275.3	AMAT	methanol O-anthraniloyltransferase-like [Pistacia vera]	-	-	-	-	-	GO:0016413//O-acetyltransferase activity	-
mango003969	90.89	159.4	140.28	130.39	24.53	105.2	8.01	12.77	8.82	154.56	222.07	96.42	9.06	8.91	16.6	279	297.17	281.71	1793.37	2599.31	2381.04	1739.04	358.39	1918.12	124.35	210.3	126.71	2236.14	4432.29	1522.51	144.81	131.11	217.1	3862.74	4835.95	4235.56	AMAT	methanol O-anthraniloyltransferase-like [Pistacia vera]	-	-	-	-	-	GO:0016413//O-acetyltransferase activity	-
mango003999	9.69	11.75	9.21	51.48	22.15	44.38	1.84	4.13	2.61	35.91	54.86	54.64	1.82	5.75	6.18	26.24	39.78	48.42	207.83	208.09	169.9	745.98	351.56	879.19	31.12	73.9	40.79	564.52	1189.72	937.48	31.66	92	87.87	394.63	703.28	790.96	At1g50460	hexokinase-3-like [Pistacia vera]	Metabolism;Metabolism;Metabolism;Metabolism;Metabolism;Metabolism;Metabolism;Metabolism	Global and overview maps;Global and overview maps;Global and overview maps;Carbohydrate metabolism;Carbohydrate metabolism;Carbohydrate metabolism;Carbohydrate metabolism;Carbohydrate metabolism	ko01100//Metabolic pathways;ko01110//Biosynthesis of secondary metabolites;ko01200//Carbon metabolism;ko00500//Starch and sucrose metabolism;ko00520//Amino sugar and nucleotide sugar metabolism;ko00010//Glycolysis / Gluconeogenesis;ko00051//Fructose and mannose metabolism;ko00052//Galactose metabolism	K00844;K00844;K00844;K00844;K00844;K00844;K00844;K00844	GO:0031306//intrinsic component of mitochondrial outer membrane	GO:0004396//hexokinase activity;GO:0032550//purine ribonucleoside binding	GO:0006090//pyruvate metabolic process;GO:0006970//response to osmotic stress;GO:0016310//phosphorylation;GO:0044238//primary metabolic process;GO:0048468//cell development
mango004017	55.54	217.83	73.4	202.44	140.16	220.33	30.26	39.39	37.61	183.99	247.19	206.64	7.07	5.25	14.83	245.73	246.43	255.72	921	2985	1047	2269	1721	3376	395	545	454	2237	4146	2741.98	95	65	163	2859	3370	3231	RER4	protein RETICULATA-RELATED 4, chloroplastic [Citrus sinensis]	-	-	-	-	GO:0009528//plastid inner membrane	-	-
mango004025	0.19	0	0.22	4.41	4.97	1.96	0.18	2.73	0.58	0.38	0.69	1.28	2.76	2.62	1.19	0.07	1.69	1.04	4	0	4	64	79	39	3	49	9	6	15	22	48	42	17	1	30	17	FAR4	probable fatty acyl-CoA reductase 4 [Pistacia vera]	Cellular Processes;Metabolism	Transport and catabolism;Lipid metabolism	ko04146//Peroxisome;ko00073//Cutin, suberine and wax biosynthesis	K13356;K13356	GO:0009536//plastid;GO:0016020//membrane	GO:0001071//nucleic acid binding transcription factor activity;GO:0005488//binding;GO:0016620//oxidoreductase activity, acting on the aldehyde or oxo group of donors, NAD or NADP as acceptor	GO:0000338//protein deneddylation;GO:0000725//recombinational repair;GO:0006355//regulation of transcription, DNA-templated;GO:0006970//response to osmotic stress;GO:0007049//cell cycle;GO:0009555//pollen development;GO:0009606//tropism;GO:0009699//phenylpropanoid biosynthetic process;GO:0010017//red or far-red light signaling pathway;GO:0016570//histone modification;GO:0032446//protein modificat…
mango004048	0.39	0.14	1.3	0.08	0.15	0.12	1.42	3.96	3.23	0	0	0	3.11	3.75	1.86	0.08	0	0.07	7	2	20	1	2	2	20	59	42	0	0	0	45	50	22	1	0	1	ALDH3F1	aldehyde dehydrogenase family 3 member F1 [Populus trichocarpa]	Metabolism;Metabolism;Metabolism;Metabolism;Metabolism;Metabolism;Metabolism;Metabolism;Metabolism;Metabolism;Metabolism;Metabolism;Metabolism;Metabolism	Global and overview maps;Global and overview maps;Carbohydrate metabolism;Carbohydrate metabolism;Lipid metabolism;Amino acid metabolism;Amino acid metabolism;Amino acid metabolism;Lipid metabolism;Carbohydrate metabolism;Metabolism of other amino acids;Amino acid metabolism;Amino acid metabolism;Metabolism of terpenoids and polyketides	ko01100//Metabolic pathways;ko01110//Biosynthesis of secondary metabolites;ko00010//Glycolysis / Gluconeogenesis;ko00620//Pyruvate metabolism;ko00561//Glycerolipid metabolism;ko00380//Tryptophan metabolism;ko00330//Arginine and proline metabolism;ko00280//Valine, leucine and isoleucine degradation;ko00071//Fatty acid degradation;ko00053//Ascorbate and aldarate metabolism;ko00410//beta-Alanine met…	K00128;K00128;K00128;K00128;K00128;K00128;K00128;K00128;K00128;K00128;K00128;K00128;K00128;K00128	GO:0043231//intracellular membrane-bounded organelle	GO:0016620//oxidoreductase activity, acting on the aldehyde or oxo group of donors, NAD or NADP as acceptor	GO:0009414//response to water deprivation;GO:0009605//response to external stimulus;GO:0019932//second-messenger-mediated signaling;GO:0044237//cellular metabolic process;GO:0044710//single-organism metabolic process
mango004074	39.51	20.6	31.32	24.87	32.41	22.41	62.59	42.01	48.12	33.74	29.44	35.06	47.71	58.57	47.53	18.74	18.17	18.62	1490	642	1016	634	905	781	1858	1322	1321	933	1123	1058	1458	1648	1188	496	565	535	--	Alpha-L-arabinofuranosidase B [Corchorus capsularis]	-	-	-	-	GO:0005618//cell wall;GO:0043231//intracellular membrane-bounded organelle	GO:0004553//hydrolase activity, hydrolyzing O-glycosyl compounds	GO:0019566//arabinose metabolic process
mango004077	3.78	0.18	2.11	0	0	0	12.98	9.61	18.72	0	0.07	0	4.2	2.33	0.34	0	0	0	50	2	24	0	0	0	135	106	180	0	1	0	45	23	3	0	0	0	DRT100	DNA damage-repair/toleration protein DRT100-like [Pistacia vera]	-	-	-	-	-	-	-
mango004093	0	0.12	0.18	0	0	0	1.17	1.35	2.17	0.42	0.1	0.13	0.25	0.07	0.08	0	0	0.13	0	2	3	0	0	0	18	22	31	6	2	2	4	1	1	0	0	2	UGT92A1	UDP-glycosyltransferase 92A1-like [Pistacia vera]	-	-	-	-	-	GO:0035251//UDP-glucosyltransferase activity	-
mango004102	0	0	0.14	0	0	0.07	0.2	0.41	1.31	0.04	0	0.15	0.95	0.21	0.28	0	0.11	0.08	0	0	4	0	0	2	5	11	31	1	0	4	25	5	6	0	3	2	FTIP3	FT-interacting protein 3-like [Pistacia vera]	-	-	-	-	-	-	-
mango004107	1.01	0.7	0.23	14.61	21.61	14.21	2.63	1.6	1.59	2.99	4.68	9.92	1.83	1.99	1.94	1.58	5.78	7.71	40	23	8	392	635	521	82	53	46	87	188	315	59	59	51	44	189	233	LOX2.1	linoleate 13S-lipoxygenase 2-1, chloroplastic-like [Pistacia vera]	Metabolism;Metabolism;Metabolism;Metabolism	Global and overview maps;Global and overview maps;Lipid metabolism;Lipid metabolism	ko01100//Metabolic pathways;ko01110//Biosynthesis of secondary metabolites;ko00592//alpha-Linolenic acid metabolism;ko00591//Linoleic acid metabolism	K00454;K00454;K00454;K00454	-	GO:0016701//oxidoreductase activity, acting on single donors with incorporation of molecular oxygen;GO:0043169//cation binding	GO:0006633//fatty acid biosynthetic process
mango004120	17.75	7.8	9.4	81.48	30.13	72.03	22.09	19.81	13.78	74.86	168.93	143.95	64.07	52.88	40.64	126.92	173.8	180.78	292	106	133	906	367	1095	286	272	165	903	2811	1895	854	649	443	1465	2358	2266	MOD1	enoyl-[acyl-carrier-protein] reductase [NADH], chloroplastic-like [Pistacia vera]	Metabolism;Metabolism;Metabolism;Metabolism;Metabolism	Global and overview maps;Global and overview maps;Global and overview maps;Lipid metabolism;Metabolism of cofactors and vitamins	ko01100//Metabolic pathways;ko01110//Biosynthesis of secondary metabolites;ko01212//Fatty acid metabolism;ko00061//Fatty acid biosynthesis;ko00780//Biotin metabolism	K00208;K00208;K00208;K00208;K00208	GO:0009526//plastid envelope;GO:0009532//plastid stroma;GO:0043234//protein complex	GO:0016628//oxidoreductase activity, acting on the CH-CH group of donors, NAD or NADP as acceptor;GO:0046914//transition metal ion binding	GO:0006631//fatty acid metabolic process;GO:0006637//acyl-CoA metabolic process;GO:0006970//response to osmotic stress;GO:0006996//organelle organization;GO:0016129//phytosteroid biosynthetic process;GO:0070838//divalent metal ion transport
mango004124	141.69	53.12	115.4	61.61	108.93	60.57	329.55	297.88	337.23	94.21	75.36	104.02	323.1	309.63	272.76	38.83	49.38	52.99	6162	1909	4317	1811	3508	2434	11281	10810	10675	3004	3315	3620	11386	10047	7861	1185	1771	1756	PSL5	Glyco_hydro_31 domain-containing protein/Gal_mutarotas_2 domain-containing protein [Cephalotus follicularis]	-	-	-	-	GO:0009536//plastid	GO:0005488//binding;GO:0090599//alpha-glucosidase activity	GO:0044238//primary metabolic process
mango004148	35.37	109.83	35.99	37.71	32.56	24.73	156.65	159.61	112.03	39.89	48.45	71.03	9.92	5.12	16.3	41.78	58.86	55.15	537	1378	470	387	366	347	1872	2022	1238	444	744	863	122	58	164	445	737	638	pod	peroxidase A2-like [Pistacia vera]	Metabolism;Metabolism;Metabolism	Global and overview maps;Global and overview maps;Biosynthesis of other secondary metabolites	ko01100//Metabolic pathways;ko01110//Biosynthesis of secondary metabolites;ko00940//Phenylpropanoid biosynthesis	K00430;K00430;K00430	GO:0005576//extracellular region;GO:0005618//cell wall;GO:0031090//organelle membrane;GO:0043231//intracellular membrane-bounded organelle;GO:0044444//cytoplasmic part	GO:0003824//catalytic activity;GO:0016209//antioxidant activity;GO:0043169//cation binding;GO:0046906//tetrapyrrole binding	GO:0000902//cell morphogenesis;GO:0006970//response to osmotic stress;GO:0009314//response to radiation;GO:0009617//response to bacterium;GO:0009620//response to fungus;GO:0009624//response to nematode;GO:0009725//response to hormone;GO:0010038//response to metal ion;GO:0044710//single-organism metabolic process;GO:0052166//positive regulation by symbiont of host innate immune response;GO:0072593…
mango004222	15.61	29.06	12.06	5.44	3.88	4.03	14.07	14.6	14.11	2.82	2.79	4.03	13.79	11.54	11.93	1.79	1.53	2.25	310	477	206	73	57	74	220	242	204	41	56	64	222	171	157	25	25	34	PBL16	LOW QUALITY PROTEIN: probable serine/threonine-protein kinase PBL16 [Pistacia vera]	-	-	-	-	GO:0005911//cell-cell junction;GO:0016020//membrane	GO:0004672//protein kinase activity;GO:0032550//purine ribonucleoside binding	GO:0000097//sulfur amino acid biosynthetic process;GO:0006468//protein phosphorylation;GO:0008104//protein localization;GO:0008380//RNA splicing
mango004245	7.66	5.02	6.42	11.99	11	13.96	5.74	5.31	6.2	12.26	13.23	11.69	4.13	3.89	6.14	8.45	10.17	9.47	190	103	137	201	202	320	112	110	112	223	332	232	83	72	101	147	208	179	DGS1	protein DGS1, mitochondrial [Pistacia vera]	-	-	-	-	GO:0031966//mitochondrial membrane;GO:0032991//macromolecular complex	-	GO:0000904//cell morphogenesis involved in differentiation;GO:0003006//developmental process involved in reproduction;GO:0007015//actin filament organization;GO:0009247//glycolipid biosynthetic process;GO:0010053//root epidermal cell differentiation;GO:0018205//peptidyl-lysine modification;GO:0022610//biological adhesion;GO:0033043//regulation of organelle organization;GO:0042743//hydrogen peroxi…
mango004248	26.11	12.68	18.63	55.61	46.83	49.29	30.75	27.53	23.86	43.78	67.68	66.64	34.57	30.11	33.98	97.57	112.49	107.93	466	187	286	671	619	813	432	410	310	573	1222	952	500	401	402	1222	1656	1468	ISPE	4-diphosphocytidyl-2-C-methyl-D-erythritol kinase, chloroplastic [Pistacia vera]	Metabolism;Metabolism;Metabolism	Global and overview maps;Global and overview maps;Metabolism of terpenoids and polyketides	ko01100//Metabolic pathways;ko01110//Biosynthesis of secondary metabolites;ko00900//Terpenoid backbone biosynthesis	K00919;K00919;K00919	GO:0009532//plastid stroma	GO:0016301//kinase activity;GO:0032550//purine ribonucleoside binding	GO:0006090//pyruvate metabolic process;GO:0006721//terpenoid metabolic process;GO:0006779//porphyrin-containing compound biosynthetic process;GO:0006796//phosphate-containing compound metabolic process;GO:0009639//response to red or far red light;GO:0009642//response to light intensity;GO:0034285//response to disaccharide;GO:0043269//regulation of ion transport
mango004281	22.27	17.81	23.4	17.43	19.77	18.52	37.94	37.59	35.26	24.37	23.76	26.67	50.05	56.6	53.35	20.98	22.37	23.67	531	351	480	281	349	408	712	748	612	426	573	509	967	1007	843	351	440	430	At5g59250	D-xylose-proton symporter-like 3, chloroplastic isoform X1 [Pistacia vera]	-	-	-	-	GO:0031224//intrinsic component of membrane;GO:0042170//plastid membrane	GO:0016628//oxidoreductase activity, acting on the CH-CH group of donors, NAD or NADP as acceptor;GO:0022857//transmembrane transporter activity	GO:0006091//generation of precursor metabolites and energy;GO:0044710//single-organism metabolic process;GO:0044763//single-organism cellular process;GO:0044765//single-organism transport
mango004285	4.77	0.8	2.93	13.02	7.76	8.8	18.87	13.88	15.85	13.39	16	18.4	20.08	21.98	21.41	10.27	13.78	15.49	108	15	57	199	130	184	336	262	261	222	366	333	368	371	321	163	257	267	PTAC16	protein PLASTID TRANSCRIPTIONALLY ACTIVE 16, chloroplastic [Pistacia vera]	-	-	-	-	GO:0000229//cytoplasmic chromosome;GO:0009526//plastid envelope;GO:0031976//plastid thylakoid;GO:0044434//chloroplast part	-	GO:0006091//generation of precursor metabolites and energy;GO:0006779//porphyrin-containing compound biosynthetic process;GO:0009639//response to red or far red light;GO:0009658//chloroplast organization;GO:0009668//plastid membrane organization;GO:0009886//post-embryonic morphogenesis;GO:0016072//rRNA metabolic process;GO:0016109//tetraterpenoid biosynthetic process;GO:0019758//glycosinolate bio…
mango004288	53.96	3.95	10.59	1192.91	336.51	1059.58	25.87	6.08	4.13	1203.19	1524.4	693.85	3.61	3.8	4.93	3903.03	2891.54	2666.17	628	38	106	9384	2900	11395	237	59	35	10267	17945	6462	34	33	38	31871	27753	23643	At2g29170	tropinone reductase homolog At2g29290-like [Pistacia vera]	Metabolism;Metabolism;Metabolism	Global and overview maps;Global and overview maps;Biosynthesis of other secondary metabolites	ko01100//Metabolic pathways;ko01110//Biosynthesis of secondary metabolites;ko00960//Tropane, piperidine and pyridine alkaloid biosynthesis	K08081;K08081;K08081	-	GO:0016616//oxidoreductase activity, acting on the CH-OH group of donors, NAD or NADP as acceptor	GO:0005982//starch metabolic process;GO:0005984//disaccharide metabolic process;GO:0006739//NADP metabolic process;GO:0009451//RNA modification;GO:0009625//response to insect;GO:0009628//response to abiotic stimulus;GO:0009893//positive regulation of metabolic process;GO:0010038//response to metal ion;GO:0044767//single-organism developmental process
mango004338	97.74	10.22	74.69	205.8	262.45	177.81	159.35	180.22	159.56	53.59	82.73	72.8	322	380.98	346.29	37.65	64.33	62.37	3622	313	2381	5155	7202	6089	4648	5573	4304	1456	3101	2159	9669	10534	8504	979	1966	1761	PHS2	alpha-glucan phosphorylase, H isozyme [Pistacia vera]	Metabolism;Metabolism;Metabolism	Global and overview maps;Global and overview maps;Carbohydrate metabolism	ko01100//Metabolic pathways;ko01110//Biosynthesis of secondary metabolites;ko00500//Starch and sucrose metabolism	K00688;K00688;K00688	GO:0009536//plastid	GO:0004645//phosphorylase activity;GO:0043168//anion binding	GO:0005982//starch metabolic process;GO:0006950//response to stress;GO:0010038//response to metal ion
mango004394	22.24	9.09	21.12	42.95	29.06	40	20.21	19.56	16.27	39.88	40.56	38.66	15.37	18.63	20.59	43.51	41.76	37.56	432	146	353	564	418	718	309	317	230	568	797	601	242	270	265	593	669	556	NDA1	internal alternative NAD(P)H-ubiquinone oxidoreductase A2, mitochondrial-like [Pistacia vera]	-	-	-	-	-	-	-
mango004419	10.6	12.23	9.88	14.86	12.65	15.87	6.73	6.35	7.11	19.33	19	17.09	7.22	6.11	6.04	14.4	15.61	14.96	172	164	138	163	152	238	86	86	84	230	312	222	95	74	65	164	209	185	IRL8	LRR repeats and ubiquitin-like domain-containing protein At2g30105 [Pistacia vera]	-	-	-	-	-	-	-
mango004427	31.69	21.79	22.2	33.48	32.87	25.23	58.44	65.51	67.42	31.72	32.4	36.75	85.32	82.73	71.73	25.35	28.34	25.73	556	316	335	397	427	409	807	959	861	408	575	516	1213	1083	834	312	410	344	CCR1	cinnamoyl-CoA reductase 1 [Syzygium oleosum]	-	-	-	-	GO:0016020//membrane;GO:0044444//cytoplasmic part	GO:0016616//oxidoreductase activity, acting on the CH-OH group of donors, NAD or NADP as acceptor;GO:0016620//oxidoreductase activity, acting on the aldehyde or oxo group of donors, NAD or NADP as acceptor;GO:0048037//cofactor binding	GO:0009699//phenylpropanoid biosynthetic process;GO:0019758//glycosinolate biosynthetic process
mango004451	20.05	75.33	16.93	8.37	11.02	10.63	28.93	33.75	29.89	32.67	26.54	22.53	6.12	6.35	8.47	20.57	7.39	6.45	457	1419	332	129	186	224	519	642	496	546	612	411	113	108	128	329	139	112	QRT3	polygalacturonase [Mangifera indica]	-	-	-	-	-	GO:0004553//hydrolase activity, hydrolyzing O-glycosyl compounds	GO:0000904//cell morphogenesis involved in differentiation;GO:0009664//plant-type cell wall organization;GO:0010208//pollen wall assembly
mango004478	42.9	108.14	27.01	326.64	112.2	318	40.58	44.12	55.85	512.05	520.55	350.46	5.55	5.52	6.5	743.49	492.27	498.01	458	954	248	2357	887	3137	341	393	434	4008	5621	2994	48	44	46	5569	4334	4051	EXPA6	expansin 1 [Mangifera indica]	-	-	-	-	GO:0005618//cell wall;GO:0005911//cell-cell junction;GO:0044444//cytoplasmic part	-	GO:0000226//microtubule cytoskeleton organization;GO:0000902//cell morphogenesis;GO:0006970//response to osmotic stress;GO:0009827//plant-type cell wall modification;GO:0048646//anatomical structure formation involved in morphogenesis;GO:0070838//divalent metal ion transport
mango004508	143.68	56.8	114.42	198.52	157.27	181.06	166.15	120.1	117.87	386.06	426.58	405.53	95.47	87.33	107.45	666.14	579.4	492.59	4086	1335	2799	3816	3312	4758	3719.26	2850	2440	8050	12271	9229	2200	1853	2025	13292	13589	10674	HSP70	heat shock cognate 70 kDa protein 2-like [Pistacia vera]	Genetic Information Processing;Genetic Information Processing;Cellular Processes	Folding, sorting and degradation;Transcription;Transport and catabolism	ko04141//Protein processing in endoplasmic reticulum;ko03040//Spliceosome;ko04144//Endocytosis	K03283;K03283;K03283	GO:0005576//extracellular region;GO:0030312//external encapsulating structure;GO:0031090//organelle membrane;GO:0043231//intracellular membrane-bounded organelle;GO:0044444//cytoplasmic part	GO:0016628//oxidoreductase activity, acting on the CH-CH group of donors, NAD or NADP as acceptor;GO:0032550//purine ribonucleoside binding;GO:0044389//ubiquitin-like protein ligase binding	GO:0000302//response to reactive oxygen species;GO:0009642//response to light intensity;GO:0010038//response to metal ion;GO:0010468//regulation of gene expression;GO:0032446//protein modification by small protein conjugation;GO:0033554//cellular response to stress;GO:0034645//cellular macromolecule biosynthetic process;GO:0044710//single-organism metabolic process;GO:0051707//response to other o…
mango004522	1.06	0.73	1.58	3.58	2.86	3.93	17.88	28.3	43.88	2.06	2.69	1.7	4.48	4.87	11.42	4.31	5.32	3.77	7	4	9	16	14	24	93	156	211	10	18	9	24	24	50	20	29	19	MtrDRAFT_AC149210g4v1	Histone H2A [Hibiscus syriacus]	-	-	-	-	GO:0000785//chromatin;GO:0043231//intracellular membrane-bounded organelle;GO:0098687//chromosomal region	GO:0003676//nucleic acid binding;GO:0046983//protein dimerization activity	GO:0034728//nucleosome organization
mango004524	33.18	17.37	30.16	62.36	55.48	54.52	35.42	43.74	35.31	44.39	58.48	43.83	44.99	59.04	57.58	52.24	48.38	64.46	839	363	656	1066	1039	1274	705	923	650	823	1496	887	922	1114	965	927	1009	1242	At2g28720	histone H2B [Pistacia vera]	-	-	-	-	-	-	-
mango004570	2.76	1.67	2.58	4.26	4.46	3.9	3.66	5.18	3.87	7.77	4.86	6.15	1.11	1.77	1.99	2.91	3.06	3.07	46	23	37	48	55	60	48	72	47	95	82	82	15	22	22	34	42	39	YKR070W	PREDICTED: YKR070W [Prunus dulcis]	-	-	-	-	-	GO:0003824//catalytic activity;GO:0046914//transition metal ion binding	-
mango004579	169.31	390.33	141.02	120.7	120.17	140	102.24	133.41	114.12	163.73	123.44	126.45	67	87.44	76.68	107.64	73.99	93.77	2289	4361	1640	1103	1203	1749	1088	1505	1123	1623	1688	1368	734	882	687	1021	825	966	MPK3	mitogen-activated protein kinase 3 [Jatropha curcas]	Organismal Systems;Environmental Information Processing	Environmental adaptation;Signal transduction	ko04626//Plant-pathogen interaction;ko04016//MAPK signaling pathway - plant	K20536;K20536	GO:0043231//intracellular membrane-bounded organelle	GO:0004702//receptor signaling protein serine/threonine kinase activity;GO:0032550//purine ribonucleoside binding	GO:0000187//activation of MAPK activity;GO:0000280//nuclear division;GO:0006091//generation of precursor metabolites and energy;GO:0006605//protein targeting;GO:0009411//response to UV;GO:0009617//response to bacterium;GO:0009620//response to fungus;GO:0009696//salicylic acid metabolic process;GO:0009700//indole phytoalexin biosynthetic process;GO:0009755//hormone-mediated signaling pathway;GO:00…
mango004610	10.36	11.15	11.3	7.1	6.82	4.78	7.38	11.35	9.02	4.65	3.62	3.16	12.16	9.48	13.53	4.5	4.13	4.97	82.01	73	77	38	40	35	46.01	75	52	27	29	20	78	56	71	25	27	30	REFA1	PREDICTED: elongation factor 1-alpha-like, partial [Gossypium arboreum]	Genetic Information Processing	Translation	ko03013//RNA transport	K03231	GO:0044424//intracellular part	GO:0004779//sulfate adenylyltransferase activity;GO:0008135//translation factor activity, RNA binding;GO:0017111//nucleoside-triphosphatase activity;GO:0032550//purine ribonucleoside binding	GO:0010467//gene expression;GO:0034645//cellular macromolecule biosynthetic process
mango004616	13.5	9.24	14.55	38.83	26.6	34.86	16.49	17.62	13.02	40.57	45.48	41.91	10.77	10.47	15.77	51.15	46.38	46.05	235	133	218	457	343	561	226	256	165	518	801	584	152	136	182	625	666	611	IVD	isovaleryl-CoA dehydrogenase, mitochondrial [Pistacia vera]	Metabolism;Metabolism	Global and overview maps;Amino acid metabolism	ko01100//Metabolic pathways;ko00280//Valine, leucine and isoleucine degradation	K00253;K00253	GO:0044429//mitochondrial part	GO:0000166//nucleotide binding;GO:0003995//acyl-CoA dehydrogenase activity;GO:0032550//purine ribonucleoside binding	GO:0006551//leucine metabolic process;GO:0009063//cellular amino acid catabolic process;GO:0009746//response to hexose;GO:0034285//response to disaccharide;GO:0036115//fatty-acyl-CoA catabolic process
mango004620	179.93	53.95	166.34	243.89	153.17	253.28	59.66	46.49	22.64	312.04	324.76	242	33.63	41.94	72.03	481.59	426.6	386.84	4629	1147	3681	4241	2918	6021	1208	998	424	5886	8451	4982	701	805	1228	8693	9051	7583	MLO6	MLO-like protein 6 [Pistacia vera]	-	-	-	-	GO:0005911//cell-cell junction;GO:0031224//intrinsic component of membrane;GO:0043231//intracellular membrane-bounded organelle	-	GO:0002252//immune effector process;GO:0006605//protein targeting;GO:0006812//cation transport;GO:0009404//toxin metabolic process;GO:0009617//response to bacterium;GO:0009696//salicylic acid metabolic process;GO:0009755//hormone-mediated signaling pathway;GO:0009863//salicylic acid mediated signaling pathway;GO:0010053//root epidermal cell differentiation;GO:0010243//response to organonitrogen c…
mango004634	7.38	16.03	15.4	2.03	4.18	1.66	40.63	49.2	63.25	6.21	4.31	5.28	6.45	6.1	8.29	1.38	2.68	2.58	274	492	492	51	115	57	1188	1525	1710	169	162	157	194	169	204	36	82	73	BGAL8	beta-galactosidase 8 isoform X1 [Pistacia vera]	-	-	-	-	GO:0005576//extracellular region;GO:0030312//external encapsulating structure;GO:0043231//intracellular membrane-bounded organelle	GO:0005488//binding;GO:0015925//galactosidase activity	GO:0044238//primary metabolic process
mango004646	24.63	46.06	31.61	8.51	12.13	9.47	27.09	36.51	46.94	13.65	11.8	15.02	23.05	25.35	19.56	2.64	3.2	4.65	625	966	690	146	228	222	541	773	867	254	303	305	474	480	329	47	67	90	PDIL1-4	protein disulfide isomerase-like 1-4 [Pistacia vera]	Genetic Information Processing	Folding, sorting and degradation	ko04141//Protein processing in endoplasmic reticulum	K09580	-	-	-
mango004649	75.84	10.73	74.23	24.47	51.49	23.96	422.98	381.84	454.32	49.37	39.27	64.61	169.14	156.06	244.1	25.86	33.72	30	949	111	799	207	477.07	277	4166	3987	4138	453	497	647	1715	1457	2024.15	227	348	286	PIP2-7	aquaporin PIP2-7 [Pistacia vera]	-	-	-	-	GO:0031224//intrinsic component of membrane	-	GO:0051234//establishment of localization
mango004660	6.64	6.83	8.03	5.19	5.41	5.53	7.08	7.45	8.07	6.87	6.45	6.82	9.37	9.21	11.06	3.59	4.07	5.81	174	148	181	92	105	134	146	163	154	132	171	143	199	180	192.13	66	88	116	PPP6R3	serine/threonine-protein phosphatase 6 regulatory subunit 3-like [Pistacia vera]	-	-	-	-	-	-	-
mango004674	38.99	91.07	56.05	51.33	44.07	62.13	26.05	32.61	21.12	127.03	104.87	87.27	11.35	10.26	14.66	167.87	126.25	123.22	1136	2193	1405	1011	951	1673	597.39	793	448	2714	3091	2035	268	223	283	3432	3034	2735.89	WAV3	E3 ubiquitin-protein ligase WAV3-like [Pistacia vera]	-	-	-	-	GO:0016020//membrane	GO:0046914//transition metal ion binding	GO:0006725//cellular aromatic compound metabolic process
mango004675	15.49	97.68	22.25	1.55	4.2	3.13	36.66	87	60.58	16.02	10.14	22.29	23.9	19.1	35.4	16.56	9.78	7.87	488	2543	603	33	98	91	909	2287	1389	370	323	562	610	449	739	366	254	189	PAL	phenylalanine ammonia-lyase-like [Pistacia vera]	Metabolism;Metabolism;Metabolism;Metabolism	Global and overview maps;Global and overview maps;Biosynthesis of other secondary metabolites;Amino acid metabolism	ko01100//Metabolic pathways;ko01110//Biosynthesis of secondary metabolites;ko00940//Phenylpropanoid biosynthesis;ko00360//Phenylalanine metabolism	K10775;K10775;K10775;K10775	GO:0044424//intracellular part	GO:0016841//ammonia-lyase activity	GO:0006558//L-phenylalanine metabolic process;GO:0009699//phenylpropanoid biosynthetic process
mango004708	92.14	39.98	68.46	178.64	174.24	180.46	65.59	58.02	44.58	104.98	129.98	143.71	46.35	44.17	56.61	135.96	164.85	154.53	2181	782	1394	2858	3054	3947	1222	1146	768	1822	3112	2722	889	780	888	2258	3218	2787	4CLL7	4-coumarate--CoA ligase-like 7 [Pistacia vera]	Metabolism;Metabolism;Metabolism;Metabolism	Global and overview maps;Global and overview maps;Biosynthesis of other secondary metabolites;Metabolism of cofactors and vitamins	ko01100//Metabolic pathways;ko01110//Biosynthesis of secondary metabolites;ko00940//Phenylpropanoid biosynthesis;ko00130//Ubiquinone and other terpenoid-quinone biosynthesis	K01904;K01904;K01904;K01904	GO:0042579//microbody	GO:0016405//CoA-ligase activity;GO:0016408//C-acyltransferase activity;GO:0016703//oxidoreductase activity, acting on single donors with incorporation of molecular oxygen, incorporation of one atom of oxygen (internal monooxygenases or internal mixed function oxidases);GO:0032550//purine ribonucleoside binding	GO:0006633//fatty acid biosynthetic process;GO:0009694//jasmonic acid metabolic process;GO:0009850//auxin metabolic process
mango004715	121.45	0.87	38.42	169.31	155.3	96.87	49.27	19.85	13.9	91.67	79.76	64.19	37.94	29.03	12.74	81.72	64.51	66.47	1525	9	415	1437	1444	1124	487	208	127	844	1013	645	386	272	106	720	668	636	XTH31	xyloglucan endotransglucosylase/hydrolase protein 31 [Citrus clementina]	-	-	-	-	GO:0005576//extracellular region;GO:0030312//external encapsulating structure	GO:0016758//transferase activity, transferring hexosyl groups;GO:0052736//beta-glucanase activity	GO:0044036//cell wall macromolecule metabolic process;GO:0044042//glucan metabolic process;GO:0044085//cellular component biogenesis;GO:0045229//external encapsulating structure organization
mango004738	7.41	2.89	4.06	37.92	18.02	28.87	24.85	21.09	20.1	44.28	57.77	58.14	51.93	41.85	55.2	66.92	97.12	89.17	155	50	73	536	279	558	409	368	306	679	1222	973	880	653	765	982	1675	1421	SCPL51	serine carboxypeptidase-like 51 isoform X1 [Pistacia vera]	-	-	-	-	-	GO:0004180//carboxypeptidase activity	GO:0009814//defense response, incompatible interaction;GO:0019538//protein metabolic process;GO:0033554//cellular response to stress
mango004752	40.98	18.6	27.18	22.4	19.81	17.71	53.4	56.25	70.35	13.47	14.27	17.82	54.11	47.87	63.33	3.83	5.81	8.21	701	263	400	259	251	280	719	803	876	169	247	244	750	611	718	46	82	107	AXS2	UDP-D-apiose/UDP-D-xylose synthase 2 [Pistacia vera]	Metabolism;Metabolism	Global and overview maps;Carbohydrate metabolism	ko01100//Metabolic pathways;ko00520//Amino sugar and nucleotide sugar metabolism	K12449;K12449	GO:0005576//extracellular region;GO:0043231//intracellular membrane-bounded organelle;GO:0044444//cytoplasmic part	GO:0000166//nucleotide binding;GO:0016831//carboxy-lyase activity;GO:0048037//cofactor binding	GO:0009165//nucleotide biosynthetic process;GO:0045229//external encapsulating structure organization
mango004763	283.82	346.81	324.18	109.45	159.41	116.84	304.99	286.52	342.93	91.47	106.22	105.6	637.72	613.38	410.25	65.04	78.77	90.88	3775	3812	3709	984	1570	1436	3193	3179.92	3320	892	1429	1124	6873	6087	3616	607	864	921	HDT1	histone deacetylase HDT1-like [Pistacia vera]	-	-	-	-	-	-	GO:0010468//regulation of gene expression;GO:0016070//RNA metabolic process;GO:0034645//cellular macromolecule biosynthetic process;GO:0044699//single-organism process;GO:0050896//response to stimulus
mango004773	7.5	3.15	5.43	2.52	2.36	2.38	11.92	8.45	12.46	3.31	2.93	3.31	11.58	10.71	9.42	4.16	4.46	5.01	167	58	104	38	39	49	209	157	202	54	66	59	209	178	139	65	82	85	At5g22620	probable 2-carboxy-D-arabinitol-1-phosphatase [Pistacia vera]	-	-	-	-	-	-	-
mango004805	35.61	19.2	29.25	12.64	21.25	14.09	90.47	72.83	76.87	33.12	28.36	42.72	78.51	74.45	83.1	14.89	16.53	20.47	525	234	371	126	232	192	1050	896	825	358	423	504	938	819	812	154	201	230	--	Alpha/beta-Hydrolases superfamily protein isoform 1 [Theobroma cacao]	-	-	-	-	-	GO:0003824//catalytic activity	-
mango004850	20.03	30.75	20.01	45.75	23.97	44.23	12.81	11.76	8.5	37.59	52.5	46.71	9.13	9.19	9.54	55.95	55.75	51.35	149	189	128	230	132	304	75	73	46	205	395	278	55	51	47	292	342	291	--	PREDICTED: DnaJ/Hsp40 cysteine-rich domain [Prunus dulcis]	-	-	-	-	-	GO:0005515//protein binding	-
mango004856	261.7	41.46	166.73	1384.03	1336.53	1481.12	410.26	392.7	341.38	633.18	751.23	665.3	452.18	472.51	595.55	1107.05	1007.73	980.6	7408	970	4060	26481.8	28016	38743	9141	9276	7034	13142	21509.8	15071	10372	9979.72	11172	21988	23526	21151	CAT2	cationic amino acid transporter 2, vacuolar-like [Pistacia vera]	-	-	-	-	GO:0005774//vacuolar membrane;GO:0005777//peroxisome;GO:0005840//ribosome;GO:0009526//plastid envelope;GO:0031224//intrinsic component of membrane	GO:0004601//peroxidase activity;GO:0046906//tetrapyrrole binding;GO:0046914//transition metal ion binding;GO:0046943//carboxylic acid transmembrane transporter activity	GO:0006073//cellular glucan metabolic process;GO:0006625//protein targeting to peroxisome;GO:0009062//fatty acid catabolic process;GO:0009267//cellular response to starvation;GO:0009648//photoperiodism;GO:0016265//death;GO:0019725//cellular homeostasis;GO:0042743//hydrogen peroxide metabolic process;GO:0046942//carboxylic acid transport
mango004891	38.19	1.34	16.39	488.18	231.38	477.92	21.73	8.33	2.32	360.73	525	405.26	49.92	49.26	93.67	947.44	1009.52	904.64	929	27	343	8027	4168	10743	416	169	41	6434	12918	7889	984	894	1510	16171	20253	16768	At1g54570	acyltransferase-like protein At1g54570, chloroplastic [Pistacia vera]	-	-	-	-	GO:0009507//chloroplast	GO:0016746//transferase activity, transferring acyl groups	GO:0044255//cellular lipid metabolic process
mango004951	750.29	869.28	545.8	189.27	467.49	239.44	810.84	492.28	249.68	902.06	707.7	873.11	125.56	26.17	50.54	414.2	348.54	443.49	4727	4526	2958	806	2181	1394	4021	2588	1145	4167	4510	4402	641	123	211	1831	1811	2129	WIN1	pathogenesis-related protein PR-4-like [Pistacia vera]	-	-	-	-	GO:0005773//vacuole	GO:0004518//nuclease activity;GO:0004553//hydrolase activity, hydrolyzing O-glycosyl compounds;GO:0097367//carbohydrate derivative binding	GO:0001101//response to acid chemical;GO:0001906//cell killing;GO:0006970//response to osmotic stress;GO:0009617//response to bacterium;GO:0009725//response to hormone;GO:0009814//defense response, incompatible interaction;GO:0015698//inorganic anion transport;GO:0016070//RNA metabolic process;GO:0050832//defense response to fungus
mango004984	16.25	18.09	19.77	10.74	12.58	15	10.46	11.42	13.84	9.01	10.92	8.8	4.68	5.95	5.23	5.71	9.19	9.95	150	138	157	67	86	128	76	88	93	61	102	65	35	41	32	37	70	70	CYP19-3	peptidyl-prolyl cis-trans isomerase CYP19-3-like [Pistacia vera]	-	-	-	-	-	-	-
mango004993	98.56	556.61	124.71	237.74	109.79	196.5	13.59	13.35	9.45	296.44	313.2	241.3	4.87	6.31	8.93	521.84	505.42	438.58	1548	7225	1685	2524	1277	2852	168	175	108	3414	4976	3033	62	74	93	5751	6547	5249	THA1	probable low-specificity L-threonine aldolase 1 isoform X2 [Pistacia vera]	Metabolism;Metabolism;Metabolism;Metabolism	Global and overview maps;Global and overview maps;Global and overview maps;Amino acid metabolism	ko01100//Metabolic pathways;ko01110//Biosynthesis of secondary metabolites;ko01230//Biosynthesis of amino acids;ko00260//Glycine, serine and threonine metabolism	K01620;K01620;K01620;K01620	-	-	-
mango005068	49.23	26.95	38.32	55.6	73.41	44.24	73.43	77.7	78.7	52.15	56.06	64.81	69.61	73.34	65.22	48.65	59.16	54.7	672	304	450	513	742	558	789	885	782	522	774	708	770	747	590	466	666	569	EULS3	ricin B-like lectin R40G3 [Pistacia vera]	-	-	-	-	-	-	-
mango005087	86.58	256.1	119.51	9.81	13.9	10.28	19.74	21.82	29.63	15.65	9.2	9.03	13.8	11.67	12.09	4.94	1.2	1.17	875	2139	1039	67	104	96	157	184	218	116	94	73	113	88	81	35	10	9	At3g03980	NADPH-dependent aldehyde reductase-like protein, chloroplastic [Pistacia vera]	Metabolism;Metabolism;Metabolism;Metabolism;Metabolism	Global and overview maps;Global and overview maps;Global and overview maps;Lipid metabolism;Metabolism of cofactors and vitamins	ko01100//Metabolic pathways;ko01110//Biosynthesis of secondary metabolites;ko01212//Fatty acid metabolism;ko00061//Fatty acid biosynthesis;ko00780//Biotin metabolism	K00059;K00059;K00059;K00059;K00059	-	GO:0003824//catalytic activity;GO:0005488//binding	GO:0042221//response to chemical;GO:0044710//single-organism metabolic process
mango005111	58.07	47.23	67.65	46.31	54.01	46.47	81.2	74.36	87.19	43.61	38.48	42.11	134.63	134.49	107.12	29.51	34.5	35.4	2833	1904	2839	1527	1951	2095	3118	3027	3096	1560	1899	1644	5322	4895	3463	1010	1388	1316	Ipo5	importin-5-like [Pistacia vera]	-	-	-	-	GO:0030076//light-harvesting complex;GO:0030312//external encapsulating structure;GO:0044444//cytoplasmic part	GO:0003824//catalytic activity;GO:0017016//Ras GTPase binding	GO:0009117//nucleotide metabolic process;GO:0009664//plant-type cell wall organization;GO:0010383//cell wall polysaccharide metabolic process;GO:0015031//protein transport
mango005130	38.49	30.81	44.28	16.73	19.91	20.59	36.03	36.34	37.28	15.69	18.66	14.31	56.54	53.69	47.1	10.23	12.69	14.58	783	518	775	230	300	387	577	617	552	234	384	233	932	815	635	146	213	226	At3g57050	cystathionine beta-lyase, chloroplastic-like [Pistacia vera]	Metabolism;Metabolism;Metabolism;Metabolism;Metabolism	Global and overview maps;Global and overview maps;Global and overview maps;Amino acid metabolism;Metabolism of other amino acids	ko01100//Metabolic pathways;ko01110//Biosynthesis of secondary metabolites;ko01230//Biosynthesis of amino acids;ko00270//Cysteine and methionine metabolism;ko00450//Selenocompound metabolism	K01760;K01760;K01760;K01760;K01760	GO:0009532//plastid stroma	GO:0016846//carbon-sulfur lyase activity;GO:0043168//anion binding	GO:0008380//RNA splicing;GO:0009092//homoserine metabolic process;GO:0071265//L-methionine biosynthetic process
mango005137	198.72	339.81	139.46	103.62	168.07	131.01	169.31	226.85	223.34	163.29	137	178.78	55.99	49.6	66.91	56.85	59.25	61.52	5799	8195	3501	2044	3632	3533	3889	5524	4744	3494	4044	4175	1324	1080	1294	1164	1426	1368	METE	5-methyltetrahydropteroyltriglutamate--homocysteine methyltransferase [Hibiscus syriacus]	Metabolism;Metabolism;Metabolism;Metabolism;Metabolism	Global and overview maps;Global and overview maps;Global and overview maps;Amino acid metabolism;Metabolism of other amino acids	ko01100//Metabolic pathways;ko01110//Biosynthesis of secondary metabolites;ko01230//Biosynthesis of amino acids;ko00270//Cysteine and methionine metabolism;ko00450//Selenocompound metabolism	K00549;K00549;K00549;K00549;K00549	GO:0005576//extracellular region;GO:0005911//cell-cell junction;GO:0009526//plastid envelope;GO:0009532//plastid stroma;GO:0031090//organelle membrane;GO:0042579//microbody	GO:0008172//S-methyltransferase activity;GO:0016620//oxidoreductase activity, acting on the aldehyde or oxo group of donors, NAD or NADP as acceptor;GO:0016627//oxidoreductase activity, acting on the CH-CH group of donors;GO:0046914//transition metal ion binding	GO:0000097//sulfur amino acid biosynthetic process;GO:0006970//response to osmotic stress;GO:0010038//response to metal ion;GO:0010208//pollen wall assembly
mango005148	2.26	0.55	2.27	0	0.2	0.16	4.97	3.96	5.58	0.21	0	0.56	1.67	2.02	1.82	0	0	0	15	3	13	0	1	1	26	22	27	1	0	3	9	10	8	0	0	0	AHP1	histidine-containing phosphotransfer protein 1-like [Pistacia vera]	Environmental Information Processing	Signal transduction	ko04075//Plant hormone signal transduction	K14490	GO:0043231//intracellular membrane-bounded organelle;GO:0044444//cytoplasmic part	GO:0004871//signal transducer activity;GO:0016628//oxidoreductase activity, acting on the CH-CH group of donors, NAD or NADP as acceptor;GO:0019901//protein kinase binding	GO:0006796//phosphate-containing compound metabolic process;GO:0006820//anion transport;GO:0009755//hormone-mediated signaling pathway;GO:0009845//seed germination;GO:0009966//regulation of signal transduction;GO:0030001//metal ion transport;GO:0035556//intracellular signal transduction;GO:0040007//growth;GO:0044710//single-organism metabolic process;GO:0048229//gametophyte development;GO:0080090…
mango005153	58.77	31.59	45.97	35.87	54.69	57.9	31.95	29	32.78	54.06	37.63	39.62	8.91	7.37	12.63	26.24	18.15	23.16	1229	546	827	507	847	1119	526	506	499	829	796	663	151	115	175	385	313	369	At1g54730	sugar transporter ERD6-like 5 [Pistacia vera]	-	-	-	-	GO:0016020//membrane	GO:0016491//oxidoreductase activity;GO:0022891//substrate-specific transmembrane transporter activity	GO:0006812//cation transport;GO:0044763//single-organism cellular process
mango005160	27.59	20.85	32.07	29.33	25.37	28.02	20.58	25	22.46	17.15	15.65	16.27	19.99	19.53	22.44	10.54	15.34	14.56	373	233	373	268	254	350	219	282	221	170	214	176	219	197	201	100	171	150	At3g05170	phosphoglycerate mutase-like protein AT74 [Pistacia vera]	-	-	-	-	-	-	-
mango005169	93.49	122.82	114.39	32.86	48.83	44.58	68.58	73.97	88.88	42.97	40.21	42.92	60.56	73.21	73.46	27.24	24.9	22.03	724	786	762	172	280	319	418	478	501	244	315	266	380	423	377	148	159	130	RPL26A	60S ribosomal protein L26-1 [Populus trichocarpa]	Genetic Information Processing	Translation	ko03010//Ribosome	K02898	GO:0009536//plastid;GO:0015934//large ribosomal subunit;GO:0031090//organelle membrane	GO:0005198//structural molecule activity;GO:0005488//binding	GO:0006950//response to stress;GO:0009451//RNA modification;GO:0010467//gene expression
mango005216	19.08	23.17	19.71	11.88	15.57	14.19	16.74	24.76	22.35	13.95	11.67	12.87	21.35	19.69	19.06	6.55	8.41	8.38	278	279	247	117	168	191	192	301	237	149	172	150	252	214	184	67	101	93	AXR4	protein AUXIN RESPONSE 4 [Pistacia vera]	-	-	-	-	GO:0031090//organelle membrane;GO:0031224//intrinsic component of membrane;GO:0043231//intracellular membrane-bounded organelle	GO:0003824//catalytic activity	GO:0009605//response to external stimulus;GO:0009725//response to hormone;GO:0060918//auxin transport
mango005238	0.17	0	0.1	0.13	0	0.09	2.26	1.93	1.63	0	0	0.11	1.36	1.02	0.38	0.12	0	0.11	2	0	1	1	0	1	21	19	14	0	0	1	13	9	3	1	0	1	PPD7	psbP domain-containing protein 7, chloroplastic [Pistacia vera]	-	-	-	-	GO:0009521//photosystem;GO:0009536//plastid	-	GO:0044237//cellular metabolic process
mango005253	182.31	101.08	160.69	353.17	193.4	316.74	86.42	72.5	69.03	303.07	427.9	293.89	104.88	90.32	115.92	556.24	492.92	487.68	2010	921	1524	2632	1579	3227	750	667	554	2450	4772	2593	937	743	847	4303	4482	4097	At3g05500	REF/SRPP-like protein At3g05500 isoform X1 [Pistacia vera]	-	-	-	-	GO:0043231//intracellular membrane-bounded organelle;GO:0043232//intracellular non-membrane-bounded organelle	-	GO:0010243//response to organonitrogen compound;GO:0034645//cellular macromolecule biosynthetic process;GO:0044238//primary metabolic process;GO:0046942//carboxylic acid transport;GO:0051235//maintenance of location
mango005294	138.04	10.54	133.06	99.3	137.18	111.89	331.4	391.3	333.69	100.69	86.8	99.74	585.86	561.37	407.59	35.42	41.35	62.61	761	48	631	370	560	570	1438	1800	1339	407	484	440	2617	2309	1489	137	188	263	At1g56220	dormancy-associated protein homolog 3 isoform X1 [Pistacia vera]	-	-	-	-	GO:0043231//intracellular membrane-bounded organelle	-	GO:0008104//protein localization;GO:0009725//response to hormone
mango005329	0.37	0.22	0.22	0.14	0	0	4.25	1.56	2.3	0	0.09	0.23	3.1	2.99	2.1	0	0	0.37	4	2	2	1	0	0	36	14	18	0	1	2	27	24	15	0	0	3	PPD1	psbP domain-containing protein 1, chloroplastic isoform X1 [Pistacia vera]	-	-	-	-	GO:0009521//photosystem;GO:0031976//plastid thylakoid;GO:0031977//thylakoid lumen;GO:0044434//chloroplast part	-	GO:0044237//cellular metabolic process
mango005336	2.04	0.53	1.19	1.73	1.87	1.9	17.16	12.95	12.74	1.89	2.38	3.47	9.82	11.26	9.15	1.56	1.06	1.05	28	6	14	16	19	24	185	148	127	19	33	38	109	115	83	15	12	11	SOQ1	protein SUPPRESSOR OF QUENCHING 1, chloroplastic [Citrus clementina]	-	-	-	-	GO:0009532//plastid stroma;GO:0031976//plastid thylakoid	GO:0016868//intramolecular transferase activity, phosphotransferases	GO:0005982//starch metabolic process;GO:0006090//pyruvate metabolic process;GO:0009658//chloroplast organization;GO:0009668//plastid membrane organization;GO:0009767//photosynthetic electron transport chain;GO:0016070//RNA metabolic process;GO:0016109//tetraterpenoid biosynthetic process
mango005337	1.5	0.5	1.28	1.32	1.67	0.97	15.28	8.63	10.97	1.45	1.73	2.1	8.04	7.45	7.28	0.54	1.21	0.95	43.83	12	32	26	36	26	350.55	209.83	232.57	31	51	49	189.81	162	140.48	11	29	21	SOQ1	LOW QUALITY PROTEIN: protein SUPPRESSOR OF QUENCHING 1, chloroplastic-like [Pistacia vera]	-	-	-	-	GO:0044435//plastid part	GO:0016853//isomerase activity	GO:0008299//isoprenoid biosynthetic process;GO:0009657//plastid organization;GO:0044260//cellular macromolecule metabolic process
mango005356	57.72	25.66	45.7	60.5	60.52	50.92	186.19	154.15	144.94	94.99	100.32	107.08	154.84	136.97	165.3	75.95	83.45	80.47	899	330.31	612.37	636.99	698	732.93	2282.65	2003.46	1643.29	1084.82	1580.46	1334.72	1954.23	1591.72	1706.21	830	1072	955	CAD1	probable cinnamyl alcohol dehydrogenase 1 [Pistacia vera]	Metabolism;Metabolism;Metabolism	Global and overview maps;Global and overview maps;Biosynthesis of other secondary metabolites	ko01100//Metabolic pathways;ko01110//Biosynthesis of secondary metabolites;ko00940//Phenylpropanoid biosynthesis	K00083;K00083;K00083	GO:0009536//plastid	GO:0016616//oxidoreductase activity, acting on the CH-OH group of donors, NAD or NADP as acceptor;GO:0016755//transferase activity, transferring amino-acyl groups;GO:0019829//cation-transporting ATPase activity;GO:0042887//amide transmembrane transporter activity;GO:0046914//transition metal ion binding	GO:0002252//immune effector process;GO:0006091//generation of precursor metabolites and energy;GO:0006605//protein targeting;GO:0006812//cation transport;GO:0009062//fatty acid catabolic process;GO:0009072//aromatic amino acid family metabolic process;GO:0009617//response to bacterium;GO:0009620//response to fungus;GO:0009696//salicylic acid metabolic process;GO:0009699//phenylpropanoid biosynthe…
mango005367	44.91	75.37	62	94.52	85.74	105.16	32.77	40.85	36.73	89.14	96.07	69.65	20.78	18.45	25.41	114.3	91.08	97.88	336	466	399	478	475	727	193	255	200	489	727	417	126	103	126	600	562	558	OMT1	caffeic acid 3-O-methyltransferase-like [Pistacia vera]	Metabolism;Metabolism;Metabolism	Global and overview maps;Global and overview maps;Biosynthesis of other secondary metabolites	ko01100//Metabolic pathways;ko01110//Biosynthesis of secondary metabolites;ko00940//Phenylpropanoid biosynthesis	K13066;K13066;K13066	-	GO:0008171//O-methyltransferase activity;GO:0008757//S-adenosylmethionine-dependent methyltransferase activity	GO:0009699//phenylpropanoid biosynthetic process
mango005391	24.64	31.58	32.68	17.58	20.37	15.73	37.28	52.21	96.71	27.31	27.03	30.9	18.17	18.07	20.69	19.74	21.45	20.46	539	571	615	260	330	318	642	953	1540	438	598	541	322	295	300	303	387	341	MYC2	transcription factor MYC1-like [Pistacia vera]	Environmental Information Processing;Environmental Information Processing	Signal transduction;Signal transduction	ko04075//Plant hormone signal transduction;ko04016//MAPK signaling pathway - plant	K13422;K13422	-	GO:0005515//protein binding;GO:0016628//oxidoreductase activity, acting on the CH-CH group of donors, NAD or NADP as acceptor	GO:0044710//single-organism metabolic process
mango005424	129.43	152.46	154.26	83.47	91.88	86.78	73.38	73.98	80.68	69.49	61.52	62.5	36.03	32.15	30.86	43.85	44.68	48.56	3879	3776	3977	1691	2039	2403.2	1731	1850	1760	1527	1865	1499	875	719	613	922	1104.25	1109	BIP5	luminal-binding protein 5 [Pistacia vera]	Genetic Information Processing;Genetic Information Processing	Folding, sorting and degradation;Folding, sorting and degradation	ko04141//Protein processing in endoplasmic reticulum;ko03060//Protein export	K09490;K09490	GO:0005911//cell-cell junction;GO:0009536//plastid;GO:0030312//external encapsulating structure;GO:0031090//organelle membrane;GO:0043232//intracellular non-membrane-bounded organelle;GO:0043234//protein complex;GO:0044432//endoplasmic reticulum part	GO:0016628//oxidoreductase activity, acting on the CH-CH group of donors, NAD or NADP as acceptor;GO:0032550//purine ribonucleoside binding	GO:0000302//response to reactive oxygen species;GO:0000741//karyogamy;GO:0009642//response to light intensity;GO:0009725//response to hormone;GO:0010038//response to metal ion;GO:0010468//regulation of gene expression;GO:0022613//ribonucleoprotein complex biogenesis;GO:0033554//cellular response to stress;GO:0034645//cellular macromolecule biosynthetic process;GO:0043161//proteasome-mediated ubiq…
mango005444	1.91	0.68	3.31	17.6	5.67	11.51	3.61	3.8	5	8.72	13.74	16.03	5.81	7.06	8.45	8.31	10.52	9.73	41	12	61	255	90	228	61	68	78	137	298	275	101	113	120	125	186	159	KAS1	3-oxoacyl-[acyl-carrier-protein] synthase I, chloroplastic-like [Pistacia vera]	Metabolism;Metabolism;Metabolism;Metabolism	Global and overview maps;Global and overview maps;Lipid metabolism;Metabolism of cofactors and vitamins	ko01100//Metabolic pathways;ko01212//Fatty acid metabolism;ko00061//Fatty acid biosynthesis;ko00780//Biotin metabolism	K09458;K09458;K09458;K09458	-	GO:0004312//fatty acid synthase activity	GO:0006631//fatty acid metabolic process
mango005460	110.15	36.61	95.24	142.91	109.75	150.75	36.69	26.92	26.99	92.8	118.16	90.59	12.2	10.8	12.95	160.45	139.92	138.64	1682	462	1251	1475	1241	2127	441	343	300	1039	1825	1107	151	123	131	1719	1762	1613	UGE5	UDP-glucose 4-epimerase GEPI48 [Pistacia vera]	Metabolism;Metabolism;Metabolism	Global and overview maps;Carbohydrate metabolism;Carbohydrate metabolism	ko01100//Metabolic pathways;ko00520//Amino sugar and nucleotide sugar metabolism;ko00052//Galactose metabolism	K01784;K01784;K01784	GO:0005794//Golgi apparatus	GO:0005515//protein binding;GO:0016857//racemase and epimerase activity, acting on carbohydrates and derivatives;GO:0048037//cofactor binding	GO:0009250//glucan biosynthetic process;GO:0010015//root morphogenesis;GO:0010396//rhamnogalacturonan II metabolic process;GO:0019318//hexose metabolic process;GO:0042546//cell wall biogenesis;GO:0045229//external encapsulating structure organization
mango005501	1244.88	807.57	1151.04	2246.52	2008.37	2444.63	817.15	724	565.36	1801.95	1985.74	1848.6	305.48	243.88	273.41	1747.99	1595.98	1710.37	11220	6015	8924	13686	13404	20360	5797	5445	3709	11908	18103	13333	2231	1640	1633	11054	11863	11746	--	PREDICTED: sarcoplasmic reticulum histidine-rich calcium-binding protein-like [Populus euphratica]	-	-	-	-	-	-	-
mango005509	47.19	58.13	80.77	21.92	17.9	20.02	30.98	36.07	31.6	25.87	24.52	17.85	29.77	31.86	28.49	20.23	15.36	17.74	1602	1631	2359	503	450	628	828	1022	781	644	842	485	819	807	641	482	430	459	AS	hydroquinone glucosyltransferase [Herrania umbratica]	-	-	-	-	GO:0012505//endomembrane system;GO:0044424//intracellular part;GO:0046930//pore complex	GO:0005488//binding;GO:0016758//transferase activity, transferring hexosyl groups	GO:0006511//ubiquitin-dependent protein catabolic process;GO:0006605//protein targeting;GO:0009062//fatty acid catabolic process;GO:0035966//response to topologically incorrect protein;GO:0043623//cellular protein complex assembly;GO:0050658//RNA transport
mango005541	0.33	1.05	0.25	0.32	1.62	0.94	5.12	6.65	11.21	0.15	0.11	0.68	1.75	1.75	3.78	0.16	0	0	3	8	2	2	11	8	37	51	75	1	1	5	13	12	23	1	0	0	DIR5	dirigent protein 5-like [Pistacia vera]	-	-	-	-	-	-	-
mango005596	3.82	0.21	4.89	77.56	19.97	41.84	7.66	9.37	10.86	31.52	60.69	68.7	15.26	16.51	16.54	42.32	79.95	72.37	90	4	99	1234	348	910	142	184	186	544	1445	1294	291	290	258	699	1552	1298	CYP86A22	cytochrome P450 86A22 [Pistacia vera]	Metabolism;Metabolism	Global and overview maps;Lipid metabolism	ko01100//Metabolic pathways;ko00073//Cutin, suberine and wax biosynthesis	K15398;K15398	GO:0031224//intrinsic component of membrane	GO:0016712//oxidoreductase activity, acting on paired donors, with incorporation or reduction of molecular oxygen, reduced flavin or flavoprotein as one donor, and incorporation of one atom of oxygen;GO:0016713//oxidoreductase activity, acting on paired donors, with incorporation or reduction of molecular oxygen, reduced iron-sulfur protein as one donor, and incorporation of one atom of oxygen;GO…	GO:0006950//response to stress;GO:0032787//monocarboxylic acid metabolic process
mango005598	170.47	46	117.17	240.22	419.26	254.04	398.06	401.92	562.92	216.15	241.81	297.32	573.35	704.15	822.97	224.18	261.17	277.67	2148	479	1270	2046	3912	2958	3948	4226	5163	1997	3082	2998	5854	6620	6872	1982	2714	2666	PIP1-2	probable aquaporin PIP1-2 [Citrus clementina]	-	-	-	-	-	-	-
mango005613	0.05	0.12	0.24	0	0	0.06	0.78	1.3	2.76	0	0	0.06	0.44	0.07	0.16	0.29	0.12	0	1	2	4	0	0	1	12	21	39	0	0	1	7	1	2	4	2	0	TUBB1	tubulin beta chain-like [Pistacia vera]	Cellular Processes	Transport and catabolism	ko04145//Phagosome	K07375	GO:0015630//microtubule cytoskeleton;GO:0016020//membrane;GO:0032991//macromolecular complex	GO:0005198//structural molecule activity;GO:0017111//nucleoside-triphosphatase activity;GO:0032550//purine ribonucleoside binding	GO:0000097//sulfur amino acid biosynthetic process;GO:0003006//developmental process involved in reproduction;GO:0005976//polysaccharide metabolic process;GO:0006006//glucose metabolic process;GO:0006090//pyruvate metabolic process;GO:0006637//acyl-CoA metabolic process;GO:0006970//response to osmotic stress;GO:0006996//organelle organization;GO:0007017//microtubule-based process;GO:0009826//unid…
mango005614	1.01	0.15	0.59	0.37	0.51	0.14	0.32	2.12	1.04	0.17	0.5	0.16	1.4	1.52	0.57	0	0.15	0.17	8	1	4	2	3	1	2	14	6	1	4	1	9	9	3	0	1	1	--	remorin-like [Pistacia vera]	-	-	-	-	GO:0005911//cell-cell junction;GO:0016020//membrane;GO:0043231//intracellular membrane-bounded organelle	-	GO:0044085//cellular component biogenesis
mango005639	30.52	28.28	30.7	6.98	18.3	9.51	24.88	29.91	34.03	15.04	10.49	11.39	16.96	18.92	19.47	4.2	3.68	5.34	653	500	565	101	290	188	419	534	530	236	227	195	294	302	276	63	65	87	BSK7	LOW QUALITY PROTEIN: serine/threonine-protein kinase BSK7-like [Pistacia vera]	Environmental Information Processing	Signal transduction	ko04075//Plant hormone signal transduction	K14500	-	GO:0016301//kinase activity;GO:0032550//purine ribonucleoside binding	GO:0006464//cellular protein modification process;GO:0006796//phosphate-containing compound metabolic process
mango005644	12.74	33	14.86	24.49	19.72	27.7	13.86	13.04	12.64	39.79	31.51	29.2	9.82	10.28	11.24	31.33	26.7	25.49	349	747	350	453.3	400	700.93	298.86	298	252	799	873	640	218	210	204	602	603	532	At1g26850	probable methyltransferase PMT2 [Pistacia vera]	-	-	-	-	-	-	-
mango005653	9.06	7.61	9.01	7.97	6.06	7.69	6.64	6.95	7.51	12.25	12.75	9.38	4.63	3.28	2.96	12.22	9.01	11.57	111	77	95	66	55	87	64	71	67	110	158	92	46	30	24	105	91	108	EB1B	microtubule-associated protein RP/EB family member 1A [Pistacia vera]	-	-	-	-	GO:0030312//external encapsulating structure;GO:0043231//intracellular membrane-bounded organelle;GO:0055028//cortical microtubule	GO:0015631//tubulin binding	GO:0000280//nuclear division;GO:0003006//developmental process involved in reproduction;GO:0009612//response to mechanical stimulus;GO:0009630//gravitropism;GO:0016570//histone modification;GO:1902410//mitotic cytokinetic process
mango005665	139.49	56.7	117.31	113.41	160.52	161.64	215.64	164.35	129.28	793.03	475.34	510.05	43.45	32.51	36.51	446.44	203.11	206.46	2191	736	1585	1204	1867	2346	2666	2154	1478	9133	7552	6411	553	381	380	4920	2631	2471	GALM	aldose 1-epimerase [Pistacia vera]	Metabolism;Metabolism;Metabolism;Metabolism	Global and overview maps;Global and overview maps;Carbohydrate metabolism;Carbohydrate metabolism	ko01100//Metabolic pathways;ko01110//Biosynthesis of secondary metabolites;ko00010//Glycolysis / Gluconeogenesis;ko00052//Galactose metabolism	K01785;K01785;K01785;K01785	GO:0044424//intracellular part	GO:0005488//binding;GO:0016857//racemase and epimerase activity, acting on carbohydrates and derivatives	GO:0005996//monosaccharide metabolic process
mango005764	388.38	84.26	553.76	267.65	405.63	304.36	111.23	119.8	81.54	360.91	238.41	272.22	34.89	23.32	30.55	112.44	63.15	80.13	9821.51	1761	12046.3	4575	7596	7112.4	2214	2528	1501	6692	6098.41	5509	715	440	512	1995	1317	1544	NPF2.11	protein NRT1/ PTR FAMILY 2.11-like [Pistacia vera]	-	-	-	-	-	-	GO:0051234//establishment of localization
mango005786	66.43	37.09	45.94	40.94	50.89	38.3	144.32	132.01	122.77	60.26	60.16	64	231.69	223.55	173.83	48.05	51.44	55.68	869	401	517	362	493	463	1486	1441	1169	578	796	670	2456	2182	1507	441	555	555	5FCL	5-formyltetrahydrofolate cyclo-ligase, mitochondrial [Citrus sinensis]	Metabolism;Metabolism	Global and overview maps;Metabolism of cofactors and vitamins	ko01100//Metabolic pathways;ko00670//One carbon pool by folate	K01934;K01934	GO:0043231//intracellular membrane-bounded organelle	GO:0016882//cyclo-ligase activity;GO:0032550//purine ribonucleoside binding;GO:0043169//cation binding	GO:0006760//folic acid-containing compound metabolic process
mango005828	39.12	13.04	30.28	14.32	19.41	13.34	55.67	47.61	49.16	48.32	28.47	39.41	41.45	40.2	39.76	13.8	9.38	12.31	784	216	522	194	288	247	878	796	717	710	577	632	673	601	528	194	155	188	UGT74B1	flavonol 7-O-beta-glucosyltransferase UGT74F1-like [Pistacia vera]	Metabolism;Metabolism;Metabolism;Metabolism;Metabolism	Global and overview maps;Global and overview maps;Amino acid metabolism;Global and overview maps;Biosynthesis of other secondary metabolites	ko01100//Metabolic pathways;ko01110//Biosynthesis of secondary metabolites;ko00380//Tryptophan metabolism;ko01210//2-Oxocarboxylic acid metabolism;ko00966//Glucosinolate biosynthesis	K11820;K11820;K11820;K11820;K11820	-	GO:0035251//UDP-glucosyltransferase activity	GO:0043436//oxoacid metabolic process;GO:0044249//cellular biosynthetic process;GO:0044711//single-organism biosynthetic process;GO:0050896//response to stimulus;GO:1901576//organic substance biosynthetic process
mango005833	104.57	17.31	71.62	95.28	52.62	69.37	99.01	77.33	97.98	36.15	60.44	60.24	123.49	114.76	92.06	82.91	140.76	135.1	2434	333	1434	1499	907	1492	1814	1502	1660	617	1423	1122	2329	1993	1420	1354	2702	2396	NAT6	Xanthine/uracil/vitamin C permease [Corchorus capsularis]	-	-	-	-	-	-	GO:0044763//single-organism cellular process;GO:0051234//establishment of localization
mango005862	12.92	10.85	7.51	264.95	125.29	329.48	1.47	0.81	0.26	90.49	159.8	125.82	0.48	0.13	0.29	140.88	121.5	147.2	134	93	67	1857	962	3157	12	7	2	688	1676	1044	4	1	2	1025	1039	1163	BCA2	carbonic anhydrase 2-like [Pistacia vera]	Metabolism;Metabolism	Global and overview maps;Energy metabolism	ko01100//Metabolic pathways;ko00910//Nitrogen metabolism	K01673;K01673	GO:0005576//extracellular region;GO:0009526//plastid envelope;GO:0009532//plastid stroma;GO:0016020//membrane;GO:0044434//chloroplast part	GO:0016836//hydro-lyase activity;GO:0046914//transition metal ion binding	GO:0006089//lactate metabolic process;GO:0006091//generation of precursor metabolites and energy;GO:0006605//protein targeting;GO:0006739//NADP metabolic process;GO:0009617//response to bacterium;GO:0009696//salicylic acid metabolic process;GO:0009755//hormone-mediated signaling pathway;GO:0009863//salicylic acid mediated signaling pathway;GO:0010243//response to organonitrogen compound;GO:001037…
mango005895	40.99	21.29	42.66	34.77	62.6	43.78	77.03	82.04	76.66	63.52	54.32	49.48	74.82	58.1	67.85	40.37	39.29	38.87	382	164	342	219	432	377	565	638	520	434	512	369	565	404	419	264	302	276	--	heme-binding protein 2-like [Pistacia vera]	-	-	-	-	-	-	-
mango005914	57.2	54.83	69.05	49.75	44.66	46.97	25.95	29.35	27.18	40.15	36	38.93	25.01	29.78	23.6	33.37	30.33	35.6	1434	1136	1489	843	829	1088	512	614	496	738	913	781	508	557	392	587	627	680	--	Armadillo [Corchorus olitorius]	-	-	-	-	GO:0005911//cell-cell junction	-	-
mango005915	49.83	58.15	58.84	126.74	84.33	128.03	17.19	15.52	12.9	132.71	123.1	102.25	14.78	19.24	25.75	220.47	178.96	167.54	1635	1577	1661	2811	2049	3882	444	425	308	3193	4086	2685	393	471	560	5076	4843	4189	maoI	PREDICTED: copper [Prunus dulcis]	Metabolism;Metabolism;Metabolism;Metabolism;Metabolism;Metabolism;Metabolism;Metabolism	Global and overview maps;Global and overview maps;Amino acid metabolism;Metabolism of other amino acids;Amino acid metabolism;Amino acid metabolism;Biosynthesis of other secondary metabolites;Biosynthesis of other secondary metabolites	ko01100//Metabolic pathways;ko01110//Biosynthesis of secondary metabolites;ko00260//Glycine, serine and threonine metabolism;ko00410//beta-Alanine metabolism;ko00350//Tyrosine metabolism;ko00360//Phenylalanine metabolism;ko00960//Tropane, piperidine and pyridine alkaloid biosynthesis;ko00950//Isoquinoline alkaloid biosynthesis	K00276;K00276;K00276;K00276;K00276;K00276;K00276;K00276	GO:0042579//microbody	GO:0016641//oxidoreductase activity, acting on the CH-NH2 group of donors, oxygen as acceptor;GO:0048037//cofactor binding	GO:0044710//single-organism metabolic process;GO:1901564//organonitrogen compound metabolic process
mango005919	115.51	15.01	110.69	133.13	79.03	118.9	70.32	92.98	54.07	122.87	116.73	104.51	73.62	66.9	92.18	187.42	167.53	143.66	1127	121	929	878	571	1072	540	757	384	879	1152	816	582	487	596	1283	1348	1068	--	Octicosapeptide/Phox/Bem1p family protein [Theobroma cacao]	-	-	-	-	GO:0043231//intracellular membrane-bounded organelle	-	-
mango005928	10.35	10.98	11.91	5.13	7.53	5.05	5.02	5.37	5.9	2.67	3.28	3.29	5.02	5.96	4.38	2.15	2.37	2.77	275	241	272	92	148	124	105	119	114	52	88	70	108	118	77	40	52	56	At3g48250	pentatricopeptide repeat-containing protein At3g48250, chloroplastic [Pistacia vera]	-	-	-	-	-	-	-
mango005937	172.28	111.77	189.93	303.12	228.47	301.56	86.87	82.17	62.33	229.11	197.82	192.49	64.5	60.26	79.53	244.29	212.89	206.89	5495	2946	5211	6535	5396	8888	2181	2187	1447	5358	6382	4913	1667	1434	1681	5467	5600	5028	QS	quinolinate synthase, chloroplastic [Pistacia vera]	Metabolism;Metabolism	Global and overview maps;Metabolism of cofactors and vitamins	ko01100//Metabolic pathways;ko00760//Nicotinate and nicotinamide metabolism	K03517;K03517	GO:0009536//plastid	GO:0003824//catalytic activity;GO:0030234//enzyme regulator activity;GO:0043169//cation binding;GO:0046983//protein dimerization activity;GO:0051536//iron-sulfur cluster binding	GO:0019359//nicotinamide nucleotide biosynthetic process;GO:0031325//positive regulation of cellular metabolic process;GO:0043085//positive regulation of catalytic activity;GO:0043650//dicarboxylic acid biosynthetic process;GO:0045333//cellular respiration
mango005953	1.06	6.15	0.74	1.25	9.43	5.95	0.81	2.28	2.91	4.62	4.6	5.29	0.52	1.7	2.24	1.21	2.05	2.78	5	24	3	4	33	26	3	9	10	16	22	20	2	6	7	4	8	10	CYP71AP13	cytochrome P450 71A1-like [Pistacia vera]	-	-	-	-	-	GO:0016709//oxidoreductase activity, acting on paired donors, with incorporation or reduction of molecular oxygen, NAD(P)H as one donor, and incorporation of one atom of oxygen;GO:0046906//tetrapyrrole binding;GO:0046914//transition metal ion binding	GO:0044710//single-organism metabolic process
mango005954	9.96	4.67	7.72	30.84	24.71	26.24	11.97	8.05	7.11	29.8	36.03	42.07	10.01	7.24	9.79	64.38	56.27	59.79	129	50	86	270	237	314	122	87	67	283	472	436	105	70	84	585	601	590	STR11	rhodanese-like domain-containing protein 11, chloroplastic isoform X1 [Pistacia vera]	-	-	-	-	GO:0009526//plastid envelope;GO:0031976//plastid thylakoid	-	GO:0006090//pyruvate metabolic process;GO:0006605//protein targeting;GO:0009657//plastid organization;GO:0034660//ncRNA metabolic process
mango005970	44.02	91.17	15.75	50.1	33.15	41.75	28.88	38.55	28.74	62.18	87.87	56.52	22.98	30.8	33.21	127.03	116.43	119.35	364	623	112	280	203	319	188	266	173	377	735	374	154	190	182	737	794	752	E4	peptide methionine sulfoxide reductase-like [Pistacia vera]	-	-	-	-	GO:0009526//plastid envelope;GO:0009532//plastid stroma	GO:0016671//oxidoreductase activity, acting on a sulfur group of donors, disulfide as acceptor	GO:0006355//regulation of transcription, DNA-templated;GO:0006544//glycine metabolic process;GO:0006979//response to oxidative stress;GO:0009639//response to red or far red light;GO:0009725//response to hormone;GO:0036211//protein modification process;GO:0044267//cellular protein metabolic process
mango005972	35.54	44.16	16.83	89.46	66.79	121.19	89.46	66.1	78.08	193.06	164.2	138.34	7.31	8.24	11.72	120.35	131.73	127.76	636	653	259	1082	885	2004	1260	987	1017	2533	2972	1981	106	110	139	1511	1944	1742	At1g67750	probable pectate lyase 5 [Pistacia vera]	Metabolism;Metabolism	Global and overview maps;Carbohydrate metabolism	ko01100//Metabolic pathways;ko00040//Pentose and glucuronate interconversions	K01728;K01728	-	GO:0016837//carbon-oxygen lyase activity, acting on polysaccharides;GO:0043169//cation binding	GO:0000272//polysaccharide catabolic process;GO:0048646//anatomical structure formation involved in morphogenesis
mango005979	4.71	1.93	3.22	19.16	9.45	12.97	17.86	13.28	11.8	22.29	30.06	23.2	15.64	18.1	20.28	51.73	45.01	51.9	68	23	40	187	101	173	203	160	124	236	439	268	183	195	194	524	536	571	CBBY	CBBY-like protein [Pistacia vera]	-	-	-	-	GO:0009526//plastid envelope;GO:0009532//plastid stroma	GO:0003824//catalytic activity;GO:0043169//cation binding	GO:0005982//starch metabolic process;GO:0006091//generation of precursor metabolites and energy;GO:0006739//NADP metabolic process;GO:0009668//plastid membrane organization;GO:0009886//post-embryonic morphogenesis;GO:0016109//tetraterpenoid biosynthetic process
mango005987	4.56	1.54	4.1	1.08	0.82	0.46	18.38	22.66	14.78	0.41	1.32	1.37	18.83	25.42	17.98	0.43	0.81	0.64	75	21	58	12	10	7	238	311	177	5	22	18	251	312	196	5	11	8	At3g48460	GDSL esterase/lipase At3g48460 [Pistacia vera]	-	-	-	-	-	GO:0016788//hydrolase activity, acting on ester bonds	GO:0006629//lipid metabolic process
mango005995	5.22	4.82	4.53	6.84	6.65	8.85	14.74	11.85	15.58	13.48	12.82	13.16	16.22	18.59	25.64	15.56	13.81	12.86	122	93	91	108	115	191	271	231	265	231	303	246	307	324	397	255	266	229	ABC1K7	uncharacterized aarF domain-containing protein kinase 1-like [Herrania umbratica]	-	-	-	-	GO:0009536//plastid;GO:0016020//membrane	GO:0016772//transferase activity, transferring phosphorus-containing groups;GO:0032550//purine ribonucleoside binding	GO:0006464//cellular protein modification process;GO:0006796//phosphate-containing compound metabolic process;GO:0009451//RNA modification;GO:0045491//xylan metabolic process
mango006009	223.32	321.56	245.59	68.79	64.85	81.49	110.73	129.07	109.26	89.67	70.23	69.74	60.62	63.78	67.68	43.95	37.21	44.02	5706	6790	5398	1188	1227	1924	2227	2752	2032	1680	1815	1426	1255	1216	1146	788	784	857	4CLL9	4-coumarate--CoA ligase-like 9 [Pistacia vera]	Metabolism;Metabolism;Metabolism;Metabolism	Global and overview maps;Global and overview maps;Biosynthesis of other secondary metabolites;Metabolism of cofactors and vitamins	ko01100//Metabolic pathways;ko01110//Biosynthesis of secondary metabolites;ko00940//Phenylpropanoid biosynthesis;ko00130//Ubiquinone and other terpenoid-quinone biosynthesis	K01904;K01904;K01904;K01904	GO:0042579//microbody	GO:0016405//CoA-ligase activity;GO:0016408//C-acyltransferase activity;GO:0016703//oxidoreductase activity, acting on single donors with incorporation of molecular oxygen, incorporation of one atom of oxygen (internal monooxygenases or internal mixed function oxidases);GO:0032550//purine ribonucleoside binding	GO:0006633//fatty acid biosynthetic process;GO:0009694//jasmonic acid metabolic process;GO:0009850//auxin metabolic process
mango006012	24.29	77.54	33.33	11.05	22.07	20.71	23.33	32.02	40.2	52.31	33.51	37.85	5.36	5.03	6.5	10.28	7.19	8.5	660	1741	779	203	444	520	499	726	795	1042	921	823	118	102	117	196	161	176	PAP27	probable inactive purple acid phosphatase 27 [Pistacia vera]	-	-	-	-	-	GO:0003824//catalytic activity;GO:0043169//cation binding	GO:0006796//phosphate-containing compound metabolic process
mango006017	75.82	79.06	87.7	118.32	87.07	124.27	39.3	46.87	38.44	111.99	106.66	88.43	32.41	37.54	48.8	77.45	80.31	73.07	2206	1901	2195	2327	1876	3341	900	1138	814	2389	3139	2059	764	815	941	1581	1927	1620	EXO70B1	exocyst complex component EXO70B1 [Pistacia vera]	-	-	-	-	GO:0016020//membrane;GO:0044444//cytoplasmic part	-	GO:0000302//response to reactive oxygen species;GO:0009642//response to light intensity;GO:0016192//vesicle-mediated transport
mango006047	1497.53	52.08	911.61	2114.21	1344.13	1987.88	418.98	239.02	100.12	1519.41	1774.13	1480.5	305.97	218.45	343.4	3320.67	3334.16	3012.42	33022	949	17292	31512	21948	40506	7272	4398	1607	24566	39571	26125	5467	3594	5018	51377	60634	50615	BAM3	beta-amylase 3, chloroplastic [Pistacia vera]	Metabolism;Metabolism;Metabolism	Global and overview maps;Global and overview maps;Carbohydrate metabolism	ko01100//Metabolic pathways;ko01110//Biosynthesis of secondary metabolites;ko00500//Starch and sucrose metabolism	K01177;K01177;K01177	GO:0009532//plastid stroma	GO:0016160//amylase activity	GO:0000023//maltose metabolic process;GO:0005982//starch metabolic process;GO:0006950//response to stress
mango006048	69.22	59.77	58.11	63.76	48.58	61.16	20.59	16.86	15.74	46.31	50.36	49.26	20.51	16.23	17.2	55.84	58.67	61.16	1166	832	842	726	606	952	273	237	193	572	858	664	280	204	192	660	815	785	PBL19	probable serine/threonine-protein kinase PBL19 [Pistacia vera]	-	-	-	-	GO:0016020//membrane	GO:0004713//protein tyrosine kinase activity;GO:0032550//purine ribonucleoside binding	GO:0006468//protein phosphorylation;GO:0009696//salicylic acid metabolic process;GO:0009814//defense response, incompatible interaction;GO:0010646//regulation of cell communication
mango006072	24.13	10.41	14.69	25.06	26.33	24.59	80.79	84.91	91.15	25.95	27.12	29.57	196.79	214.71	132.28	22.71	22.99	24.09	359	128	188	252	290	338	946	1054	987	283	408	352	2372	2383	1304	237	282	273	--	Peptidyl-prolyl cis-trans isomerases isoform 1 [Gossypium australe]	-	-	-	-	-	GO:0016859//cis-trans isomerase activity	GO:0006950//response to stress;GO:0044267//cellular protein metabolic process
mango006097	223.38	216.5	236.74	127.87	156.02	144.15	166.53	196.9	201.1	113.45	118.6	124.86	194.6	219.71	163.12	74.94	85.19	97.94	3577	2865	3261	1384	1850	2133	2099	2631	2344	1332	1921	1600	2525	2625	1731	842	1125	1195	RggA	RGG repeats nuclear RNA binding protein A-like [Pistacia vera]	-	-	-	-	GO:0042579//microbody	-	GO:0009725//response to hormone
mango006120	24.86	21.37	24.07	47.21	37.48	45.77	19.14	14.5	14.68	41.09	39.62	31.9	15.29	14.72	15.12	46.96	44.54	46.16	335	238	279	430	374	570	203	163	144	406	540	344	167	148	135	444	495	474	aco	2-oxoglutarate-Fe(II) type oxidoreductase hxnY isoform X1 [Pistacia vera]	-	-	-	-	-	GO:0016706//oxidoreductase activity, acting on paired donors, with incorporation or reduction of molecular oxygen, 2-oxoglutarate as one donor, and incorporation of one atom each of oxygen into both donors;GO:0046872//metal ion binding;GO:0051540//metal cluster binding	GO:0051553//flavone biosynthetic process
mango006123	236.33	431.62	224.47	319.74	410.91	388.31	163.27	144.82	134.67	285.47	251.14	264.96	138.15	125.07	121.62	387.57	294.06	273.8	6876	10378	5618	6288	8853	10440	3739	3516	2852	6090	7391	6169	3257	2715	2345	7912	7056	6070	ACX1	acyl-CoA-oxidase-1 [Mangifera indica]	Metabolism;Metabolism;Metabolism;Cellular Processes;Metabolism;Metabolism;Metabolism;Metabolism;Metabolism;Metabolism	Global and overview maps;Global and overview maps;Global and overview maps;Transport and catabolism;Global and overview maps;Lipid metabolism;Lipid metabolism;Carbohydrate metabolism;Metabolism of other amino acids;Lipid metabolism	ko01100//Metabolic pathways;ko01110//Biosynthesis of secondary metabolites;ko01200//Carbon metabolism;ko04146//Peroxisome;ko01212//Fatty acid metabolism;ko00592//alpha-Linolenic acid metabolism;ko00071//Fatty acid degradation;ko00640//Propanoate metabolism;ko00410//beta-Alanine metabolism;ko01040//Biosynthesis of unsaturated fatty acids	K00232;K00232;K00232;K00232;K00232;K00232;K00232;K00232;K00232;K00232	GO:0005911//cell-cell junction;GO:0042579//microbody	GO:0000166//nucleotide binding;GO:0016634//oxidoreductase activity, acting on the CH-CH group of donors, oxygen as acceptor	GO:0001101//response to acid chemical;GO:0006605//protein targeting;GO:0006950//response to stress;GO:0007165//signal transduction;GO:0009062//fatty acid catabolic process;GO:0009620//response to fungus;GO:0009625//response to insect;GO:0009694//jasmonic acid metabolic process;GO:0010038//response to metal ion;GO:0043067//regulation of programmed cell death;GO:0048229//gametophyte development
mango006168	22.79	37	37.55	13.01	16.97	17.34	43.6	66.64	77.74	38.46	32.7	29.46	11.81	8.38	17.39	13.18	9.32	11.37	350	469.59	496	135	193	246	526.99	854	869	433	508	362	147	96	177	142	118	133	LDHA	L-lactate dehydrogenase B [Pistacia vera]	Metabolism;Metabolism;Metabolism;Metabolism;Metabolism;Metabolism	Global and overview maps;Global and overview maps;Carbohydrate metabolism;Amino acid metabolism;Carbohydrate metabolism;Carbohydrate metabolism	ko01100//Metabolic pathways;ko01110//Biosynthesis of secondary metabolites;ko00010//Glycolysis / Gluconeogenesis;ko00270//Cysteine and methionine metabolism;ko00620//Pyruvate metabolism;ko00640//Propanoate metabolism	K00016;K00016;K00016;K00016;K00016;K00016	GO:0016020//membrane;GO:0044444//cytoplasmic part	GO:0004457//lactate dehydrogenase activity	GO:0001101//response to acid chemical;GO:0005975//carbohydrate metabolic process;GO:0006090//pyruvate metabolic process;GO:0006970//response to osmotic stress
mango006178	153.96	12.44	64.29	1947.9	631.66	1834.2	74.71	35.03	18.15	1502.86	2069.21	1359.11	73.21	63.19	94.02	4725.13	3770.09	3458.01	2681	179	963	22927	8145	29514	1024	509	230	19188	36446	18939	1033	821	1085	57731	54142	45882	KAS3A	3-oxoacyl-[acyl-carrier-protein] synthase 3 A, chloroplastic [Pistacia vera]	Metabolism;Metabolism;Metabolism	Global and overview maps;Global and overview maps;Lipid metabolism	ko01100//Metabolic pathways;ko01212//Fatty acid metabolism;ko00061//Fatty acid biosynthesis	K00648;K00648;K00648	GO:0009532//plastid stroma	GO:0004312//fatty acid synthase activity	GO:0006631//fatty acid metabolic process;GO:0006637//acyl-CoA metabolic process;GO:0006950//response to stress;GO:0007275//multicellular organism development;GO:0016129//phytosteroid biosynthetic process
mango006180	37.46	17.79	31.46	135.41	80.64	110.22	35.7	31.12	29.38	128.97	179.58	152.41	31.55	32.96	39.58	213.5	216.08	228.09	1121	440	810	2739	1787	3048	841	777	640	2830	5436	3650	765	736	785	4483	5333	5201	TPPF	Transaldolase [Corchorus capsularis]	Metabolism;Metabolism;Metabolism;Metabolism;Metabolism	Global and overview maps;Global and overview maps;Global and overview maps;Global and overview maps;Carbohydrate metabolism	ko01100//Metabolic pathways;ko01110//Biosynthesis of secondary metabolites;ko01200//Carbon metabolism;ko01230//Biosynthesis of amino acids;ko00030//Pentose phosphate pathway	K00616;K00616;K00616;K00616;K00616	GO:0009526//plastid envelope;GO:0009532//plastid stroma	GO:0019203//carbohydrate phosphatase activity;GO:0046914//transition metal ion binding	GO:0000097//sulfur amino acid biosynthetic process;GO:0005991//trehalose metabolic process;GO:0006637//acyl-CoA metabolic process;GO:0006796//phosphate-containing compound metabolic process;GO:0016129//phytosteroid biosynthetic process
mango006208	177.61	975.93	236.24	101.78	74.85	105.49	298.3	413.52	345.72	500.98	363.37	471.38	100.4	82.27	166.32	249.14	163.93	161.9	3932	17855	4499	1523	1227	2158	5198	7639	5571	8132	8137	8351	1801	1359	2440	3870	2993	2731	CYP73A16	cinnamate 4-mono-oxygenase [Mangifera indica]	Metabolism;Metabolism;Metabolism;Metabolism;Metabolism;Metabolism	Global and overview maps;Global and overview maps;Biosynthesis of other secondary metabolites;Biosynthesis of other secondary metabolites;Metabolism of cofactors and vitamins;Biosynthesis of other secondary metabolites	ko01100//Metabolic pathways;ko01110//Biosynthesis of secondary metabolites;ko00940//Phenylpropanoid biosynthesis;ko00941//Flavonoid biosynthesis;ko00130//Ubiquinone and other terpenoid-quinone biosynthesis;ko00945//Stilbenoid, diarylheptanoid and gingerol biosynthesis	K00487;K00487;K00487;K00487;K00487;K00487	GO:0005618//cell wall;GO:0005911//cell-cell junction;GO:0031090//organelle membrane;GO:0031224//intrinsic component of membrane;GO:0043231//intracellular membrane-bounded organelle	GO:0005515//protein binding;GO:0016709//oxidoreductase activity, acting on paired donors, with incorporation or reduction of molecular oxygen, NAD(P)H as one donor, and incorporation of one atom of oxygen;GO:0046906//tetrapyrrole binding;GO:0046914//transition metal ion binding	GO:0006743//ubiquinone metabolic process;GO:0006950//response to stress;GO:0009314//response to radiation;GO:0009699//phenylpropanoid biosynthetic process;GO:0009891//positive regulation of biosynthetic process;GO:0048229//gametophyte development
mango006270	17.77	13.4	15.67	30.31	25.03	25.02	3.93	3.09	2.84	20.74	17.56	22.84	1.32	1.35	0.74	7.1	11.3	15.36	376.98	235.03	286.07	434.72	393.35	490.63	65.64	54.69	43.94	322.61	376.82	387.88	22.77	21.37	10.39	105.64	197.79	248.4	HSR4	AAA-ATPase At3g50940-like isoform X3 [Pistacia vera]	-	-	-	-	-	-	-
mango006323	19.65	3.13	55.18	9.85	8.06	5.83	8.88	8.77	6.85	7.25	9.57	11.95	5.7	4.39	4.23	4.69	5.87	5.06	540	71	1304.22	183	164	148	192	201	136.95	146	266	262.83	127	90	77	90.41	133	106	HSP70	heat shock 70 kDa protein-like [Pistacia vera]	Genetic Information Processing;Genetic Information Processing;Cellular Processes	Folding, sorting and degradation;Transcription;Transport and catabolism	ko04141//Protein processing in endoplasmic reticulum;ko03040//Spliceosome;ko04144//Endocytosis	K03283;K03283;K03283	GO:0005576//extracellular region;GO:0009536//plastid;GO:0030312//external encapsulating structure;GO:0031090//organelle membrane	GO:0016628//oxidoreductase activity, acting on the CH-CH group of donors, NAD or NADP as acceptor;GO:0032550//purine ribonucleoside binding;GO:0044389//ubiquitin-like protein ligase binding	GO:0000302//response to reactive oxygen species;GO:0009408//response to heat;GO:0009642//response to light intensity;GO:0010468//regulation of gene expression;GO:0032446//protein modification by small protein conjugation;GO:0033554//cellular response to stress;GO:0034645//cellular macromolecule biosynthetic process;GO:0044710//single-organism metabolic process
mango006324	7.07	0.64	21.47	1.05	1.32	1.11	6.64	5.03	3.99	1.15	1.64	2.68	4.07	3.01	1.95	1.94	1.41	1.42	268	20	699.78	27	37	39	198	159	110.05	32	63	81.17	125	85	49	51.59	44	41	HSP70	heat shock cognate 70 kDa protein-like [Pistacia vera]	Genetic Information Processing;Genetic Information Processing;Cellular Processes	Folding, sorting and degradation;Transcription;Transport and catabolism	ko04141//Protein processing in endoplasmic reticulum;ko03040//Spliceosome;ko04144//Endocytosis	K03283;K03283;K03283	GO:0005576//extracellular region;GO:0009536//plastid;GO:0030312//external encapsulating structure;GO:0031090//organelle membrane	GO:0016628//oxidoreductase activity, acting on the CH-CH group of donors, NAD or NADP as acceptor;GO:0032550//purine ribonucleoside binding;GO:0044389//ubiquitin-like protein ligase binding	GO:0000302//response to reactive oxygen species;GO:0009408//response to heat;GO:0009642//response to light intensity;GO:0010468//regulation of gene expression;GO:0032446//protein modification by small protein conjugation;GO:0033554//cellular response to stress;GO:0034645//cellular macromolecule biosynthetic process;GO:0044710//single-organism metabolic process;GO:0051707//response to other organi…
mango006325	63.53	32.15	65.59	95.4	109.43	120.86	61.65	58.21	38.98	150.66	125.77	163.62	27.09	22.1	32.57	91.23	82.43	77.53	1198	501	1064	1216	1528	2106	915	916	535	2083	2399	2469	414	311	407	1207	1282	1114	HST	shikimate O-hydroxycinnamoyltransferase-like [Pistacia vera]	Metabolism;Metabolism;Metabolism;Metabolism;Metabolism	Global and overview maps;Global and overview maps;Biosynthesis of other secondary metabolites;Biosynthesis of other secondary metabolites;Biosynthesis of other secondary metabolites	ko01100//Metabolic pathways;ko01110//Biosynthesis of secondary metabolites;ko00940//Phenylpropanoid biosynthesis;ko00941//Flavonoid biosynthesis;ko00945//Stilbenoid, diarylheptanoid and gingerol biosynthesis	K13065;K13065;K13065;K13065;K13065	GO:0044444//cytoplasmic part	GO:0005488//binding;GO:0050737//O-hydroxycinnamoyltransferase activity	GO:0006605//protein targeting;GO:0006950//response to stress;GO:0009699//phenylpropanoid biosynthetic process;GO:0009891//positive regulation of biosynthetic process;GO:0043067//regulation of programmed cell death;GO:0048878//chemical homeostasis
mango006368	79.74	112.6	101.19	29.26	50.33	36.08	47.66	53.86	59.91	17.64	18.59	24.56	54.64	59.75	67.46	4.41	6.01	7.55	3939	4596.45	4299.58	977	1841	1647.07	1853	2220	2154	639	929	971	2187	2202	2208.17	153	245.03	284.03	TPR1	topless-related protein 1 [Pistacia vera]	-	-	-	-	GO:0043231//intracellular membrane-bounded organelle;GO:0044444//cytoplasmic part	GO:0046983//protein dimerization activity	GO:0003002//regionalization;GO:0003006//developmental process involved in reproduction;GO:0006355//regulation of transcription, DNA-templated;GO:0009755//hormone-mediated signaling pathway
mango006376	261.78	26.17	223.78	634.43	506.09	503.66	282.98	263.05	229.68	403.83	515.36	421.95	569.17	511.74	411.93	1082.37	1181.26	1097.37	4043	334	2973	6623	5788	7188	3440	3390	2582	4573	8051	5215	7123	5897	4216	11729	15046	12914	SRG1	codeine O-demethylase-like [Pistacia vera]	-	-	-	-	GO:0044444//cytoplasmic part	GO:0016705//oxidoreductase activity, acting on paired donors, with incorporation or reduction of molecular oxygen;GO:0043169//cation binding	GO:0001101//response to acid chemical;GO:0009117//nucleotide metabolic process;GO:0015698//inorganic anion transport;GO:0016129//phytosteroid biosynthetic process;GO:0030001//metal ion transport;GO:0032412//regulation of ion transmembrane transporter activity
mango006420	576.96	119.91	529.01	340.14	497.05	306.04	847.03	755.6	829.72	254.14	258.32	364.01	1174.68	1097.68	772.68	176.2	261.76	247.19	20977	3603	16545	8359	13382	10281.8	24240	22923.9	21958	6774.77	9500	10591	34607	29777	18616.9	4495	7848.74	6848	PLD1	LOW QUALITY PROTEIN: phospholipase D alpha 1 [Pistacia vera]	Metabolism;Metabolism;Cellular Processes;Metabolism;Metabolism	Global and overview maps;Global and overview maps;Transport and catabolism;Lipid metabolism;Lipid metabolism	ko01100//Metabolic pathways;ko01110//Biosynthesis of secondary metabolites;ko04144//Endocytosis;ko00564//Glycerophospholipid metabolism;ko00565//Ether lipid metabolism	K01115;K01115;K01115;K01115;K01115	GO:0005911//cell-cell junction;GO:0009536//plastid;GO:0016020//membrane;GO:0030135//coated vesicle	GO:0004620//phospholipase activity;GO:0046872//metal ion binding;GO:1902936//phosphatidylinositol bisphosphate binding	GO:0000160//phosphorelay signal transduction system;GO:0006006//glucose metabolic process;GO:0006090//pyruvate metabolic process;GO:0006650//glycerophospholipid metabolic process;GO:0006970//response to osmotic stress;GO:0006996//organelle organization;GO:0009787//regulation of abscisic acid-activated signaling pathway;GO:0010038//response to metal ion;GO:0042044//fluid transport;GO:0044707//sing…
mango006427	9.77	2.29	7.88	2.1	5.11	2.22	38.85	34.76	31.62	2.79	3.58	6.89	30.54	37.61	24.5	1.8	2.29	1.65	62	12	43	9	24	13	194	184	146	13	23	35	157	178	103	8	12	8	PSAH2	photosystem I reaction center subunit VI, chloroplastic [Pistacia vera]	Metabolism	Energy metabolism	ko00195//Photosynthesis	K02695	GO:0009521//photosystem;GO:0031224//intrinsic component of membrane;GO:0031976//plastid thylakoid;GO:0044434//chloroplast part	-	GO:0000097//sulfur amino acid biosynthetic process;GO:0006996//organelle organization;GO:0009725//response to hormone;GO:0009767//photosynthetic electron transport chain;GO:0016072//rRNA metabolic process;GO:0031399//regulation of protein modification process;GO:0043623//cellular protein complex assembly
mango006467	204.09	142.24	158.54	510.57	338.6	482.98	148.66	130.06	117.95	324.47	434.7	387.2	132.43	161.4	201.25	449.6	528.27	510.36	5679	3271	3795	9603	6977	12419	3256	3020	2389	6620	12235	8621.97	2986	3351	3711	8777.94	12123	10821	NADP-ME4	NADP-dependent malic enzyme-like [Pistacia vera]	Metabolism;Metabolism;Metabolism;Metabolism	Global and overview maps;Global and overview maps;Carbohydrate metabolism;Energy metabolism	ko01100//Metabolic pathways;ko01200//Carbon metabolism;ko00620//Pyruvate metabolism;ko00710//Carbon fixation in photosynthetic organisms	K00029;K00029;K00029;K00029	GO:0009536//plastid	GO:0000166//nucleotide binding;GO:0004470//malic enzyme activity;GO:0016651//oxidoreductase activity, acting on NAD(P)H;GO:0016831//carboxy-lyase activity;GO:0046914//transition metal ion binding;GO:0046983//protein dimerization activity	GO:0006006//glucose metabolic process;GO:0006631//fatty acid metabolic process;GO:0006996//organelle organization;GO:0043648//dicarboxylic acid metabolic process;GO:0051260//protein homooligomerization;GO:0051603//proteolysis involved in cellular protein catabolic process
mango006485	0.97	0	2.48	0	0.61	0.14	0.82	2.79	4.09	0.09	0	0	8.23	6.25	8.89	0	0	0	15	0	33	0	7	2	10	36	46	1	0	0	103	72	91	0	0	0	APG	GDSL esterase/lipase APG [Pistacia vera]	-	-	-	-	GO:0005576//extracellular region	GO:0016788//hydrolase activity, acting on ester bonds	GO:0005976//polysaccharide metabolic process;GO:0006631//fatty acid metabolic process;GO:0007275//multicellular organism development;GO:0009826//unidimensional cell growth;GO:0032535//regulation of cellular component size;GO:0042546//cell wall biogenesis;GO:0043479//pigment accumulation in tissues in response to UV light;GO:0048588//developmental cell growth;GO:0060918//auxin transport;GO:0071555…
mango006516	3.71	0.85	3.42	4.83	5.19	5.13	5.53	7.83	5.72	5.85	6.08	5.68	6.79	7.38	4.93	4.01	4.11	5.29	58	11	46	51	60	74	68	102	65	67	96	71	86	86	51	44	53	63	CYP90D1	protein STU1 [Jatropha curcas]	Metabolism;Metabolism;Metabolism	Global and overview maps;Global and overview maps;Metabolism of terpenoids and polyketides	ko01100//Metabolic pathways;ko01110//Biosynthesis of secondary metabolites;ko00905//Brassinosteroid biosynthesis	K12638;K12638;K12638	GO:0009536//plastid;GO:0031090//organelle membrane;GO:0031224//intrinsic component of membrane	GO:0004497//monooxygenase activity;GO:0046906//tetrapyrrole binding;GO:0046914//transition metal ion binding	GO:0016129//phytosteroid biosynthetic process;GO:0048437//floral organ development;GO:0048827//phyllome development
mango006586	325.14	296.64	311.35	325.91	227.79	334.02	49.79	52.34	41.05	282.39	288.41	256.8	17.48	33	36.82	411.56	357.42	315.32	13059	9846	10757	8848	6775	12397	1574	1754	1200	8316	11717	8254	569	989	980	11598	11839	9650	LOX3.1	linoleate 13S-lipoxygenase 3-1, chloroplastic-like [Pistacia vera]	Metabolism;Metabolism;Metabolism;Metabolism	Global and overview maps;Global and overview maps;Lipid metabolism;Lipid metabolism	ko01100//Metabolic pathways;ko01110//Biosynthesis of secondary metabolites;ko00592//alpha-Linolenic acid metabolism;ko00591//Linoleic acid metabolism	K00454;K00454;K00454;K00454	GO:0009536//plastid	GO:0016702//oxidoreductase activity, acting on single donors with incorporation of molecular oxygen, incorporation of two atoms of oxygen;GO:0043169//cation binding	GO:0001101//response to acid chemical;GO:0003006//developmental process involved in reproduction;GO:0006633//fatty acid biosynthetic process;GO:0006950//response to stress;GO:0009642//response to light intensity;GO:0009692//ethylene metabolic process;GO:0009694//jasmonic acid metabolic process;GO:0009900//dehiscence;GO:0010243//response to organonitrogen compound;GO:0048229//gametophyte developme…
mango006601	5.07	1.73	4.4	3.8	5.31	3.71	8.98	8.65	7.26	4.77	5.15	4.64	9.96	11.87	9.7	3.36	4.68	4.97	71	20	53	36	55	48	99	101	74	49	73	52	113	124	90	33	54	53	FLU	protein FLUORESCENT IN BLUE LIGHT, chloroplastic isoform X1 [Citrus clementina]	-	-	-	-	GO:0031224//intrinsic component of membrane;GO:0031976//plastid thylakoid;GO:0042170//plastid membrane;GO:0044434//chloroplast part	GO:0005488//binding	GO:0000097//sulfur amino acid biosynthetic process;GO:0000302//response to reactive oxygen species;GO:0006090//pyruvate metabolic process;GO:0006355//regulation of transcription, DNA-templated;GO:0006544//glycine metabolic process;GO:0006633//fatty acid biosynthetic process;GO:0006732//coenzyme metabolic process;GO:0006753//nucleoside phosphate metabolic process;GO:0006779//porphyrin-containing c…
mango006603	22.98	55.31	20.21	17.36	24.81	22.21	55.97	60.75	66.35	21.95	19.86	27.33	50.2	49.24	57.11	13.92	13.63	11.93	374	744	283	191	299	334	717	825	786	262	327	356	662	598	616	159	183	148	GLO4	peroxisomal (S)-2-hydroxy-acid oxidase GLO4-like [Pistacia vera]	Metabolism;Metabolism;Metabolism;Cellular Processes;Metabolism	Global and overview maps;Global and overview maps;Global and overview maps;Transport and catabolism;Carbohydrate metabolism	ko01100//Metabolic pathways;ko01110//Biosynthesis of secondary metabolites;ko01200//Carbon metabolism;ko04146//Peroxisome;ko00630//Glyoxylate and dicarboxylate metabolism	K11517;K11517;K11517;K11517;K11517	GO:0042579//microbody	GO:0003973//(S)-2-hydroxy-acid oxidase activity;GO:0032553//ribonucleotide binding;GO:0043169//cation binding	GO:0009853//photorespiration;GO:0015979//photosynthesis;GO:0016032//viral process;GO:0044710//single-organism metabolic process
mango006613	18.31	35.51	20.95	1.6	2.82	4.06	14.2	17.45	18.52	2.26	2.71	4.05	11.66	10.92	16.1	0.82	1.22	2.08	254	407	250	15	29	52	155	202	187	23	38	45	131	113	148	8	14	22	NAGK	acetylglutamate kinase, chloroplastic [Pistacia vera]	Metabolism;Metabolism;Metabolism;Metabolism;Metabolism	Global and overview maps;Global and overview maps;Global and overview maps;Global and overview maps;Amino acid metabolism	ko01100//Metabolic pathways;ko01110//Biosynthesis of secondary metabolites;ko01230//Biosynthesis of amino acids;ko01210//2-Oxocarboxylic acid metabolism;ko00220//Arginine biosynthesis	K00930;K00930;K00930;K00930;K00930	GO:0031976//plastid thylakoid	GO:0016301//kinase activity;GO:0016597//amino acid binding;GO:0016774//phosphotransferase activity, carboxyl group as acceptor;GO:0097159//organic cyclic compound binding;GO:1901363//heterocyclic compound binding	GO:0006526//arginine biosynthetic process
mango006615	1.03	0	2.04	0.22	0.4	0.95	3.72	4.39	1.81	0.4	0.58	0.37	1.99	2.36	1.77	0	0.18	0.19	7	0	12	1	2	6	20	25	9	2	4	2	11	12	8	0	1	1	HSP17.4B	17.4 kDa class III heat shock protein-like [Pistacia vera]	Genetic Information Processing	Folding, sorting and degradation	ko04141//Protein processing in endoplasmic reticulum	K13993	GO:0044444//cytoplasmic part	GO:0005515//protein binding	GO:0000302//response to reactive oxygen species;GO:0006970//response to osmotic stress;GO:0009408//response to heat;GO:0009642//response to light intensity;GO:0033554//cellular response to stress;GO:0044267//cellular protein metabolic process
mango006621	266.59	55.99	318.48	109.32	152.07	138.69	7.08	7.57	6.72	1.86	6.49	4.18	1.68	1.41	1.03	2.12	4.51	6.91	4304	747	4423	1193	1818	2069	90	102	79	22	106	54	22	17	11	24	60	85	GLIP1	GDSL esterase/lipase 1-like [Pistacia vera]	-	-	-	-	GO:0044421//extracellular region part;GO:0044464//cell part	GO:0016788//hydrolase activity, acting on ester bonds	GO:0001101//response to acid chemical;GO:0002218//activation of innate immune response;GO:0009617//response to bacterium;GO:0009814//defense response, incompatible interaction;GO:0009873//ethylene-activated signaling pathway;GO:0050832//defense response to fungus
mango006714	43.71	56.87	47	28.74	33.57	37.26	16.52	31.16	18.84	23.96	26.83	27.49	15.69	20.29	16.17	13.84	20.44	21.75	306	329	283	136	174	241	91	182	96	123	190	154	89	106	75	68	118	116	rplX	Ribosomal protein L24 [Corchorus capsularis]	Genetic Information Processing	Translation	ko03010//Ribosome	K02895	GO:0009536//plastid;GO:0030529//intracellular ribonucleoprotein complex	-	GO:0010467//gene expression
mango006762	10.88	10.67	11.48	4.45	5.97	3.34	21.6	25.98	26.37	7.04	4.6	6.99	13.94	12.82	16.49	2.58	2.48	3.12	143.8	116.47	130.46	39.74	58.41	40.73	224.63	286.48	253.6	68.19	61.53	73.9	149.26	126.42	144.36	23.92	27	31.43	BH0283	Phenazine biosynthesis PhzC/PhzF protein isoform 2 [Theobroma cacao]	-	-	-	-	GO:0043231//intracellular membrane-bounded organelle	GO:0003824//catalytic activity	GO:0008152//metabolic process
mango006776	0	0	0	0	0	0	2.45	2.48	2.84	0	0.14	0.17	1.87	3.69	0.62	0	0	0.18	0	0	0	0	0	0	14	15	15	0	1	1	11	20	3	0	0	1	GDCSH	glycine cleavage system H protein 3, mitochondrial [Malus domestica]	Metabolism;Metabolism;Metabolism;Metabolism;Metabolism	Global and overview maps;Global and overview maps;Global and overview maps;Carbohydrate metabolism;Amino acid metabolism	ko01100//Metabolic pathways;ko01110//Biosynthesis of secondary metabolites;ko01200//Carbon metabolism;ko00630//Glyoxylate and dicarboxylate metabolism;ko00260//Glycine, serine and threonine metabolism	K02437;K02437;K02437;K02437;K02437	GO:0009536//plastid	GO:0032550//purine ribonucleoside binding	GO:0000097//sulfur amino acid biosynthetic process;GO:0006091//generation of precursor metabolites and energy;GO:0006546//glycine catabolic process;GO:0006739//NADP metabolic process;GO:0006996//organelle organization;GO:0009617//response to bacterium;GO:0009696//salicylic acid metabolic process;GO:0009746//response to hexose;GO:0009886//post-embryonic morphogenesis;GO:0009893//positive regulatio…
mango006784	4.19	8.59	6.2	2.38	6.62	3.1	12.25	11.42	13.41	7.81	5.19	6.17	10.02	8.62	7.34	2.85	2	2.93	107	181	136	41	125	73	246	243	249	146	134	126	207	164	124	51	42	57	PIRL5	plant intracellular Ras-group-related LRR protein 5-like [Pistacia vera]	-	-	-	-	GO:0016020//membrane	GO:0003824//catalytic activity	GO:0003006//developmental process involved in reproduction;GO:0006796//phosphate-containing compound metabolic process;GO:0010476//gibberellin mediated signaling pathway
mango006791	99.16	30.66	68.41	89.05	109.37	73.13	425.02	397.17	347.26	91.97	76.7	116.73	452.8	391.67	378.75	38.04	36.58	53.75	1397	357	829	848	1141	952	4713	4669	3561	950	1093	1316	5169	4117	3536	376	425	577	At5g08100	isoaspartyl peptidase/L-asparaginase 1-like [Pistacia vera]	Metabolism;Metabolism;Metabolism;Metabolism	Global and overview maps;Global and overview maps;Amino acid metabolism;Metabolism of other amino acids	ko01100//Metabolic pathways;ko01110//Biosynthesis of secondary metabolites;ko00250//Alanine, aspartate and glutamate metabolism;ko00460//Cyanoamino acid metabolism	K13051;K13051;K13051;K13051	GO:0044444//cytoplasmic part	GO:0008242//omega peptidase activity	GO:0019538//protein metabolic process
mango006796	555.93	86.43	347.63	544.38	342.58	541.32	143.37	103	62.96	316.76	439.45	322.66	322.62	254.16	254.72	452.66	485.86	523.37	4670	600	2512	3091	2131	4202	948	722	385	1951	3734	2169	2196	1593	1418	2668	3366	3350	MADS2	agamous-like MADS-box protein MADS2 [Pistacia vera]	-	-	-	-	GO:0043231//intracellular membrane-bounded organelle	GO:0001071//nucleic acid binding transcription factor activity;GO:0005515//protein binding;GO:0016628//oxidoreductase activity, acting on the CH-CH group of donors, NAD or NADP as acceptor	GO:0010468//regulation of gene expression;GO:0034645//cellular macromolecule biosynthetic process;GO:0044710//single-organism metabolic process
mango006818	15.28	0.85	9.08	16.22	19.37	13.63	84	69.04	64.72	19.56	20.29	26.52	95.41	94.09	77.6	10.47	13.01	13.62	131	6	67	94	123	108	567	494	404	123	176	182	663	602	441	63	92	89	--	Cleavage and polyadenylation specificity factor subunit like [Actinidia chinensis var. chinensis] [Actinidia chinensis]	-	-	-	-	GO:0031976//plastid thylakoid;GO:0044434//chloroplast part	-	GO:0006355//regulation of transcription, DNA-templated;GO:0006739//NADP metabolic process;GO:0006779//porphyrin-containing compound biosynthetic process;GO:0009628//response to abiotic stimulus;GO:0009657//plastid organization;GO:0009767//photosynthetic electron transport chain
mango006851	198.43	67.9	230.31	283.82	313.84	309.15	283.2	197.57	183.04	347.24	250.41	291.12	137.45	139.78	188.66	413.42	339.69	269.19	6355	1797	6345	6144	7443	9149	7139	5280	4267	8154	8112	7461	3567	3340	4004	9290	8972	6569	At1g62810	primary amine oxidase-like [Pistacia vera]	Metabolism;Metabolism;Metabolism;Metabolism;Metabolism;Metabolism;Metabolism;Metabolism	Global and overview maps;Global and overview maps;Amino acid metabolism;Metabolism of other amino acids;Amino acid metabolism;Amino acid metabolism;Biosynthesis of other secondary metabolites;Biosynthesis of other secondary metabolites	ko01100//Metabolic pathways;ko01110//Biosynthesis of secondary metabolites;ko00260//Glycine, serine and threonine metabolism;ko00410//beta-Alanine metabolism;ko00350//Tyrosine metabolism;ko00360//Phenylalanine metabolism;ko00960//Tropane, piperidine and pyridine alkaloid biosynthesis;ko00950//Isoquinoline alkaloid biosynthesis	K00276;K00276;K00276;K00276;K00276;K00276;K00276;K00276	-	GO:0016641//oxidoreductase activity, acting on the CH-NH2 group of donors, oxygen as acceptor;GO:0046914//transition metal ion binding;GO:0048037//cofactor binding	GO:0044710//single-organism metabolic process;GO:1901564//organonitrogen compound metabolic process
mango006870	680.88	821.39	727.21	525.37	564.62	550.9	386.73	582.91	455.49	564.47	472.28	582.92	62.66	50.3	92.2	268.19	161.48	173.67	10486	10454	9634	5469	6439	7840	4688	7491	5106	6374	7357	7184	782	578	941	2898	2051	2038	ANT17	leucoanthocyanidin dioxygenase [Pistacia vera]	Metabolism;Metabolism;Metabolism	Global and overview maps;Global and overview maps;Biosynthesis of other secondary metabolites	ko01100//Metabolic pathways;ko01110//Biosynthesis of secondary metabolites;ko00941//Flavonoid biosynthesis	K05277;K05277;K05277	-	GO:0016706//oxidoreductase activity, acting on paired donors, with incorporation or reduction of molecular oxygen, 2-oxoglutarate as one donor, and incorporation of one atom each of oxygen into both donors;GO:0019842//vitamin binding;GO:0043169//cation binding	GO:0001101//response to acid chemical;GO:0006950//response to stress;GO:0006996//organelle organization;GO:0009699//phenylpropanoid biosynthetic process;GO:0009813//flavonoid biosynthetic process
mango006871	11	0.34	3.55	36.02	18.88	20.43	87.11	58.52	69.43	45.5	55.65	58.01	70.61	77.34	65.87	45.32	56.37	61.58	155	4	43	343	197	266	966	688	712	470	793	654	806	813	615	448	655	661	PGRL1A	PGR5-like protein 1B, chloroplastic [Pistacia vera]	-	-	-	-	GO:0031224//intrinsic component of membrane;GO:0031976//plastid thylakoid;GO:0044434//chloroplast part	GO:0005515//protein binding;GO:0016491//oxidoreductase activity	GO:0005982//starch metabolic process;GO:0005984//disaccharide metabolic process;GO:0006739//NADP metabolic process;GO:0006787//porphyrin-containing compound catabolic process;GO:0009617//response to bacterium;GO:0009639//response to red or far red light;GO:0009658//chloroplast organization;GO:0009668//plastid membrane organization;GO:0009767//photosynthetic electron transport chain;GO:0009893//po…
mango006876	23.58	119.29	24.48	19.9	22.11	20.62	13.48	15.61	14.87	21.63	18.41	16.81	7.41	7.97	7.2	14.24	11.92	13.15	880	3679	786	502	611	711	396	486	404	592	695	502	224	222	178	373	367	374	PLDGAMMA1	phospholipase D beta 1-like [Pistacia vera]	Metabolism;Metabolism;Cellular Processes;Metabolism;Metabolism	Global and overview maps;Global and overview maps;Transport and catabolism;Lipid metabolism;Lipid metabolism	ko01100//Metabolic pathways;ko01110//Biosynthesis of secondary metabolites;ko04144//Endocytosis;ko00564//Glycerophospholipid metabolism;ko00565//Ether lipid metabolism	K01115;K01115;K01115;K01115;K01115	GO:0016020//membrane;GO:0043231//intracellular membrane-bounded organelle	GO:0004620//phospholipase activity;GO:0046872//metal ion binding;GO:1902936//phosphatidylinositol bisphosphate binding	GO:0003006//developmental process involved in reproduction;GO:0006650//glycerophospholipid metabolic process;GO:0010038//response to metal ion;GO:0042742//defense response to bacterium
mango006881	0.2	0.05	0	0	0	0	0.05	0.05	0.67	0	0	0	0.45	0.33	0.06	0	0	0	5	1	0	0	0	0	1	1	12	0	0	0	9	6	1	0	0	0	HTH	protein HOTHEAD-like [Pistacia vera]	Metabolism;Metabolism	Global and overview maps;Amino acid metabolism	ko01100//Metabolic pathways;ko00260//Glycine, serine and threonine metabolism	K00108;K00108	-	GO:0000166//nucleotide binding;GO:0016614//oxidoreductase activity, acting on CH-OH group of donors;GO:0016832//aldehyde-lyase activity	GO:0044710//single-organism metabolic process
mango006882	37.18	0.79	21.51	75.47	53.08	56.3	71.37	55.96	33.42	24.93	32.46	34.81	87.16	89.97	88.52	24.09	28.67	32.79	1137	20	566	1560	1202	1591	1718	1428	744	559	1004	852	2160	2053	1794	517	723	764	At4g22990	SPX domain-containing membrane protein At4g22990-like isoform X1 [Pistacia vera]	-	-	-	-	GO:0005773//vacuole;GO:0031090//organelle membrane;GO:0031224//intrinsic component of membrane	-	GO:0006970//response to osmotic stress;GO:0006996//organelle organization;GO:0009267//cellular response to starvation;GO:0015698//inorganic anion transport;GO:0070838//divalent metal ion transport
mango006914	20.11	33.43	14.76	3.31	17.28	6.82	457.9	160.69	135.09	201.44	178.36	264.67	63.31	21.78	16.4	100.04	68.24	81.99	198	272	125	22	126	62	3548	1320	968	1454	1776	2085	505	160	107	691	554	615	tlp	thaumatin-like protein 1 [Pistacia vera]	-	-	-	-	-	GO:0005488//binding	GO:0001906//cell killing;GO:0006950//response to stress;GO:0009620//response to fungus
mango006936	33.36	44.85	47.75	24.07	26	23.51	17.66	24.06	21.36	23.03	23.82	20.71	15.63	15.32	20.35	20.1	17.98	19.32	324	360	399	158	187	211	135	195	151	164	234	161	123	111	131	137	144	143	EMB514	protein EMBRYO DEFECTIVE 514 [Pistacia vera]	-	-	-	-	-	GO:0005488//binding	GO:0006355//regulation of transcription, DNA-templated;GO:0006996//organelle organization;GO:0007275//multicellular organism development;GO:0035194//posttranscriptional gene silencing by RNA;GO:0043412//macromolecule modification;GO:0044710//single-organism metabolic process;GO:0048856//anatomical structure development;GO:0050896//response to stimulus
mango006938	52.83	42.53	58.28	112.53	85.1	110.6	38.08	40.76	31.62	86.9	124.97	107.98	49.56	49.71	49.62	161.26	165.83	157.06	980	652	930	1411	1169	1896	556	631	427	1182	2345	1603	745	688	610	2099	2537	2220	At3g47520	malate dehydrogenase, chloroplastic [Pistacia vera]	Metabolism;Metabolism;Metabolism;Metabolism;Metabolism;Metabolism;Metabolism;Metabolism	Global and overview maps;Global and overview maps;Global and overview maps;Amino acid metabolism;Carbohydrate metabolism;Carbohydrate metabolism;Energy metabolism;Carbohydrate metabolism	ko01100//Metabolic pathways;ko01110//Biosynthesis of secondary metabolites;ko01200//Carbon metabolism;ko00270//Cysteine and methionine metabolism;ko00620//Pyruvate metabolism;ko00630//Glyoxylate and dicarboxylate metabolism;ko00710//Carbon fixation in photosynthetic organisms;ko00020//Citrate cycle (TCA cycle)	K00026;K00026;K00026;K00026;K00026;K00026;K00026;K00026	GO:0005576//extracellular region;GO:0005777//peroxisome;GO:0009526//plastid envelope;GO:0009532//plastid stroma;GO:0031090//organelle membrane	GO:0016615//malate dehydrogenase activity;GO:0016652//oxidoreductase activity, acting on NAD(P)H, NAD(P) as acceptor	GO:0003006//developmental process involved in reproduction;GO:0006101//citrate metabolic process;GO:0006950//response to stress;GO:0006996//organelle organization;GO:0009062//fatty acid catabolic process;GO:0009725//response to hormone;GO:0031326//regulation of cellular biosynthetic process;GO:0031329//regulation of cellular catabolic process;GO:0043648//dicarboxylic acid metabolic process;GO:004…
mango006939	35.22	5.25	24.97	19.97	38.65	17.8	132.42	127.98	134.81	42.66	36.09	65.68	123.04	134.42	119.45	11.79	17.26	18.88	715	88	436	274	581	334	2116	2168	1992	635	741	1067	2024	2036	1607	168	289	292	CHLP	geranylgeranyl diphosphate reductase, chloroplastic [Pistacia vera]	Metabolism;Metabolism;Metabolism;Metabolism	Global and overview maps;Global and overview maps;Metabolism of cofactors and vitamins;Metabolism of terpenoids and polyketides	ko01100//Metabolic pathways;ko01110//Biosynthesis of secondary metabolites;ko00860//Porphyrin and chlorophyll metabolism;ko00900//Terpenoid backbone biosynthesis	K10960;K10960;K10960;K10960	GO:0031976//plastid thylakoid;GO:0042170//plastid membrane;GO:0044434//chloroplast part	GO:0005488//binding;GO:0016627//oxidoreductase activity, acting on the CH-CH group of donors	GO:0000097//sulfur amino acid biosynthetic process;GO:0006091//generation of precursor metabolites and energy;GO:0006779//porphyrin-containing compound biosynthetic process;GO:0031399//regulation of protein modification process
mango006946	27.15	3.98	10.31	840.76	563.73	746.29	17.19	17.75	11.81	437.04	626.46	656.46	15.57	25.24	22.63	546.22	785.64	726.27	297	36	97	6216	4566	7543	148	162	94	3505	6931	5746	138	206	164	4192	7087	6053	EXPA1	PREDICTED: expansin-A1 isoform X1 [Nelumbo nucifera]	-	-	-	-	GO:0005618//cell wall	-	GO:0000902//cell morphogenesis;GO:0001101//response to acid chemical;GO:0009639//response to red or far red light;GO:0009827//plant-type cell wall modification;GO:0010087//phloem or xylem histogenesis;GO:0044260//cellular macromolecule metabolic process;GO:0048646//anatomical structure formation involved in morphogenesis;GO:0050794//regulation of cellular process
mango006963	16.47	14.08	18.79	27.11	18.63	26.85	15.3	24.31	20.93	33.14	34.71	32.94	10.42	12.01	10.56	35.95	30.84	30.27	160	113	157	178	134	241	117	197	148	236	341	256	82	87	68	245	247	224	VTI13	vesicle transport v-SNARE 13-like [Pistacia vera]	Genetic Information Processing	Folding, sorting and degradation	ko04130//SNARE interactions in vesicular transport	K08493	-	-	-
mango006988	24.4	57	25.53	39.4	43.68	44.15	18.62	19.89	13.86	167.45	126.64	106.86	0.67	0.2	1.42	80.31	47.35	39.71	491	948	442	536	651	821	295	334	203	2471	2578	1721	11	3	19	1134	786	609	UGD1	UDP-glucose 6-dehydrogenase 1-like [Pistacia vera]	Metabolism;Metabolism;Metabolism;Metabolism	Global and overview maps;Carbohydrate metabolism;Carbohydrate metabolism;Carbohydrate metabolism	ko01100//Metabolic pathways;ko00520//Amino sugar and nucleotide sugar metabolism;ko00040//Pentose and glucuronate interconversions;ko00053//Ascorbate and aldarate metabolism	K00012;K00012;K00012;K00012	-	GO:0000166//nucleotide binding;GO:0016614//oxidoreductase activity, acting on CH-OH group of donors	GO:0009226//nucleotide-sugar biosynthetic process
mango007028	7.07	4.03	5.6	1.06	3.74	5.71	52.22	63.93	75.83	82.89	47.52	37.66	3.67	2.54	6.34	10.3	4.04	2.82	138	65	94	14	54	103	802	1041	1077	1186	938	588	58	37	82	141	65	42	At3g07010	probable pectate lyase 8 [Pistacia vera]	Metabolism;Metabolism	Global and overview maps;Carbohydrate metabolism	ko01100//Metabolic pathways;ko00040//Pentose and glucuronate interconversions	K01728;K01728	-	GO:0016837//carbon-oxygen lyase activity, acting on polysaccharides;GO:0043169//cation binding	GO:0000272//polysaccharide catabolic process;GO:0009826//unidimensional cell growth;GO:0032535//regulation of cellular component size;GO:0042546//cell wall biogenesis;GO:0043479//pigment accumulation in tissues in response to UV light;GO:0048509//regulation of meristem development;GO:0048588//developmental cell growth;GO:0060918//auxin transport;GO:0071555//cell wall organization
mango007038	36.31	108.43	45.07	4.88	5.6	8.76	262.58	312.8	281.57	69.55	57.16	94.49	56.2	22.68	54.11	16.47	13.22	19.73	621.18	1532.94	663.23	56.42	70.92	138.43	3535.68	4465.12	3506.09	872.42	989.04	1293.59	779.02	289.51	613.41	197.68	186.45	257.18	CHS1	chalcone synthase 1-like [Pistacia vera]	Metabolism;Metabolism;Organismal Systems;Metabolism	Global and overview maps;Global and overview maps;Environmental adaptation;Biosynthesis of other secondary metabolites	ko01100//Metabolic pathways;ko01110//Biosynthesis of secondary metabolites;ko04712//Circadian rhythm - plant;ko00941//Flavonoid biosynthesis	K00660;K00660;K00660;K00660	GO:0005774//vacuolar membrane	GO:0016747//transferase activity, transferring acyl groups other than amino-acyl groups;GO:0046983//protein dimerization activity	GO:0009411//response to UV;GO:0009813//flavonoid biosynthetic process;GO:0034285//response to disaccharide;GO:0060918//auxin transport
mango007051	0.34	0.29	0.31	2.16	3.17	1.94	0.64	0.54	0.43	2.91	2.37	2.33	0.71	0.87	0.76	1.77	1.92	1.76	14	10	11	61	98	75.04	21	19	13	89	100	78	24	27	21	52	66	56	GBA2	non-lysosomal glucosylceramidase [Pistacia vera]	Metabolism;Metabolism;Metabolism	Global and overview maps;Lipid metabolism;Glycan biosynthesis and metabolism	ko01100//Metabolic pathways;ko00600//Sphingolipid metabolism;ko00511//Other glycan degradation	K17108;K17108;K17108	GO:0031224//intrinsic component of membrane	GO:0004553//hydrolase activity, hydrolyzing O-glycosyl compounds	GO:0006678//glucosylceramide metabolic process
mango007134	3.32	1.57	3.77	0.33	0.34	0.51	5.5	7.39	6.67	0.2	0.21	0.38	7.12	8.37	9.24	0.2	0.31	0.21	191.53	74.75	186.92	12.92	14.43	27.03	249.54	355.42	279.9	8.58	12.39	17.71	332.26	359.72	352.94	7.92	14.77	9.15	RAD50	DNA repair protein RAD50 [Pistacia vera]	-	-	-	-	GO:0043231//intracellular membrane-bounded organelle;GO:0043234//protein complex;GO:0098687//chromosomal region	GO:0016788//hydrolase activity, acting on ester bonds;GO:0017111//nucleoside-triphosphatase activity;GO:0032550//purine ribonucleoside binding;GO:0046914//transition metal ion binding	GO:0000280//nuclear division;GO:0000723//telomere maintenance;GO:0003006//developmental process involved in reproduction;GO:0006281//DNA repair;GO:0006310//DNA recombination;GO:0006886//intracellular protein transport;GO:0007017//microtubule-based process;GO:0009409//response to cold;GO:0009639//response to red or far red light;GO:0009756//carbohydrate mediated signaling;GO:0030422//production of…
mango007136	26.58	64.51	23.75	5.65	9.46	8.22	31.49	45.3	44.06	6.78	6.41	8.36	9.88	8.18	16.53	3.54	3.07	3.38	548.94	1100.87	421.97	78.86	144.72	156.92	511.84	780.61	662.28	102.71	133.82	138.2	165.32	126.07	226.16	51.31	52.31	53.17	SHM4	serine hydroxymethyltransferase 4 [Pistacia vera]	Metabolism;Metabolism;Metabolism;Metabolism;Metabolism;Metabolism;Metabolism;Metabolism	Global and overview maps;Global and overview maps;Global and overview maps;Global and overview maps;Carbohydrate metabolism;Amino acid metabolism;Metabolism of other amino acids;Metabolism of cofactors and vitamins	ko01100//Metabolic pathways;ko01110//Biosynthesis of secondary metabolites;ko01200//Carbon metabolism;ko01230//Biosynthesis of amino acids;ko00630//Glyoxylate and dicarboxylate metabolism;ko00260//Glycine, serine and threonine metabolism;ko00460//Cyanoamino acid metabolism;ko00670//One carbon pool by folate	K00600;K00600;K00600;K00600;K00600;K00600;K00600;K00600	GO:0005911//cell-cell junction;GO:0016020//membrane;GO:0043231//intracellular membrane-bounded organelle;GO:0044444//cytoplasmic part	GO:0016742//hydroxymethyl-, formyl- and related transferase activity;GO:0043168//anion binding	GO:0000741//karyogamy;GO:0006730//one-carbon metabolic process;GO:0009069//serine family amino acid metabolic process;GO:0010038//response to metal ion;GO:0048229//gametophyte development;GO:0048511//rhythmic process
mango007161	1.9	0.52	2.4	1.11	2.06	0.99	7.09	4.79	8.03	0.33	0.16	0.4	7.35	6.58	8.22	0.04	0.13	0.18	71	16	77	28	57	34	208	149	218	9	6	12	222	183	203	1	4	5	--	serum response factor-binding protein 1-like isoform X1 [Pistacia vera]	-	-	-	-	-	-	-
mango007173	21.5	17.74	21.56	8.11	8.07	6.47	24.5	28.42	28.78	9.75	8.34	5.93	36.34	32.78	35.7	8.34	9.49	7.28	349	238	301	89	97	97	313	385	340	116	137	77	478	397	384	95	127	90	PDK	pyruvate dehydrogenase (acetyl-transferring) kinase, mitochondrial [Pistacia vera]	-	-	-	-	GO:0043231//intracellular membrane-bounded organelle	GO:0004672//protein kinase activity;GO:0004871//signal transducer activity;GO:0032550//purine ribonucleoside binding;GO:0046983//protein dimerization activity	GO:0006468//protein phosphorylation;GO:0006873//cellular ion homeostasis;GO:0030001//metal ion transport;GO:0050794//regulation of cellular process
mango007190	5.28	0.38	2.37	11.57	14.94	7.16	20.03	5.83	9.3	8.84	9.46	7.98	8.36	8.22	6.96	27.05	41.01	37.88	166	10	64	246	348	208	496	153	213	204	301	201	213	193	145	597	1064	908	BXL1	beta-D-xylosidase 1-like [Pistacia vera]	-	-	-	-	GO:0005576//extracellular region;GO:0005618//cell wall;GO:0031012//extracellular matrix	GO:0015926//glucosidase activity	GO:0003006//developmental process involved in reproduction;GO:0042221//response to chemical;GO:0044238//primary metabolic process
mango007206	94.08	1007.98	139.74	220.9	151.23	301.5	337.25	506.71	233.45	2600.38	2128.95	1785.16	36.94	15.19	44.28	692.95	391.82	553.65	662.67	5867.7	846.75	1051.76	788.81	1962.53	1869.89	2978.39	1196.95	13430.4	15168.9	10062.9	210.87	79.85	206.71	3424.86	2276.18	2971.64	Fra	major allergen Pru ar 1-like [Pistacia vera]	-	-	-	-	-	-	GO:0050896//response to stimulus
mango007211	1.76	16.05	4.65	4.97	3.02	7.09	12.79	15.13	7.47	57.99	51.04	49.93	0.99	1.07	2.65	24.37	13.57	19.51	11	83	25	21	14	41	63	79	34	266	323	250	5	5	11	107	70	93	Fra	major allergen Pru ar 1-like [Pistacia vera]	-	-	-	-	-	-	GO:0050896//response to stimulus
mango007215	8.55	178.5	14.34	10.79	4.17	8.8	4.63	6.22	4.82	54.31	51.99	34.52	1.38	0	0.42	21.58	7.14	13.25	61	1052	88	52	22	58	26	37	25	284	375	197	8	0	2	108	42	72	Fra	major strawberry allergen Fra a 1-3-like isoform X2 [Pistacia vera]	-	-	-	-	-	-	GO:0050896//response to stimulus
mango007296	0.88	0	0.34	0	0.2	0	3.56	5.65	6.89	0.6	0	0	1.27	1.38	1.11	0	0	0.19	6	0	2	0	1	0	19	32	34	3	0	0	7	7	5	0	0	1	RALFL33	protein RALF-like 33 [Pistacia vera]	-	-	-	-	GO:0005576//extracellular region;GO:0005618//cell wall;GO:0005911//cell-cell junction	GO:0060089//molecular transducer activity	GO:0007154//cell communication;GO:0044237//cellular metabolic process;GO:0044700//single organism signaling;GO:1901564//organonitrogen compound metabolic process
mango007346	3.22	1.38	3.26	6.92	7.16	4.95	6.34	7.84	7.42	7.79	6.68	7.01	5.64	7.1	6.43	4.15	4.28	5.86	31	11	27	45	51	44	48	63	52	55	65	54	44	51	41	28	34	43	ETFB	electron transfer flavoprotein subunit beta, mitochondrial [Pistacia vera]	-	-	-	-	GO:0044429//mitochondrial part	-	GO:0006089//lactate metabolic process;GO:0006551//leucine metabolic process;GO:0006787//porphyrin-containing compound catabolic process
mango007349	336.03	40.54	212.4	1606.14	702.51	1356.75	77.14	69.85	58.52	510.99	784.59	649.05	48.26	47.74	63.71	828.85	885.94	918.03	5395.63	537.89	2933.81	17432	8353	20131	974.98	935.93	683.99	6016	12743	8339.99	627.97	571.96	677.94	9338	11732	11232	At1g06620	1-aminocyclopropane-1-carboxylate oxidase homolog 1-like [Pistacia vera]	-	-	-	-	-	GO:0016705//oxidoreductase activity, acting on paired donors, with incorporation or reduction of molecular oxygen	-
mango007353	1.95	0.46	1.32	0	0	0.14	0.16	0.23	0.09	0	0	0.08	0.23	0.34	0.57	0	0.08	0.08	31.37	6.11	18.19	0	0	2.01	2.02	3.07	1.01	0	0	1.01	3.03	4.04	6.06	0	1	1	At1g06620	1-aminocyclopropane-1-carboxylate oxidase homolog 1-like [Pistacia vera]	-	-	-	-	-	GO:0016705//oxidoreductase activity, acting on paired donors, with incorporation or reduction of molecular oxygen	-
mango007364	15.02	0.3	7.74	45.52	37.76	41.3	15.32	9.99	7.22	30.16	38.95	32.29	15.67	11.43	19.94	77.45	75.64	66.66	609	10	270	1248	1134	1548	489	338	213	897	1598	1048	515	346	536	2204	2530	2060	CSLG1	cellulose synthase-like protein G2 isoform X2 [Pistacia vera]	-	-	-	-	GO:0031224//intrinsic component of membrane	GO:0016759//cellulose synthase activity	GO:0030243//cellulose metabolic process
mango007441	59.52	90.26	74.74	37.8	30.7	33.92	35.54	43.93	48.32	20.82	27.4	22.68	32.43	33.37	28.56	13.29	9.04	25.85	416.67	522.17	450.09	178.85	159.15	219.43	195.81	256.63	246.21	106.87	194.01	127.05	183.93	174.29	132.47	65.3	52.18	137.89	RPS15A	40S ribosomal protein S15-4 [Pistacia vera]	Genetic Information Processing	Translation	ko03010//Ribosome	K02958	-	-	-
mango007460	9.78	12.45	8.49	6.24	8.49	6.1	4.61	3.64	4.32	5.35	4.81	5.71	6.56	6.84	5.67	6.78	7.46	7.01	364	383	272	157	234	210	135	113	117	146	181	170	198	190	140	177	229	199	At5g43745	POLLUX-like ion channel [Trema orientale]	-	-	-	-	GO:0009526//plastid envelope	GO:0015075//ion transmembrane transporter activity	GO:0006812//cation transport
mango007505	36.85	50.93	41.11	234.21	162.79	216.05	40.66	35.42	36.45	255.89	261.62	208.49	21.39	26.2	35.76	449.16	395.52	378.71	891.52	1018.39	855.58	3830.24	2916.63	4830.32	774.42	715.14	641.97	4539.49	6402.63	4036.72	419.34	472.96	573.3	7624.92	7892.18	6981.68	AAE1	probable acyl-activating enzyme 1, peroxisomal [Pistacia vera]	-	-	-	-	GO:0042579//microbody	GO:0016405//CoA-ligase activity;GO:0032550//purine ribonucleoside binding	GO:0006787//porphyrin-containing compound catabolic process;GO:0009685//gibberellin metabolic process;GO:0010476//gibberellin mediated signaling pathway;GO:0032787//monocarboxylic acid metabolic process
mango007508	67.22	38.39	65.12	179.21	129.57	163.29	95.28	72.9	62.29	252.73	224.96	198.34	54.82	54.4	79.94	383.54	271.47	248.34	1626.48	767.61	1355.42	2930.76	2321.37	3650.68	1814.58	1471.86	1097.03	4483.51	5505.37	3840.28	1074.66	982.04	1281.7	6511.08	5416.82	4578.32	AAE1	probable acyl-activating enzyme 1, peroxisomal [Pistacia vera]	-	-	-	-	GO:0042579//microbody	GO:0016405//CoA-ligase activity;GO:0032550//purine ribonucleoside binding	GO:0006787//porphyrin-containing compound catabolic process;GO:0009685//gibberellin metabolic process;GO:0010476//gibberellin mediated signaling pathway;GO:0032787//monocarboxylic acid metabolic process
mango007511	161.91	285.06	139.75	167.69	123.07	170.49	85	90.11	104.44	238.41	208.12	213.78	14.89	22.22	32.79	257.11	137.44	207.4	3301	4803	2451	2311	1858	3212	1364	1533	1550	3564	4292	3488	246	338	443	3678	2311	3222	APS1	ATP sulfurylase 1, chloroplastic-like [Pistacia vera]	Metabolism;Metabolism;Metabolism;Metabolism;Metabolism;Metabolism	Global and overview maps;Global and overview maps;Nucleotide metabolism;Energy metabolism;Metabolism of other amino acids;Biosynthesis of other secondary metabolites	ko01100//Metabolic pathways;ko01110//Biosynthesis of secondary metabolites;ko00230//Purine metabolism;ko00920//Sulfur metabolism;ko00450//Selenocompound metabolism;ko00261//Monobactam biosynthesis	K13811;K13811;K13811;K13811;K13811;K13811	-	-	-
mango007553	7.85	4.29	8.08	5.96	5.91	6.09	11.92	12.74	13.84	6.16	5.7	5.56	9.86	12.94	11.53	4.65	3.37	3.01	113	51	100	58	63	81	135	153	145	65	83	64	115	139	110	47	40	33	--	PREDICTED: DNA ligase 1 [Theobroma cacao]	-	-	-	-	GO:0009536//plastid	-	GO:0016070//RNA metabolic process;GO:0031047//gene silencing by RNA;GO:0040029//regulation of gene expression, epigenetic;GO:0044710//single-organism metabolic process
mango007574	61.85	5.15	30.97	105.85	66.27	81.53	118.02	93.34	78.53	87.39	113.4	105.85	149.56	157.8	157.81	110.61	124.28	142.65	1307	90	563	1512	1037	1592	1963	1646	1208	1354	2424	1790	2561	2488	2210	1640	2166	2297	psaD	photosystem I reaction center subunit II, chloroplastic-like [Pistacia vera]	Metabolism;Metabolism	Global and overview maps;Energy metabolism	ko01100//Metabolic pathways;ko00195//Photosynthesis	K02692;K02692	GO:0009521//photosystem;GO:0009526//plastid envelope;GO:0031976//plastid thylakoid;GO:0044434//chloroplast part	-	GO:0000097//sulfur amino acid biosynthetic process;GO:0006091//generation of precursor metabolites and energy;GO:0006873//cellular ion homeostasis;GO:0006996//organelle organization;GO:0016072//rRNA metabolic process;GO:0030001//metal ion transport;GO:0031399//regulation of protein modification process;GO:0043623//cellular protein complex assembly
mango007583	41.36	7.56	41.58	226.13	132.22	240.75	50.48	53.41	37.22	201.86	215.01	178.2	36.7	46.21	62.27	269.76	248.08	246.04	1377	208	1191	5089	3260	7407	1323	1484	902	4928	7241	4748	990	1148	1374	6302	6812	6242	LACS6	long chain acyl-CoA synthetase 6, peroxisomal-like [Pistacia vera]	Metabolism;Cellular Processes;Metabolism;Metabolism;Metabolism	Global and overview maps;Transport and catabolism;Global and overview maps;Lipid metabolism;Lipid metabolism	ko01100//Metabolic pathways;ko04146//Peroxisome;ko01212//Fatty acid metabolism;ko00061//Fatty acid biosynthesis;ko00071//Fatty acid degradation	K01897;K01897;K01897;K01897;K01897	GO:0005778//peroxisomal membrane;GO:0009536//plastid	GO:0015645//fatty acid ligase activity;GO:0032550//purine ribonucleoside binding	GO:0000302//response to reactive oxygen species;GO:0006996//organelle organization;GO:0007049//cell cycle;GO:0009062//fatty acid catabolic process;GO:0009608//response to symbiont;GO:0009625//response to insect;GO:0010467//gene expression;GO:0044707//single-multicellular organism process
mango007616	4.06	0.7	2.58	0.86	1.14	0.74	39.03	31.76	40.25	2.3	1.46	2.11	19.74	24.97	12.03	0.3	0.77	0.9	77	11	42	11	16	13	582	502	555	32	28	32	303	353	151	4	12	13	GS2	glutamine synthetase leaf isozyme, chloroplastic [Pistacia vera]	Metabolism;Metabolism;Metabolism;Metabolism;Metabolism;Metabolism	Global and overview maps;Global and overview maps;Carbohydrate metabolism;Amino acid metabolism;Amino acid metabolism;Energy metabolism	ko01100//Metabolic pathways;ko01230//Biosynthesis of amino acids;ko00630//Glyoxylate and dicarboxylate metabolism;ko00250//Alanine, aspartate and glutamate metabolism;ko00220//Arginine biosynthesis;ko00910//Nitrogen metabolism	K01915;K01915;K01915;K01915;K01915;K01915	GO:0005576//extracellular region;GO:0005840//ribosome;GO:0009526//plastid envelope;GO:0009532//plastid stroma;GO:0044434//chloroplast part	GO:0016211//ammonia ligase activity;GO:0016881//acid-amino acid ligase activity;GO:0032550//purine ribonucleoside binding;GO:0043169//cation binding	GO:0000097//sulfur amino acid biosynthetic process;GO:0006090//pyruvate metabolic process;GO:0006536//glutamate metabolic process;GO:0006541//glutamine metabolic process;GO:0006739//NADP metabolic process;GO:0006749//glutathione metabolic process;GO:0006970//response to osmotic stress;GO:0006996//organelle organization;GO:0009639//response to red or far red light;GO:0009642//response to light int…
mango007627	0.08	0.09	0.44	0.22	0.1	0.08	1.15	0.91	2.08	0	0.07	0	0.28	0.51	0	0.11	0.09	0.2	1	1	5	2	1	1	12	10	20	0	1	0	3	5	0	1	1	2	P4H4	probable prolyl 4-hydroxylase 4 [Pistacia vera]	Metabolism;Metabolism	Global and overview maps;Amino acid metabolism	ko01100//Metabolic pathways;ko00330//Arginine and proline metabolism	K00472;K00472	GO:0031090//organelle membrane;GO:0031984//organelle subcompartment;GO:0044432//endoplasmic reticulum part	GO:0016705//oxidoreductase activity, acting on paired donors, with incorporation or reduction of molecular oxygen;GO:0019842//vitamin binding;GO:0046914//transition metal ion binding	GO:0009814//defense response, incompatible interaction;GO:0016192//vesicle-mediated transport;GO:0018126//protein hydroxylation;GO:0032989//cellular component morphogenesis;GO:0033554//cellular response to stress;GO:0040007//growth;GO:0044710//single-organism metabolic process
mango007639	57.4	268.51	72.52	25.62	39.68	38.31	19.7	26.1	25.62	46.06	34.57	32.53	9.97	8.35	12.77	26.15	20.32	21.65	1336	5165	1452	403	684	824	361	507	434	786	814	606	188	145	197	427	390	384	EMB3004	bifunctional 3-dehydroquinate dehydratase/shikimate dehydrogenase, chloroplastic-like isoform X2 [Pistacia vera]	Metabolism;Metabolism;Metabolism;Metabolism	Global and overview maps;Global and overview maps;Global and overview maps;Amino acid metabolism	ko01100//Metabolic pathways;ko01110//Biosynthesis of secondary metabolites;ko01230//Biosynthesis of amino acids;ko00400//Phenylalanine, tyrosine and tryptophan biosynthesis	K13832;K13832;K13832;K13832	GO:0009532//plastid stroma	GO:0000166//nucleotide binding;GO:0016616//oxidoreductase activity, acting on the CH-OH group of donors, NAD or NADP as acceptor;GO:0016836//hydro-lyase activity	GO:0003006//developmental process involved in reproduction;GO:0008652//cellular amino acid biosynthetic process;GO:0032787//monocarboxylic acid metabolic process;GO:0043650//dicarboxylic acid biosynthetic process;GO:0046942//carboxylic acid transport
mango007642	32.41	25.16	24.61	205.38	78.94	185.51	37.13	38.84	24.19	152.03	367.28	227.09	47.4	49.47	54.84	351.65	361.65	459.78	173	111	113	741	312	915	156	173	94	595	1983	970	205	197	194	1317	1592	1870	ACP1	acyl carrier protein 1, chloroplastic-like [Pistacia vera]	-	-	-	-	GO:0009536//plastid	GO:0003824//catalytic activity;GO:0019842//vitamin binding	GO:0006631//fatty acid metabolic process
mango007646	128.68	47.09	77.64	338.14	189.21	339.52	54.95	32.99	30.29	120.63	170.52	141.59	37.75	30.41	33.78	264.9	260.91	234.78	3029	916	1572	5380	3298	7385	1018	648	519	2082	4060	2667	720	534	527	4375	5065	4211	BAM9	inactive beta-amylase 9-like [Pistacia vera]	-	-	-	-	GO:0009532//plastid stroma	GO:0016160//amylase activity	GO:0000023//maltose metabolic process;GO:0005982//starch metabolic process;GO:0006950//response to stress
mango007719	135.23	162.12	126.4	222.84	192.29	221.26	92.25	100.01	100.46	149.85	169.8	158.51	69.11	70.48	89.44	155.91	162.54	170.43	3680	3646	2959	4099	3875	5564	1976	2271	1990	2990	4674	3452	1524	1431	1613	2977	3648	3534	Gtp-bp	signal recognition particle receptor subunit alpha homolog [Pistacia vera]	Genetic Information Processing	Folding, sorting and degradation	ko03060//Protein export	K13431	GO:0031224//intrinsic component of membrane;GO:0043231//intracellular membrane-bounded organelle;GO:0043234//protein complex	GO:0016780//phosphotransferase activity, for other substituted phosphate groups;GO:0017111//nucleoside-triphosphatase activity;GO:0032550//purine ribonucleoside binding;GO:0043021//ribonucleoprotein complex binding	GO:0006613//cotranslational protein targeting to membrane;GO:0016192//vesicle-mediated transport
mango007736	29.98	264.6	41.43	23.18	29.29	34.38	61.28	50.58	35.87	162.65	112.13	119.24	5.84	3.87	4.54	83.54	32.18	34.27	488	3559	580	255	353	517	785	687	425	1941	1846	1553	77	47	49	954	432	425	ChiC	class V chitinase-like [Pistacia vera]	Metabolism;Metabolism	Global and overview maps;Carbohydrate metabolism	ko01100//Metabolic pathways;ko00520//Amino sugar and nucleotide sugar metabolism	K01183;K01183	-	-	-
mango007749	21.2	24.6	14.7	11.43	20.99	11.6	111.07	77.1	88.26	29.98	23.28	37.07	71.51	78.22	68.22	7.67	7.08	8.39	461	442	275	168	338	233	1901	1399	1397	478	512	645	1260	1269	983	117	127	139	GAPN	NADP-dependent glyceraldehyde-3-phosphate dehydrogenase [Pistacia vera]	Metabolism;Metabolism;Metabolism;Metabolism	Global and overview maps;Global and overview maps;Carbohydrate metabolism;Carbohydrate metabolism	ko01100//Metabolic pathways;ko01200//Carbon metabolism;ko00010//Glycolysis / Gluconeogenesis;ko00030//Pentose phosphate pathway	K00131;K00131;K00131;K00131	GO:0044444//cytoplasmic part	GO:0016620//oxidoreductase activity, acting on the aldehyde or oxo group of donors, NAD or NADP as acceptor	GO:0000097//sulfur amino acid biosynthetic process;GO:0009658//chloroplast organization
mango007796	2.1	1.06	1.9	1.8	1.51	1.44	6.61	10.63	4.49	1.6	2.85	2.13	6.09	7.14	8.88	0.41	1.53	0.65	28.65	11.98	22.32	16.61	15.24	18.17	71.02	121.08	44.65	15.98	39.36	23.3	67.35	72.77	80.33	3.92	17.18	6.77	At2g41040	uncharacterized methyltransferase At2g41040, chloroplastic [Pistacia vera]	-	-	-	-	GO:0009507//chloroplast	GO:0016740//transferase activity	-
mango007865	139.99	4.1	67.91	242.91	128.07	219.48	120.45	58.84	36.27	189.09	214.08	200.76	98.59	98.69	92.26	439.14	381.07	340.41	11417	276	4764	13390.1	7734.15	16540.4	7732	4004	2153	11306.9	17659.4	13102.3	6515	6005	4986.18	25128.2	25630	21153.1	TSS	LOW QUALITY PROTEIN: protein TSS-like [Pistacia vera]	-	-	-	-	-	-	GO:0006412//translation
mango007878	8.35	2.08	5.81	3.56	6.13	3.42	24.92	22.71	21.18	5.23	5.53	7.07	24.1	26.94	33.56	1.8	2.63	1.84	126.35	26.02	75.68	36.39	68.76	47.83	296.98	286.92	233.35	58.02	84.64	85.7	295.65	304.23	336.67	19.08	32.82	21.23	At2g41040	uncharacterized methyltransferase At2g41040, chloroplastic [Pistacia vera]	-	-	-	-	-	-	-
mango007990	261.26	52.09	199.82	417.39	482.82	427.45	122.52	87.91	70.84	368.23	326.42	294.23	68.89	49.04	49.11	385.33	352.64	348.89	9819	1618	6460	10603	13437	14845	3624.5	2757	1938	10147	12409	8849	2098	1375	1223	10161	10930	9991.13	TPS11	probable alpha,alpha-trehalose-phosphate synthase [UDP-forming] 11 [Pistacia vera]	Metabolism;Metabolism;Metabolism	Global and overview maps;Global and overview maps;Carbohydrate metabolism	ko01100//Metabolic pathways;ko01110//Biosynthesis of secondary metabolites;ko00500//Starch and sucrose metabolism	K16055;K16055;K16055	GO:0043231//intracellular membrane-bounded organelle;GO:0044444//cytoplasmic part	GO:0019203//carbohydrate phosphatase activity;GO:0035251//UDP-glucosyltransferase activity	GO:0005982//starch metabolic process;GO:0005991//trehalose metabolic process;GO:0006796//phosphate-containing compound metabolic process;GO:0009746//response to hexose;GO:0009893//positive regulation of metabolic process;GO:0034285//response to disaccharide
mango007999	19.66	6.1	18.15	14.28	30.48	14.52	42.29	44.74	35.69	22.65	18.11	28.74	31.1	41.29	36.95	13.15	14.98	16.21	277	71	220	136	318	189	469	526	366	234	258	324	355	434	345	130	174	174	--	PREDICTED: sialidase [Prunus dulcis]	-	-	-	-	-	-	-
mango008068	97.11	419.75	134.12	51.19	66.73	67.78	170.48	251.01	223.51	311.96	203.87	250.64	40.83	30.63	67.2	134.44	61.65	67.67	2307	8241	2741	822	1174	1488	3188	4976	3865	5434	4899	4765	786	543	1058	2241	1208	1225	4CL1	4-coumarate--CoA ligase 1-like [Pistacia vera]	Metabolism;Metabolism;Metabolism;Metabolism	Global and overview maps;Global and overview maps;Biosynthesis of other secondary metabolites;Metabolism of cofactors and vitamins	ko01100//Metabolic pathways;ko01110//Biosynthesis of secondary metabolites;ko00940//Phenylpropanoid biosynthesis;ko00130//Ubiquinone and other terpenoid-quinone biosynthesis	K01904;K01904;K01904;K01904	GO:0043231//intracellular membrane-bounded organelle	GO:0016405//CoA-ligase activity;GO:0016703//oxidoreductase activity, acting on single donors with incorporation of molecular oxygen, incorporation of one atom of oxygen (internal monooxygenases or internal mixed function oxidases);GO:0032550//purine ribonucleoside binding	GO:0006950//response to stress;GO:0009411//response to UV;GO:0009699//phenylpropanoid biosynthetic process;GO:0009813//flavonoid biosynthetic process;GO:0009891//positive regulation of biosynthetic process;GO:0010208//pollen wall assembly;GO:0034285//response to disaccharide;GO:0051707//response to other organism
mango008076	101.43	60.54	167.75	26.56	69.81	30.79	25.8	2.82	0.81	168.17	166.9	199.2	2.91	0.79	1.04	419.84	239.91	243.19	1034	510	1471	183	527	290	207	24	6	1257	1721	1625	24	6	7	3003	2017	1889	Cht4	endochitinase EP3-like [Pistacia vera]	Metabolism;Metabolism	Global and overview maps;Carbohydrate metabolism	ko01100//Metabolic pathways;ko00520//Amino sugar and nucleotide sugar metabolism	K01183;K01183	GO:0030312//external encapsulating structure;GO:0043231//intracellular membrane-bounded organelle	GO:0004553//hydrolase activity, hydrolyzing O-glycosyl compounds	GO:0001101//response to acid chemical;GO:0002252//immune effector process;GO:0005975//carbohydrate metabolic process;GO:0006026//aminoglycan catabolic process;GO:0006812//cation transport;GO:0009793//embryo development ending in seed dormancy;GO:0010243//response to organonitrogen compound;GO:0015698//inorganic anion transport;GO:0033554//cellular response to stress;GO:0043207//response to extern…
mango008077	2881.84	923.1	1758.12	2180.73	3647.69	2271.22	1521.73	452.39	157.34	1358.52	1193.56	1475.78	233.85	50.29	112	994.3	1052.84	1315.11	35178	9312	18461	17993	32972	25619	14621	4608	1398	12159	14737	14416	2313	458	906	8516	10599	12232	At2g43590	chitinase, partial [Mangifera indica]	Metabolism;Metabolism	Global and overview maps;Carbohydrate metabolism	ko01100//Metabolic pathways;ko00520//Amino sugar and nucleotide sugar metabolism	K01183;K01183	GO:0030312//external encapsulating structure;GO:0043231//intracellular membrane-bounded organelle	GO:0004553//hydrolase activity, hydrolyzing O-glycosyl compounds	GO:0001101//response to acid chemical;GO:0002252//immune effector process;GO:0005975//carbohydrate metabolic process;GO:0006026//aminoglycan catabolic process;GO:0006812//cation transport;GO:0009793//embryo development ending in seed dormancy;GO:0010243//response to organonitrogen compound;GO:0015698//inorganic anion transport;GO:0033554//cellular response to stress;GO:0043207//response to extern…
mango008118	39.69	39.95	46.85	18.72	31.43	22.59	29.88	32.32	30.43	28.4	22.16	25.17	28.27	33	39.4	14.2	16.11	17.89	1622	1349	1647	517	951	853	961	1102	905	851	916	823	936	1006	1067	407	543	557	APUM6	pumilio homolog 6, chloroplastic-like [Pistacia vera]	-	-	-	-	GO:0009536//plastid	GO:0044822//poly(A) RNA binding	GO:0043170//macromolecule metabolic process;GO:0044237//cellular metabolic process;GO:0044238//primary metabolic process;GO:0044710//single-organism metabolic process;GO:0044763//single-organism cellular process
mango008138	27.06	36.71	33.8	38.75	35.06	36.82	20.11	21.66	20.17	28.66	35.35	30.14	15.2	17.44	17.64	34.22	36.37	34.45	470	527	505	455	451	591	275	314	255	365	621	419	214	226	203	417	521	456	--	PREDICTED: proline-rich protein PRCC [Theobroma cacao]	-	-	-	-	-	-	-
mango008140	8.08	1.67	6.87	17.2	16.23	7.46	23.53	35.18	27.07	10.75	16.17	11.08	21.88	27.73	26.46	12.92	11.95	14.22	41	7	30	59	61	35	94	149	100	40	83	45	90	105	89	46	50	55	--	macrophage migration inhibitory factor homolog [Pistacia vera]	Metabolism;Metabolism;Metabolism	Global and overview maps;Amino acid metabolism;Amino acid metabolism	ko01100//Metabolic pathways;ko00350//Tyrosine metabolism;ko00360//Phenylalanine metabolism	K07253;K07253;K07253	GO:0005576//extracellular region;GO:0009536//plastid;GO:0042579//microbody	GO:0004560//alpha-L-fucosidase activity;GO:0016862//intramolecular oxidoreductase activity, interconverting keto- and enol-groups	GO:0006568//tryptophan metabolic process;GO:0006952//defense response;GO:0009683//indoleacetic acid metabolic process;GO:0043207//response to external biotic stimulus;GO:0048646//anatomical structure formation involved in morphogenesis
mango008203	0.75	0.18	0.47	9.54	6.01	10.77	1.33	1.2	0.41	20.87	14.78	21.62	1.54	0.13	0.68	21.1	16.92	16.93	15	3	8	129	89	199	21	20	6	306	299	346	25	2	9	296	279	258	At5g34940	heparanase-like protein 3 [Pistacia vera]	Metabolism;Metabolism	Global and overview maps;Glycan biosynthesis and metabolism	ko01100//Metabolic pathways;ko00531//Glycosaminoglycan degradation	K07964;K07964	GO:0000323//lytic vacuole;GO:0005618//cell wall;GO:0005774//vacuolar membrane	GO:0004553//hydrolase activity, hydrolyzing O-glycosyl compounds	-
mango008204	23.86	10.67	26.18	4.05	9.12	4.7	45.51	39.32	37.92	11.76	7.2	10.86	31.59	31.44	36.2	1.33	0.65	1.23	357	132	337	41	101	65	536	491	413	129	109	130	383	351	359	14	8	14	SRG1	protein SRG1-like [Pistacia vera]	-	-	-	-	GO:0044444//cytoplasmic part	GO:0016706//oxidoreductase activity, acting on paired donors, with incorporation or reduction of molecular oxygen, 2-oxoglutarate as one donor, and incorporation of one atom each of oxygen into both donors;GO:0043169//cation binding	GO:0001101//response to acid chemical;GO:0009117//nucleotide metabolic process;GO:0015698//inorganic anion transport;GO:0016129//phytosteroid biosynthetic process;GO:0030001//metal ion transport;GO:0032412//regulation of ion transmembrane transporter activity
mango008206	118.13	26.73	88.93	206.35	189.31	213.61	88.54	61.7	40.51	414.49	301.19	303.23	48.27	39.92	49.19	809.23	554.71	492.88	3990	746	2584	4711	4735	6667	2354	1739	996	10265	10290	8196	1321	1006	1101	19178	15452	12685	AVP1	pyrophosphate-energized vacuolar membrane proton pump [Pistacia vera]	-	-	-	-	GO:0005774//vacuolar membrane;GO:0009526//plastid envelope;GO:0031224//intrinsic component of membrane	GO:0015405//P-P-bond-hydrolysis-driven transmembrane transporter activity;GO:0016462//pyrophosphatase activity;GO:0016628//oxidoreductase activity, acting on the CH-CH group of donors, NAD or NADP as acceptor;GO:0043169//cation binding	GO:0006818//hydrogen transport;GO:0006970//response to osmotic stress;GO:0034220//ion transmembrane transport;GO:0044710//single-organism metabolic process;GO:0048827//phyllome development;GO:0060918//auxin transport
mango008218	45.01	32.71	52.43	43.96	53.84	53.94	21.39	25.86	20.65	37.89	31.03	29.82	20.18	23.56	26.07	14.1	14.66	19.5	1024	615	1026	676	907	1134	383	491	342	632	714	543	372	400	393	225	275	338	CRCK3	calmodulin-binding receptor-like cytoplasmic kinase 3 [Pistacia vera]	-	-	-	-	GO:0044464//cell part	GO:0004713//protein tyrosine kinase activity;GO:0032550//purine ribonucleoside binding	GO:0006468//protein phosphorylation;GO:0007165//signal transduction;GO:0009696//salicylic acid metabolic process;GO:0009814//defense response, incompatible interaction
mango008219	212.86	36.68	202.28	735.12	521.65	722.45	278.73	236.46	172.84	582.28	570.15	526.56	311.4	254.49	289.79	881.13	854.99	711.2	9844	1402	8047	22979	17864	30873	10146	9125	5818	19744	26670	19487	11669	8781	8881	28591	32609	25061	SPS1	sucrose phosphate synthase [Mangifera indica]	Metabolism;Metabolism;Metabolism	Global and overview maps;Global and overview maps;Carbohydrate metabolism	ko01100//Metabolic pathways;ko01110//Biosynthesis of secondary metabolites;ko00500//Starch and sucrose metabolism	K00696;K00696;K00696	GO:0005911//cell-cell junction;GO:0016020//membrane;GO:0044444//cytoplasmic part	GO:0035251//UDP-glucosyltransferase activity	GO:0005985//sucrose metabolic process;GO:0009247//glycolipid biosynthetic process;GO:0010927//cellular component assembly involved in morphogenesis;GO:0046903//secretion
mango008337	8.96	2.49	15.84	29.62	32.35	23.4	18.99	30.02	38.25	10.66	11.8	15.77	51.22	63.9	37.11	3.97	4.82	7.5	196	45	298	438	524	473	327	548	609	171	261	276	908	1043	538	61	87	125	FDH	3-ketoacyl-CoA synthase 10 [Pistacia vera]	Metabolism;Metabolism;Organismal Systems;Metabolism	Global and overview maps;Global and overview maps;Environmental adaptation;Lipid metabolism	ko01100//Metabolic pathways;ko01110//Biosynthesis of secondary metabolites;ko04626//Plant-pathogen interaction;ko00062//Fatty acid elongation	K15397;K15397;K15397;K15397	GO:0031224//intrinsic component of membrane;GO:0043231//intracellular membrane-bounded organelle	GO:0016746//transferase activity, transferring acyl groups	GO:0006631//fatty acid metabolic process;GO:0006950//response to stress;GO:0007275//multicellular organism development;GO:0009314//response to radiation;GO:0030855//epithelial cell differentiation
mango008354	41.71	1.18	22.28	37.45	25.67	25.06	13.61	8.23	3.91	50.94	38.73	39.77	2.9	1.78	3.9	112.74	90.78	70.34	1920	45	882	1165	875	1066	493	316	131	1719	1803	1465	108	61	119	3641	3446	2467	LKR/SDH	alpha-aminoadipic semialdehyde synthase isoform X1 [Pistacia vera]	Metabolism;Metabolism;Metabolism	Global and overview maps;Global and overview maps;Amino acid metabolism	ko01100//Metabolic pathways;ko01110//Biosynthesis of secondary metabolites;ko00310//Lysine degradation	K14157;K14157;K14157	GO:0044444//cytoplasmic part	GO:0004753//saccharopine dehydrogenase activity	GO:0003006//developmental process involved in reproduction;GO:0009628//response to abiotic stimulus;GO:0009746//response to hexose;GO:0018205//peptidyl-lysine modification;GO:0019474//L-lysine catabolic process to acetyl-CoA;GO:0034285//response to disaccharide;GO:0042743//hydrogen peroxide metabolic process
mango008372	18.31	21.05	22.98	38.57	40.77	40.55	21.95	21.43	19.41	47.88	49.39	50.08	16.54	14.14	21.5	32.58	35.51	38.43	302	287	326	430	498	618	285	295	233	579	824	661	221	174	235	377	483	483	GLIP5	GDSL esterase/lipase 5-like [Pistacia vera]	-	-	-	-	-	GO:0016787//hydrolase activity	GO:0044699//single-organism process
mango008377	101.49	284.6	65.67	195.17	151.27	195.57	69.14	80.07	105.93	154.74	183.21	199.65	23.66	28.73	44.67	141.05	166.04	168.25	3579	8294	1992	4652	3950	6373	1919	2356	2719	4001	6535	5634	676	756	1044	3490	4829	4521	SS	sucrose synthase [Pistacia vera]	Metabolism;Metabolism;Metabolism	Global and overview maps;Global and overview maps;Carbohydrate metabolism	ko01100//Metabolic pathways;ko01110//Biosynthesis of secondary metabolites;ko00500//Starch and sucrose metabolism	K00695;K00695;K00695	GO:0005911//cell-cell junction;GO:0044444//cytoplasmic part	GO:0035251//UDP-glucosyltransferase activity	GO:0005985//sucrose metabolic process;GO:0006950//response to stress;GO:0009247//glycolipid biosynthetic process;GO:0009746//response to hexose;GO:0009863//salicylic acid mediated signaling pathway;GO:0010038//response to metal ion;GO:0034285//response to disaccharide;GO:0042743//hydrogen peroxide metabolic process;GO:0044403//symbiosis, encompassing mutualism through parasitism
mango008419	177.01	75.82	125.84	165.18	191.26	150.91	284.83	252.9	239.39	212.08	193.91	228.09	210.28	202.22	190.57	96.17	100.66	113.41	2757	976	1686	1739	2206	2172	3492	3287	2714	2422	3055	2843	2654	2350	1967	1051	1293	1346	At3g45310	thiol protease aleurain-like [Pistacia vera]	-	-	-	-	GO:0043231//intracellular membrane-bounded organelle;GO:0044444//cytoplasmic part	GO:0070011//peptidase activity, acting on L-amino acid peptides	GO:0006090//pyruvate metabolic process;GO:0006970//response to osmotic stress;GO:0006996//organelle organization;GO:0009725//response to hormone;GO:0009746//response to hexose;GO:0010038//response to metal ion;GO:0019538//protein metabolic process;GO:0042044//fluid transport;GO:0042743//hydrogen peroxide metabolic process;GO:0044767//single-organism developmental process;GO:0070838//divalent meta…
mango008420	25.37	18.41	25.2	8.98	13.07	9.84	25.91	27.99	26.8	10.91	8.98	11.29	31.26	31	32.07	6.32	7.54	8.16	1567	940	1339	375	598	562	1260	1443	1205	494	561	558	1565	1429	1313	274	384	384	Ttll12	tubulin--tyrosine ligase-like protein 12 [Pistacia vera]	-	-	-	-	GO:0009536//plastid	GO:0003824//catalytic activity	GO:0006606//protein import into nucleus
mango008471	9.06	6.25	8.28	5.6	8.51	5.71	11.51	14.88	14.69	5.21	5.99	7.35	13.87	15.07	16.62	4.2	6.24	5.69	510	291	401	213	355	297	510	699	602	215	341	331	633	633	620	166	290	244	ALE2	receptor-like serine/threonine-protein kinase ALE2 isoform X2 [Pistacia vera]	-	-	-	-	GO:0016020//membrane	GO:0004672//protein kinase activity;GO:0005488//binding	GO:0006464//cellular protein modification process;GO:0006796//phosphate-containing compound metabolic process
mango008492	0	0.22	0	26.52	22.89	26.78	0.74	0	0	27.2	26.56	25.05	0	0.1	0	31.62	32.72	30.39	0	3.44	0	341.12	322.58	470.95	11.13	0	0	379.52	511.35	381.53	0	1.41	0	422.27	513.55	440.72	CKL1	casein kinase 1-like protein 1 [Pistacia vera]	-	-	-	-	GO:0016020//membrane;GO:0043231//intracellular membrane-bounded organelle	GO:0004672//protein kinase activity;GO:0032550//purine ribonucleoside binding	GO:0006486//protein glycosylation;GO:0006796//phosphate-containing compound metabolic process;GO:0044085//cellular component biogenesis
mango008508	748.73	21.31	377.59	832.48	783.08	782.82	157.38	87.72	53.19	588.22	545.11	532.92	109.63	72.07	92.63	839.33	790.7	748.53	28860.3	678.7	12519.9	21689.5	22351.4	27882.6	4774.74	2821.28	1492.38	16624.4	21253.2	16438.3	3424.17	2072.79	2366.14	22699.6	25135.3	21984.7	BGAL1	beta-galactosidase-like [Pistacia vera]	-	-	-	-	GO:0005576//extracellular region;GO:0005618//cell wall;GO:0005911//cell-cell junction;GO:0044444//cytoplasmic part	GO:0005488//binding;GO:0015925//galactosidase activity	GO:0008104//protein localization;GO:0042743//hydrogen peroxide metabolic process;GO:0044238//primary metabolic process;GO:0048588//developmental cell growth
mango008571	77.12	54.92	81.75	34.96	53.77	36.39	88.56	85.22	102.47	40.56	39.6	43.2	132.81	143.56	123.91	28.46	31.71	32.94	1690.5	994.79	1541.48	517.9	872.85	737.15	1527.9	1558.82	1634.94	651.81	877.97	757.83	2358.84	2347.81	1799.97	437.74	573.18	550.24	MSI4	WD-40 repeat-containing protein MSI4-like [Pistacia vera]	-	-	-	-	GO:0043231//intracellular membrane-bounded organelle	GO:0016740//transferase activity;GO:0070011//peptidase activity, acting on L-amino acid peptides	GO:0016570//histone modification
mango008575	368.23	8.45	187.32	414.47	389.15	391.35	75.49	47.06	23.9	296.96	273.82	259.7	54.87	37.18	45.45	414.58	389.06	373.01	14193.7	269.3	6211.08	10798.5	11107.6	13939.4	2290.26	1513.72	670.62	8392.57	10675.8	8010.69	1713.83	1069.21	1160.86	11212.4	12367.6	10955.3	BGAL1	beta-galactosidase-like [Pistacia vera]	-	-	-	-	GO:0005576//extracellular region;GO:0005618//cell wall;GO:0005911//cell-cell junction;GO:0044444//cytoplasmic part	GO:0005488//binding;GO:0015925//galactosidase activity	GO:0008104//protein localization;GO:0042743//hydrogen peroxide metabolic process;GO:0044238//primary metabolic process;GO:0048588//developmental cell growth
mango008584	1.53	0.8	1.02	1.19	1.97	2.11	3.63	2.17	5.03	2.17	2.52	1.9	1.8	2.85	2.98	2.27	1.42	1.92	20.9	9	12	11	19.87	26.63	39	24.72	50	21.74	34.8	20.73	19.95	29	27	21.73	15.96	19.93	--	Methyltransferase type 11 [Corchorus capsularis]	-	-	-	-	-	-	-
mango008654	301.72	152.35	213.77	151.19	194.01	133.41	340.85	363.07	379.35	145.75	128.63	152.36	419.48	449.67	439.57	61.08	75.46	79.3	7815	3261	4763	2647	3721	3193	6949	7847	7152	2768	3370	3158	8804	8690	7545	1110	1612	1565	MODA	NADP-dependent malic enzyme [Pistacia vera]	Metabolism;Metabolism;Metabolism;Metabolism	Global and overview maps;Global and overview maps;Carbohydrate metabolism;Energy metabolism	ko01100//Metabolic pathways;ko01200//Carbon metabolism;ko00620//Pyruvate metabolism;ko00710//Carbon fixation in photosynthetic organisms	K00029;K00029;K00029;K00029	GO:0009536//plastid	GO:0000166//nucleotide binding;GO:0004470//malic enzyme activity;GO:0016831//carboxy-lyase activity;GO:0034062//RNA polymerase activity;GO:0046914//transition metal ion binding;GO:0046983//protein dimerization activity	GO:0006006//glucose metabolic process;GO:0006631//fatty acid metabolic process;GO:0006996//organelle organization;GO:0043648//dicarboxylic acid metabolic process;GO:0051260//protein homooligomerization;GO:0051603//proteolysis involved in cellular protein catabolic process
mango008722	17.14	28.19	15.5	10.48	14.44	10.94	42.01	58.59	57.63	20.91	17.14	20.26	45.75	44.25	43.55	9.95	13.21	13.97	351	477	273	145	219	207	677	1001	859	314	355	332	759	676	591	143	223	218	ALDH2C4	aldehyde dehydrogenase family 2 member C4 [Pistacia vera]	Metabolism	Biosynthesis of other secondary metabolites	ko00940//Phenylpropanoid biosynthesis	K12355	GO:0044444//cytoplasmic part	GO:0004030//aldehyde dehydrogenase [NAD(P)+] activity	GO:0001101//response to acid chemical;GO:0009698//phenylpropanoid metabolic process;GO:0009814//defense response, incompatible interaction;GO:0015698//inorganic anion transport;GO:0033554//cellular response to stress
mango008776	8.1	17.31	12.32	25.96	22.75	19.04	5.76	4.5	4.92	18.47	19.95	15.04	3.39	5.13	5.48	12.95	16.33	17.82	46.42	81.98	60.75	100.59	96.55	100.85	25.99	21.54	20.54	77.6	115.65	68.99	15.75	21.93	20.81	52.06	77.17	77.82	At2g34160	Alba domain-containing protein [Cephalotus follicularis]	-	-	-	-	GO:0016020//membrane;GO:0043231//intracellular membrane-bounded organelle;GO:0044444//cytoplasmic part	-	GO:0006281//DNA repair;GO:0006631//fatty acid metabolic process;GO:0010212//response to ionizing radiation
mango008791	1.33	0.93	1.71	9.13	3.03	8.95	2.32	2.02	1.44	5.83	8.8	4.38	1.21	1.5	2.01	19.19	16.32	12.7	19	11	21	88	32	118	26	24	15	61	127	50	14	16	19	192	192	138	HO1	heme oxygenase 1, chloroplastic isoform X1 [Pistacia vera]	Metabolism;Metabolism;Metabolism	Global and overview maps;Global and overview maps;Metabolism of cofactors and vitamins	ko01100//Metabolic pathways;ko01110//Biosynthesis of secondary metabolites;ko00860//Porphyrin and chlorophyll metabolism	K21480;K21480;K21480	GO:0009536//plastid	GO:0016705//oxidoreductase activity, acting on paired donors, with incorporation or reduction of molecular oxygen;GO:0046906//tetrapyrrole binding	GO:0007602//phototransduction;GO:0009812//flavonoid metabolic process;GO:0010225//response to UV-C;GO:0016109//tetraterpenoid biosynthetic process;GO:0033014//tetrapyrrole biosynthetic process;GO:0048509//regulation of meristem development;GO:0055114//oxidation-reduction process
mango008809	0	0	0	3.68	2.34	4.03	1.61	0.53	0.41	0.83	3.85	4.69	1.59	2.17	2.23	4.22	6.29	5.29	0	0	0	16.89	11.76	25.27	8.57	3	2	4.11	26.44	25.44	8.75	11	10	20.1	35.16	27.35	At4g02530	LOW QUALITY PROTEIN: thylakoid lumenal 16.5 kDa protein, chloroplastic [Pistacia vera]	-	-	-	-	GO:0009526//plastid envelope;GO:0009532//plastid stroma;GO:0031978//plastid thylakoid lumen;GO:0044434//chloroplast part	-	GO:0006090//pyruvate metabolic process;GO:0006091//generation of precursor metabolites and energy;GO:0006633//fatty acid biosynthetic process;GO:0006739//NADP metabolic process;GO:0006779//porphyrin-containing compound biosynthetic process;GO:0009617//response to bacterium;GO:0009668//plastid membrane organization;GO:0009696//salicylic acid metabolic process;GO:0009725//response to hormone;GO:000…
mango008817	33.49	16.69	27.74	0.1	0.09	0.08	31.76	41.68	37.2	0.19	0.03	0.35	26.76	22.18	23.87	0.2	0.04	0.05	990.53	408.04	705.76	2.09	2.05	2.06	739.3	1028.61	800.83	4.1	1.03	8.25	641.36	489.35	467.8	4.17	1.03	1.03	At4g32285	probable clathrin assembly protein At4g32285 [Pistacia vera]	-	-	-	-	GO:0030135//coated vesicle;GO:0044425//membrane part	GO:0005515//protein binding;GO:0016491//oxidoreductase activity;GO:0035091//phosphatidylinositol binding	GO:0006901//vesicle coating
mango008841	58.24	110.06	59.72	8.83	11.19	10.6	73.95	67.54	76.38	18.08	12.34	17.35	37.28	37.62	48.85	10.72	10.16	10.98	2581.43	4031.27	2276.92	264.65	367.1	434.28	2579.7	2497.77	2464.19	587.58	553.17	615.46	1338.96	1244.08	1434.78	333.49	371.36	370.66	GDCSP	glycine dehydrogenase (decarboxylating), mitochondrial isoform X1 [Pistacia vera]	Metabolism;Metabolism;Metabolism;Metabolism;Metabolism	Global and overview maps;Global and overview maps;Global and overview maps;Carbohydrate metabolism;Amino acid metabolism	ko01100//Metabolic pathways;ko01110//Biosynthesis of secondary metabolites;ko01200//Carbon metabolism;ko00630//Glyoxylate and dicarboxylate metabolism;ko00260//Glycine, serine and threonine metabolism	K00281;K00281;K00281;K00281;K00281	GO:0005576//extracellular region;GO:0009526//plastid envelope;GO:0009532//plastid stroma;GO:0031976//plastid thylakoid	GO:0016628//oxidoreductase activity, acting on the CH-CH group of donors, NAD or NADP as acceptor;GO:0016642//oxidoreductase activity, acting on the CH-NH2 group of donors, disulfide as acceptor;GO:0016853//isomerase activity;GO:0032550//purine ribonucleoside binding;GO:0043168//anion binding	GO:0000097//sulfur amino acid biosynthetic process;GO:0005982//starch metabolic process;GO:0005984//disaccharide metabolic process;GO:0006090//pyruvate metabolic process;GO:0006355//regulation of transcription, DNA-templated;GO:0006546//glycine catabolic process;GO:0006633//fatty acid biosynthetic process;GO:0006739//NADP metabolic process;GO:0006779//porphyrin-containing compound biosynthetic pr…
mango008851	149.61	151.74	139.39	157.87	123.65	151.89	67	73.16	66.18	95.75	103.56	104.4	51.16	62.15	56.47	103.86	102.01	111.29	3161.64	2650	2533.84	2255	1934.92	2966	1114.45	1290	1018	1483.6	2213.69	1765.49	876	980	790.81	1539.94	1777.88	1792	HEMH	ferrochelatase-2, chloroplastic-like isoform X2 [Pistacia vera]	Metabolism;Metabolism;Metabolism	Global and overview maps;Global and overview maps;Metabolism of cofactors and vitamins	ko01100//Metabolic pathways;ko01110//Biosynthesis of secondary metabolites;ko00860//Porphyrin and chlorophyll metabolism	K01772;K01772;K01772	GO:0042170//plastid membrane;GO:0044434//chloroplast part	GO:0004672//protein kinase activity;GO:0005488//binding;GO:0016829//lyase activity	GO:0006089//lactate metabolic process;GO:0006417//regulation of translation;GO:0006605//protein targeting;GO:0006779//porphyrin-containing compound biosynthetic process;GO:0006952//defense response;GO:0007165//signal transduction;GO:0043067//regulation of programmed cell death;GO:0061024//membrane organization
mango008956	0.59	0	0	4.61	0.84	3.31	0.27	0	0	2.39	3	2.5	0.23	0	0	1.87	3.55	3.8	4	0	0	21.11	4.24	20.73	1.43	0	0	11.89	20.56	13.56	1.25	0	0	8.9	19.84	19.65	At4g02530	LOW QUALITY PROTEIN: thylakoid lumenal 16.5 kDa protein, chloroplastic [Pistacia vera]	-	-	-	-	GO:0009526//plastid envelope;GO:0009532//plastid stroma;GO:0031978//plastid thylakoid lumen;GO:0044434//chloroplast part	-	GO:0006090//pyruvate metabolic process;GO:0006091//generation of precursor metabolites and energy;GO:0006633//fatty acid biosynthetic process;GO:0006739//NADP metabolic process;GO:0006779//porphyrin-containing compound biosynthetic process;GO:0009617//response to bacterium;GO:0009668//plastid membrane organization;GO:0009696//salicylic acid metabolic process;GO:0009725//response to hormone;GO:000…
mango009101	191.21	53.25	194.24	65.76	235.64	66.05	224.26	202.59	227.55	10.97	23.16	32.04	238.63	339.68	222.7	5.87	8.83	13.79	3020	695	2639	702	2756	964	2788	2670	2616	127	370	405	3054	4003	2331	65	115	166	RD22	BURP domain protein RD22 [Pistacia vera]	-	-	-	-	GO:0031984//organelle subcompartment;GO:0043231//intracellular membrane-bounded organelle	-	GO:0006970//response to osmotic stress;GO:0009414//response to water deprivation
mango009173	3.68	1	3.85	5.65	7.33	8.11	7.36	7.05	7.2	5.14	6.27	6.26	5.28	6.66	10.83	2.75	3.4	4.35	80	18	72	83	118	163	126	128	114	82	138	109	93	108	156	42	61	72	At4g31140	glucan endo-1,3-beta-glucosidase 5-like [Pistacia vera]	Metabolism;Metabolism	Global and overview maps;Carbohydrate metabolism	ko01100//Metabolic pathways;ko00500//Starch and sucrose metabolism	K19893;K19893	GO:0005618//cell wall;GO:0005911//cell-cell junction;GO:0031225//anchored component of membrane;GO:0043231//intracellular membrane-bounded organelle	GO:0008422//beta-glucosidase activity	GO:0006950//response to stress;GO:0044238//primary metabolic process
mango009202	30.47	3.23	14.03	42.16	27.26	35.12	63.73	46.6	42.96	41.29	52.04	64.67	67.16	66.04	52.56	33.99	45.83	53.76	308	27	122	288	204	328	507	393	316	306	532	523	550	498	352	241	382	414	PAP8	probable plastid-lipid-associated protein 8, chloroplastic [Pistacia vera]	-	-	-	-	GO:0009526//plastid envelope;GO:0031976//plastid thylakoid	-	GO:0000097//sulfur amino acid biosynthetic process;GO:0006091//generation of precursor metabolites and energy;GO:0006873//cellular ion homeostasis;GO:0019758//glycosinolate biosynthetic process;GO:0030001//metal ion transport;GO:0031399//regulation of protein modification process
mango009207	8.27	8.92	11.4	0.36	0.33	0.61	12.25	16.12	18.6	0.11	0.48	0.1	5	4.89	5.75	0.12	0.49	0.32	102	91	121	3	3	7	119	166	167	1	6	1	50	45	47	1	5	3	RPA2A	replication protein A 32 kDa subunit A-like [Pistacia vera]	Genetic Information Processing;Genetic Information Processing;Genetic Information Processing;Genetic Information Processing	Replication and repair;Replication and repair;Replication and repair;Replication and repair	ko03420//Nucleotide excision repair;ko03440//Homologous recombination;ko03030//DNA replication;ko03430//Mismatch repair	K10739;K10739;K10739;K10739	GO:0043231//intracellular membrane-bounded organelle	GO:0003676//nucleic acid binding	GO:0000725//recombinational repair;GO:0006260//DNA replication;GO:0006305//DNA alkylation;GO:0016458//gene silencing;GO:0034968//histone lysine methylation;GO:0048229//gametophyte development;GO:0048580//regulation of post-embryonic development;GO:0051052//regulation of DNA metabolic process;GO:1901990//regulation of mitotic cell cycle phase transition;GO:1902410//mitotic cytokinetic process
mango009251	113.27	119.76	131.68	134.8	132.15	153.19	70.68	69.82	59.82	140.75	119.72	121.8	35.76	36.28	34.72	82.82	61.44	74.74	1462	1277.43	1462	1176	1263	1827	718	752	562	1332	1563	1258	374	349.39	297	750	654	735	WIN2	probable protein phosphatase 2C 59 [Pistacia vera]	-	-	-	-	GO:0005576//extracellular region	GO:0004721//phosphoprotein phosphatase activity;GO:0043169//cation binding	GO:0000904//cell morphogenesis involved in differentiation;GO:0006464//cellular protein modification process;GO:0009664//plant-type cell wall organization
mango009255	14.89	3.37	23.1	18.79	33.82	15.63	33.28	26.38	17.1	62.28	43.86	59.86	2.52	1.94	2.25	20.01	7.91	9.87	299	56	399	255	503	290	526	442	250	917	891	962	41	29	30	282	131	151	AED1	aspartyl protease AED1-like [Pistacia vera]	-	-	-	-	-	-	-
mango009272	1.4	1.86	2.01	1.28	0.91	0.73	4.22	11.13	3.57	2.03	1.28	1.74	0.42	1.29	0.87	3.09	2.04	3.6	29	32	36	18	14	14	69	193	54	31	27	29	7	20	12	45	35	57	At5g10770	LOW QUALITY PROTEIN: aspartyl protease family protein At5g10770-like [Pistacia vera]	-	-	-	-	-	GO:0016787//hydrolase activity	GO:0019538//protein metabolic process
mango009281	119.77	167.66	102.39	92.05	118.31	112.58	19.29	17.27	19.85	32.28	40.32	41.05	17.99	17.93	23.55	39.11	41.86	39.17	2793	3231	2054	1451	2043	2426	354	336	337	552	951	766	340	312	364	640	805	696	MGD	monogalactosyldiacylglycerol synthase, chloroplastic [Pistacia vera]	Metabolism;Metabolism	Global and overview maps;Lipid metabolism	ko01100//Metabolic pathways;ko00561//Glycerolipid metabolism	K03715;K03715	GO:0009528//plastid inner membrane	GO:0005488//binding;GO:0035250//UDP-galactosyltransferase activity	GO:0001101//response to acid chemical;GO:0003006//developmental process involved in reproduction;GO:0006950//response to stress;GO:0009247//glycolipid biosynthetic process;GO:0009668//plastid membrane organization;GO:0009694//jasmonic acid metabolic process;GO:0030258//lipid modification;GO:0044767//single-organism developmental process;GO:0051707//response to other organism
mango009284	25.52	25.81	14.39	58.89	34.72	53.39	33.88	61.17	37.16	32.47	60.45	54.5	58.76	57.95	59.21	70.04	79.68	90.49	134	112	65	209	135	259	140	268	142	125	321	229	250	227	206	258	345	362	MP3	probable steroid-binding protein 3 [Pistacia vera]	-	-	-	-	-	-	-
mango009289	0.61	0.21	0.81	0	0	0.09	1.33	1.36	1.08	0	0	0	1.29	2.34	2.11	0	0	0	7	2	8	0	0	1	12	13	9	0	0	0	12	20	16	0	0	0	GPX1	phospholipid hydroperoxide glutathione peroxidase 1, chloroplastic [Prunus avium]	Metabolism;Metabolism;Metabolism	Global and overview maps;Metabolism of other amino acids;Lipid metabolism	ko01100//Metabolic pathways;ko00480//Glutathione metabolism;ko00590//Arachidonic acid metabolism	K00432;K00432;K00432	GO:0009526//plastid envelope;GO:0009532//plastid stroma;GO:0016020//membrane;GO:0031984//organelle subcompartment;GO:0044434//chloroplast part	GO:0004601//peroxidase activity	GO:0000302//response to reactive oxygen species;GO:0009404//toxin metabolic process;GO:0009414//response to water deprivation;GO:0009755//hormone-mediated signaling pathway
mango009300	10.48	11.97	12.55	20.27	23.01	21.53	14.99	13	12.36	27.64	26.31	25.39	5.03	5.18	5.19	18.1	18.54	17.91	198	187	204	259	322	376	223	205	170	383	503	384	77	73	65	240	289	258	pldZ	phospholipase D Z-like [Pistacia vera]	Metabolism;Metabolism;Metabolism;Metabolism	Global and overview maps;Global and overview maps;Lipid metabolism;Lipid metabolism	ko01100//Metabolic pathways;ko01110//Biosynthesis of secondary metabolites;ko00564//Glycerophospholipid metabolism;ko00565//Ether lipid metabolism	K16860;K16860;K16860;K16860	-	-	-
mango009301	21.89	10.74	23.4	43.31	30.63	37.77	10.5	10.32	10.75	27.1	36.24	29.55	13.02	10.84	10.48	35.71	36.77	32.42	249	101	229	333	258	397	94	98	89	226	417	269	120	92	79	285	345	281	CM2	chorismate mutase 2 isoform X1 [Pistacia vera]	Metabolism;Metabolism;Metabolism;Metabolism	Global and overview maps;Global and overview maps;Global and overview maps;Amino acid metabolism	ko01100//Metabolic pathways;ko01110//Biosynthesis of secondary metabolites;ko01230//Biosynthesis of amino acids;ko00400//Phenylalanine, tyrosine and tryptophan biosynthesis	K01850;K01850;K01850;K01850	GO:0009536//plastid	GO:0016866//intramolecular transferase activity	GO:0006568//tryptophan metabolic process;GO:0008652//cellular amino acid biosynthetic process;GO:0009617//response to bacterium;GO:0043648//dicarboxylic acid metabolic process
mango009313	18.1	31.01	26.42	9.77	11.06	15.16	23.5	26.6	26.5	29.19	21.16	24.76	28.21	24.44	23.33	13.75	12.34	17.17	137	194	172	50	62	106	140	168	146	162	162	150	173	138	117	73	77	99	CLPB4	chaperone protein ClpB4, mitochondrial [Pistacia vera]	-	-	-	-	GO:0009526//plastid envelope;GO:0009532//plastid stroma	GO:0017111//nucleoside-triphosphatase activity;GO:0032550//purine ribonucleoside binding	GO:0000302//response to reactive oxygen species;GO:0006508//proteolysis;GO:0009642//response to light intensity;GO:0009657//plastid organization;GO:0044267//cellular protein metabolic process
mango009314	30.41	44.01	33.67	16.44	18.91	16.16	35.32	34.74	36.85	31.49	26.89	31.27	35.28	36.88	34.23	16.95	17.44	18.45	1051	1257	1001	384	484	516	961	1002	927	798	940	865	988	951	784	411	497	486	CLPB3	chaperone protein ClpB4, mitochondrial [Pistacia vera]	-	-	-	-	GO:0009526//plastid envelope;GO:0009532//plastid stroma	GO:0017111//nucleoside-triphosphatase activity;GO:0032550//purine ribonucleoside binding	GO:0000302//response to reactive oxygen species;GO:0006508//proteolysis;GO:0009642//response to light intensity;GO:0009657//plastid organization;GO:0044267//cellular protein metabolic process
mango009365	23.94	11.48	18.38	76.05	43.68	55.43	59.68	43.09	37.11	76.27	105.93	87.38	49.95	53.52	62.57	146.01	147.55	151.4	265	105	175	569	358	567	520	398	299	619	1186	774	448	442	459	1134	1347	1277	ATPG	ATP synthase subunit b', chloroplastic-like [Pistacia vera]	Metabolism;Metabolism;Metabolism	Global and overview maps;Energy metabolism;Energy metabolism	ko01100//Metabolic pathways;ko00190//Oxidative phosphorylation;ko00195//Photosynthesis	K02109;K02109;K02109	GO:0009526//plastid envelope;GO:0031224//intrinsic component of membrane;GO:0031976//plastid thylakoid;GO:0033177//proton-transporting two-sector ATPase complex, proton-transporting domain;GO:0044434//chloroplast part	GO:0003824//catalytic activity;GO:0015077//monovalent inorganic cation transmembrane transporter activity	GO:0006091//generation of precursor metabolites and energy;GO:0006605//protein targeting;GO:0006739//NADP metabolic process;GO:0006754//ATP biosynthetic process;GO:0006818//hydrogen transport;GO:0006996//organelle organization;GO:0009620//response to fungus;GO:0009696//salicylic acid metabolic process;GO:0009755//hormone-mediated signaling pathway;GO:0009863//salicylic acid mediated signaling pat…
mango009436	35.34	116.37	37.81	28.74	43.09	31.96	62.99	64.68	63.41	47.84	33.89	46.14	27.12	32.28	31.7	12.78	13.96	15.81	402	1094	370	221	363	336	564	614	525	399	390	420	250	274	239	102	131	137	WOX13	WUSCHEL-related homeobox 13 [Pistacia vera]	-	-	-	-	GO:0043231//intracellular membrane-bounded organelle	GO:0001071//nucleic acid binding transcription factor activity;GO:0003677//DNA binding;GO:0008375//acetylglucosaminyltransferase activity	GO:0010468//regulation of gene expression;GO:0034645//cellular macromolecule biosynthetic process;GO:0044707//single-multicellular organism process
mango009463	46.73	58.24	49.9	52.65	39.52	56.41	22.07	27.5	22.72	39.54	48.13	41.91	20.98	26.28	28.18	47.01	45.4	45.85	503	518	462	383	315	561	187	247	178	312	524	361	183	211	201	355	403	376	SPAC3H1.08c	protein FMP32, mitochondrial-like [Pistacia vera]	-	-	-	-	GO:0009536//plastid;GO:0031090//organelle membrane	GO:0043169//cation binding	GO:0009062//fatty acid catabolic process
mango009563	214.5	357.42	185.91	16.13	85.95	26.94	268.67	204.88	128.21	10.93	10.08	31.2	44.52	17.25	36.72	15.94	14.84	22.43	3050	4200	2274	155	905	354	3007	2431	1327	114	145	355	513	183	346	159	174	243	CHIT1B	basic endochitinase-like [Pistacia vera]	Metabolism;Environmental Information Processing;Metabolism	Global and overview maps;Signal transduction;Carbohydrate metabolism	ko01100//Metabolic pathways;ko04016//MAPK signaling pathway - plant;ko00520//Amino sugar and nucleotide sugar metabolism	K20547;K20547;K20547	GO:0043231//intracellular membrane-bounded organelle;GO:0044421//extracellular region part	GO:0004568//chitinase activity;GO:0097367//carbohydrate derivative binding	GO:0001906//cell killing;GO:0005976//polysaccharide metabolic process;GO:0006026//aminoglycan catabolic process;GO:0006950//response to stress;GO:0009620//response to fungus;GO:0044036//cell wall macromolecule metabolic process
mango009657	43.2	64.42	40.27	23	25.19	22.08	29.52	36.02	35.75	25.44	23.03	25.15	16.56	18.94	18.85	13.61	12.17	17.25	792	976	635	285	342	374	426	551	477	342	427	369	246	259	229	175	184	241	At2g18630	UPF0496 protein At2g18630 [Pistacia vera]	-	-	-	-	-	-	-
mango009674	125.74	7.69	48.65	244.06	200.02	181.29	718.14	525.81	574.13	304.38	369.12	447.92	1020.99	985.64	670.21	271.72	364.64	387.69	1821	92	606	2389	2145	2426	8186	6354	6052	3232	5407	5191	11981	10650	6432	2761	4355	4278	PSBO	oxygen-evolving enhancer protein 1, chloroplastic [Pistacia vera]	Metabolism	Energy metabolism	ko00195//Photosynthesis	K02716	GO:0005576//extracellular region;GO:0009521//photosystem;GO:0009532//plastid stroma;GO:0019867//outer membrane;GO:0031224//intrinsic component of membrane;GO:0031978//plastid thylakoid lumen;GO:0042651//thylakoid membrane;GO:0044434//chloroplast part	GO:0008187//poly-pyrimidine tract binding;GO:0016491//oxidoreductase activity;GO:0046872//metal ion binding	GO:0000097//sulfur amino acid biosynthetic process;GO:0006355//regulation of transcription, DNA-templated;GO:0006605//protein targeting;GO:0006739//NADP metabolic process;GO:0006873//cellular ion homeostasis;GO:0009617//response to bacterium;GO:0009620//response to fungus;GO:0009644//response to high light intensity;GO:0009658//chloroplast organization;GO:0009668//plastid membrane organization;GO…
mango009679	10.94	4.63	8.06	16.82	14.12	10.59	22.09	20.83	16.2	14.01	18.21	16.48	15.3	23.63	25.23	17.59	17.17	22.98	180	63	114	187	172	161	286	286	194	169	303	217	204	290	275	203	233	288	Os03g0767500	thioredoxin-like protein HCF164, chloroplastic [Pistacia vera]	-	-	-	-	-	-	-
mango009800	744.71	911.69	1111.3	867.93	1049.52	1084.49	534.28	565.89	495.45	1535.81	1233.54	1185.75	178.47	229.44	352.9	1320.47	1023.49	1037.42	12642	12790	16228	9959	13193	17012	7139	8016	6122	19116	21181	16108	2455	2906	3970	15728	14329	13419	RD21A	cysteine proteinase COT44 [Pistacia vera]	-	-	-	-	-	GO:0016628//oxidoreductase activity, acting on the CH-CH group of donors, NAD or NADP as acceptor;GO:0070011//peptidase activity, acting on L-amino acid peptides	GO:0044710//single-organism metabolic process
mango009804	21.49	28.24	19.71	9.38	13.98	10.44	14.16	14.99	16.4	10.15	9.71	9.14	19.13	19.18	16.88	7.22	7.8	8.9	488	530	385	144	235	219	253	284	271	169	223	166	352	325	254	115	146	154	SDN3	small RNA degrading nuclease 3 isoform X1 [Pistacia vera]	Genetic Information Processing	Translation	ko03008//Ribosome biogenesis in eukaryotes	K14570	GO:0043231//intracellular membrane-bounded organelle	GO:0004518//nuclease activity	GO:0090304//nucleic acid metabolic process
mango009830	39.89	23.58	24.61	48.66	36.67	44.81	26.25	26.38	19.12	23.01	33.44	32.99	65.99	81.73	85.14	36.42	38.15	42.61	473	231	251	390	322	491	245	261	165	200	401	313	634	723	669	303	373	385	KAI2	probable esterase KAI2 isoform X1 [Pistacia vera]	-	-	-	-	GO:0044444//cytoplasmic part	GO:0016788//hydrolase activity, acting on ester bonds	GO:0001763//morphogenesis of a branching structure;GO:0009411//response to UV;GO:0009639//response to red or far red light;GO:0009812//flavonoid metabolic process;GO:0016106//sesquiterpenoid biosynthetic process;GO:0034285//response to disaccharide;GO:1901362//organic cyclic compound biosynthetic process
mango009843	35.83	1.74	17.87	0	0	0.07	8.11	7.4	8.96	0	0.07	0.09	3.98	4.42	0.83	0	0	0.09	522	21	224	0	0	1	93	90	95	0	1	1	47	48	8	0	0	1	PER73	peroxidase [Toxicodendron vernicifluum]	Metabolism;Metabolism;Metabolism	Global and overview maps;Global and overview maps;Biosynthesis of other secondary metabolites	ko01100//Metabolic pathways;ko01110//Biosynthesis of secondary metabolites;ko00940//Phenylpropanoid biosynthesis	K00430;K00430;K00430	GO:0044424//intracellular part	GO:0003824//catalytic activity;GO:0016209//antioxidant activity;GO:0043169//cation binding;GO:0046906//tetrapyrrole binding	GO:0000041//transition metal ion transport;GO:0001101//response to acid chemical;GO:0006970//response to osmotic stress;GO:0009267//cellular response to starvation;GO:0009755//hormone-mediated signaling pathway;GO:0010053//root epidermal cell differentiation;GO:0015698//inorganic anion transport;GO:0032412//regulation of ion transmembrane transporter activity;GO:0042743//hydrogen peroxide metabol…
mango009860	100.1	79.88	80.25	87.57	99.5	101.2	53.06	54.78	47.05	72.6	85.79	76.49	43.41	38.73	44.78	67.69	59.66	59.89	1292	852	891	764	951	1207	539	590	442	687	1120	790	454	373	383	613	635	589	VDAC2	mitochondrial outer membrane protein porin 2-like [Pistacia vera]	-	-	-	-	GO:0009526//plastid envelope;GO:0016021//integral component of membrane;GO:0030312//external encapsulating structure;GO:0031966//mitochondrial membrane	GO:0005244//voltage-gated ion channel activity;GO:0022829//wide pore channel activity	GO:0006090//pyruvate metabolic process;GO:0006820//anion transport;GO:0009725//response to hormone;GO:0010038//response to metal ion;GO:0034765//regulation of ion transmembrane transport;GO:0045333//cellular respiration;GO:0051707//response to other organism
mango009912	1.04	0.77	2.31	0.94	6.24	3.96	24.69	48.58	25.49	0.33	0.08	1	14.55	27.43	10.21	0	0.1	0.42	13	8	25	8	58	46	244	509	233	3	1	10	148	257	85	0	1	4	XTH6	probable xyloglucan endotransglucosylase/hydrolase protein 6 [Pistacia vera]	-	-	-	-	GO:0005576//extracellular region;GO:0030312//external encapsulating structure	GO:0016758//transferase activity, transferring hexosyl groups;GO:0016787//hydrolase activity	GO:0006970//response to osmotic stress;GO:0009414//response to water deprivation;GO:0019758//glycosinolate biosynthetic process;GO:0044042//glucan metabolic process;GO:0045229//external encapsulating structure organization
mango009932	139.69	76.5	103.19	553.8	434.03	606.78	408.07	313.67	297.55	442.96	734.69	754.81	447.35	411.47	538.97	978.63	1337.93	1450.37	4045.95	1831	2571	10842	9309	16240	9303	7581	6272.98	9407	21524	17494.9	10499	8892	10345	19887.9	31958.9	32008.8	PCKA	phosphoenolpyruvate carboxykinase (ATP)-like [Pistacia vera]	Metabolism;Metabolism;Metabolism;Metabolism;Metabolism;Metabolism;Metabolism	Global and overview maps;Global and overview maps;Global and overview maps;Carbohydrate metabolism;Carbohydrate metabolism;Energy metabolism;Carbohydrate metabolism	ko01100//Metabolic pathways;ko01110//Biosynthesis of secondary metabolites;ko01200//Carbon metabolism;ko00010//Glycolysis / Gluconeogenesis;ko00620//Pyruvate metabolism;ko00710//Carbon fixation in photosynthetic organisms;ko00020//Citrate cycle (TCA cycle)	K01610;K01610;K01610;K01610;K01610;K01610;K01610	GO:0043231//intracellular membrane-bounded organelle;GO:0043232//intracellular non-membrane-bounded organelle;GO:0044444//cytoplasmic part	GO:0000166//nucleotide binding;GO:0004611//phosphoenolpyruvate carboxykinase activity;GO:0016772//transferase activity, transferring phosphorus-containing groups;GO:0032550//purine ribonucleoside binding	GO:0006006//glucose metabolic process;GO:0006796//phosphate-containing compound metabolic process;GO:0009267//cellular response to starvation;GO:0010038//response to metal ion;GO:0050832//defense response to fungus
mango009980	1.33	0.42	1.06	4.14	1.98	4.39	0.89	1.09	0.29	2.29	2.97	3.14	0.6	1.31	1.16	3.19	1.78	1.74	19	5	13	40	21	58	10	13	3	24	43	36	7	14	11	32	21	19	PUMP5	mitochondrial uncoupling protein 5-like [Pistacia vera]	-	-	-	-	GO:0019866//organelle inner membrane;GO:0031224//intrinsic component of membrane;GO:0043231//intracellular membrane-bounded organelle	GO:0046943//carboxylic acid transmembrane transporter activity	GO:0006818//hydrogen transport;GO:0006950//response to stress;GO:0009605//response to external stimulus;GO:0009692//ethylene metabolic process;GO:0010243//response to organonitrogen compound;GO:0044763//single-organism cellular process;GO:0046942//carboxylic acid transport;GO:1902582//single-organism intracellular transport
mango009985	19	21.38	22.98	8.4	9.18	9.41	14.88	20.5	20.23	13.29	11.09	12	8.05	7.8	12.06	7.89	5.53	5.8	271	252	282	81	97	124	167	244	210	139	160	137	93	83	114	79	65	63	GEM	GLABRA2 expression modulator-like [Pistacia vera]	-	-	-	-	GO:0043231//intracellular membrane-bounded organelle;GO:0044444//cytoplasmic part	-	GO:0010053//root epidermal cell differentiation;GO:0019321//pentose metabolic process;GO:0034968//histone lysine methylation;GO:0051302//regulation of cell division;GO:1902582//single-organism intracellular transport
mango010002	240.61	266.74	247.92	111.91	152.91	116.95	169.85	169.62	196.16	83.21	90.39	97.28	251.74	251.09	172.31	56.02	74.56	90.24	2516	2305	2230	791	1184	1130	1398	1480	1493	638	956	814	2133	1959	1194	411	643	719	RPS6B	40S ribosomal protein S6 [Jatropha curcas]	Genetic Information Processing	Translation	ko03010//Ribosome	K02991	-	-	-
mango010003	4.39	2.28	6.64	2.16	5.27	3.47	6.91	6.51	8.81	2.95	2.07	2	9.03	7.56	7.78	0.5	1.1	0.91	63	27	82	21	56	46	78	78	92	31	30	23	105	81	74	5	13	10	PER17	peroxidase 17-like [Pistacia vera]	Metabolism;Metabolism;Metabolism	Global and overview maps;Global and overview maps;Biosynthesis of other secondary metabolites	ko01100//Metabolic pathways;ko01110//Biosynthesis of secondary metabolites;ko00940//Phenylpropanoid biosynthesis	K00430;K00430;K00430	GO:0030312//external encapsulating structure;GO:0043231//intracellular membrane-bounded organelle;GO:0044444//cytoplasmic part	GO:0003824//catalytic activity;GO:0016209//antioxidant activity;GO:0043169//cation binding;GO:0046906//tetrapyrrole binding	GO:0006950//response to stress;GO:0009799//specification of symmetry;GO:0009933//meristem structural organization;GO:0009943//adaxial/abaxial axis specification;GO:0042743//hydrogen peroxide metabolic process;GO:0044710//single-organism metabolic process;GO:0048509//regulation of meristem development
mango010057	134.61	93.91	120.94	149.33	311.5	239.67	56.14	60.01	57.24	66.86	83.01	88.9	59.98	86.55	67.39	49.12	76.45	71.78	2562	1477	1980	1921	4390	4215	841	953	793	933	1598	1354	925	1229	850	656	1200	1041	UVR8	ultraviolet-B receptor UVR8-like isoform X1 [Pistacia vera]	-	-	-	-	GO:0032991//macromolecular complex;GO:0043231//intracellular membrane-bounded organelle;GO:0044444//cytoplasmic part	GO:0038023//signaling receptor activity;GO:0046983//protein dimerization activity	GO:0006006//glucose metabolic process;GO:0006464//cellular protein modification process;GO:0009411//response to UV;GO:0009605//response to external stimulus;GO:0043087//regulation of GTPase activity
mango010060	9.72	6.21	7.22	16.91	10.82	15.29	5.94	8.09	5.32	15.71	21.71	14.84	5.55	8.56	9.1	22.57	22.7	24.8	108	57	69	127	89	157	52	75	43	128	244	132	50	71	67	176	208	210	PPD2	psbP domain-containing protein 2, chloroplastic [Citrus clementina]	-	-	-	-	GO:0009521//photosystem;GO:0009536//plastid	-	GO:0006355//regulation of transcription, DNA-templated;GO:0009887//organ morphogenesis;GO:0048869//cellular developmental process
mango010106	67.44	76.71	58.89	65.85	52.12	82.72	43.6	56.85	59.51	91.78	71.72	70.7	18.03	21.29	22.05	43.36	37.26	47.01	900	846	676	594	515	1020	458	633	578	898	968	755	195	212	195	406	410	478	--	ATP-binding cassette sub-family A member like [Actinidia chinensis var. chinensis] [Actinidia chinensis]	-	-	-	-	-	-	-
mango010206	0	0.23	0.07	0.28	1.55	0.69	0.97	0.69	1.14	0.26	0.13	0.4	0.31	0.09	0.67	0.18	0.15	0.17	0	3	1	3	18	10	12	9	13	3	2	5	4	1	7	2	2	2	CAD9	probable cinnamyl alcohol dehydrogenase 9 [Pistacia vera]	Metabolism;Metabolism;Metabolism	Global and overview maps;Global and overview maps;Biosynthesis of other secondary metabolites	ko01100//Metabolic pathways;ko01110//Biosynthesis of secondary metabolites;ko00940//Phenylpropanoid biosynthesis	K00083;K00083;K00083	GO:0005576//extracellular region	GO:0016616//oxidoreductase activity, acting on the CH-OH group of donors, NAD or NADP as acceptor;GO:0046914//transition metal ion binding	GO:0009699//phenylpropanoid biosynthetic process;GO:0009725//response to hormone
mango010207	80.31	94.4	74.58	54.76	43.36	52.22	41.66	45.63	36.86	65.31	47.96	46.02	14.03	16.32	22.96	39.13	25.98	29.75	1293	1256	1033	596	517	777	528	613	432	771	781	593	183	196	245	442	345	365	MO2	monooxygenase 2-like [Pistacia vera]	-	-	-	-	-	GO:0016709//oxidoreductase activity, acting on paired donors, with incorporation or reduction of molecular oxygen, NAD(P)H as one donor, and incorporation of one atom of oxygen	-
mango010217	5.5	2.8	3.85	3.51	4.39	2.77	4.2	4.12	4.72	1.19	1.3	0.7	4.24	3.85	8.1	1.87	0.98	0.9	88	37	53	38	52	41	53	55	55	14	21	9	55	46	86	21	13	11	--	CUE domain-containing protein 5-like [Pistacia vera]	-	-	-	-	-	-	-
mango010251	6.82	5.12	10.71	5.09	5.48	5.28	16.33	19.39	23.5	5.34	5.41	6.16	9.67	11.11	11.57	3.62	3.52	4.48	242	150	327	122	144	173	456	574	607	139	194	175	278	294	272	90	103	121	RNR1	ribonucleoside-diphosphate reductase large subunit [Pistacia vera]	Metabolism;Metabolism;Metabolism;Metabolism	Global and overview maps;Nucleotide metabolism;Metabolism of other amino acids;Nucleotide metabolism	ko01100//Metabolic pathways;ko00230//Purine metabolism;ko00480//Glutathione metabolism;ko00240//Pyrimidine metabolism	K10807;K10807;K10807;K10807	GO:0044444//cytoplasmic part	GO:0016728//oxidoreductase activity, acting on CH or CH2 groups, disulfide as acceptor;GO:0032550//purine ribonucleoside binding	GO:0006006//glucose metabolic process;GO:0006260//DNA replication;GO:0006996//organelle organization;GO:0009142//nucleoside triphosphate biosynthetic process;GO:0009165//nucleotide biosynthetic process;GO:0010038//response to metal ion;GO:0051603//proteolysis involved in cellular protein catabolic process
mango010300	0.17	0.46	0.15	0	0.08	0	0.96	0.53	0.64	0	0	0	1.13	1.25	1.1	0.08	0.13	0.07	3.19	7	2.35	0	1.07	0	13.82	8.14	8.52	0	0	0	16.68	17.1	13.29	1	1.94	1	CYP96A15	caffeic acid 3-O-methyltransferase-like isoform X1 [Hibiscus syriacus]	-	-	-	-	-	GO:0016705//oxidoreductase activity, acting on paired donors, with incorporation or reduction of molecular oxygen;GO:0046872//metal ion binding	GO:0006606//protein import into nucleus
mango010309	0	0	0	0.35	0	0.08	0.2	0.19	1.17	0.11	0.38	0.1	0.67	0.42	0.35	0.11	0.57	0.31	0	0	0	3	0	1	2	2	11	1	5	1	7	4	3	1	6	3	--	Heat-inducible transcription repressor HrcA [Gossypium australe]	-	-	-	-	GO:0031976//plastid thylakoid	-	GO:0006739//NADP metabolic process
mango010356	2.79	0.33	2.14	1.91	2.85	2.94	1.47	1.63	1.78	0.56	0.27	1.19	2.44	3.28	2.77	0.48	0.66	0.71	41.05	4	27	19	31	40	17	20	19	6	4	14.01	29.01	36	27.01	5	8	8	CYP71AU50	cytochrome P450 CYP736A12-like [Pistacia vera]	-	-	-	-	-	GO:0016709//oxidoreductase activity, acting on paired donors, with incorporation or reduction of molecular oxygen, NAD(P)H as one donor, and incorporation of one atom of oxygen;GO:0046906//tetrapyrrole binding;GO:0046914//transition metal ion binding	GO:0044710//single-organism metabolic process
mango010465	58.28	6.84	24.9	7.49	4.78	8.12	4.5	5.56	11.59	0	0.33	1.05	8.22	9.27	2.67	0.24	0.41	0	691	67	254	60	42	89	42	55	100	0	4	10	79	82	21	2	4	0	RED1	short-chain dehydrogenase RED1-like [Pistacia vera]	-	-	-	-	-	GO:0003824//catalytic activity	GO:0008152//metabolic process
mango010474	11.24	8.06	12.05	8	13.53	8.46	18.88	21.75	27.97	9.14	7.03	9.57	16.7	17.5	19.13	6.05	6.8	6.42	1035	613	954	498	922	720	1368	1671	1873.95	617	655	705	1245.6	1202	1167	391	516	450	CSI1	protein CELLULOSE SYNTHASE INTERACTIVE 1-like [Pistacia vera]	-	-	-	-	GO:0005911//cell-cell junction;GO:0016020//membrane	GO:0003824//catalytic activity	GO:0016049//cell growth;GO:0030243//cellulose metabolic process;GO:0042546//cell wall biogenesis
mango010485	348.61	227.27	199.93	33.81	272.6	99.76	28.24	2.63	4.24	3.11	2.74	2.46	1.66	0.96	0.34	1.66	3.96	3.4	7794	4199	3845	511	4513	2061	497	49	69	51	62	44	30	16	5	26	73	58	INPS1	inositol-3-phosphate synthase [Pistacia vera]	Metabolism;Metabolism;Metabolism	Global and overview maps;Global and overview maps;Carbohydrate metabolism	ko01100//Metabolic pathways;ko01110//Biosynthesis of secondary metabolites;ko00562//Inositol phosphate metabolism	K01858;K01858;K01858	GO:0043231//intracellular membrane-bounded organelle	GO:0005488//binding;GO:0016872//intramolecular lyase activity	GO:0000302//response to reactive oxygen species;GO:0002252//immune effector process;GO:0003006//developmental process involved in reproduction;GO:0006020//inositol metabolic process;GO:0006658//phosphatidylserine metabolic process;GO:0006787//porphyrin-containing compound catabolic process;GO:0009267//cellular response to starvation;GO:0009617//response to bacterium;GO:0009620//response to fungus…
mango010493	126.07	27.3	111.19	130.66	127.75	130.09	94.35	84.88	77.87	136.08	124.15	118.99	70.8	72.5	78.42	175.38	156.72	142.33	3850	689	2921	2697	2889	3671	2268	2163	1731	3047	3835	2908	1752	1652	1587	3758	3947	3312	ACX2	acyl-coenzyme A oxidase, peroxisomal [Pistacia vera]	Metabolism;Metabolism;Metabolism;Cellular Processes;Metabolism;Metabolism;Metabolism;Metabolism;Metabolism;Metabolism	Global and overview maps;Global and overview maps;Global and overview maps;Transport and catabolism;Global and overview maps;Lipid metabolism;Lipid metabolism;Carbohydrate metabolism;Metabolism of other amino acids;Lipid metabolism	ko01100//Metabolic pathways;ko01110//Biosynthesis of secondary metabolites;ko01200//Carbon metabolism;ko04146//Peroxisome;ko01212//Fatty acid metabolism;ko00592//alpha-Linolenic acid metabolism;ko00071//Fatty acid degradation;ko00640//Propanoate metabolism;ko00410//beta-Alanine metabolism;ko01040//Biosynthesis of unsaturated fatty acids	K00232;K00232;K00232;K00232;K00232;K00232;K00232;K00232;K00232;K00232	GO:0042579//microbody	GO:0000166//nucleotide binding;GO:0009055//electron carrier activity;GO:0016634//oxidoreductase activity, acting on the CH-CH group of donors, oxygen as acceptor	GO:0006511//ubiquitin-dependent protein catabolic process;GO:0009062//fatty acid catabolic process;GO:0009725//response to hormone;GO:0015992//proton transport;GO:0035966//response to topologically incorrect protein;GO:0043623//cellular protein complex assembly;GO:0048588//developmental cell growth
mango010506	70.65	62.58	69.47	66.21	76.16	60.79	46.48	48.06	42.63	76.96	61.38	73.38	27.31	29.05	38.1	63.71	63.01	60.73	4132.83	3025	3495.8	2618	3299	3286	2140	2346	1815	3301	3632	3435	1294.56	1268	1477	2614.86	3040	2707	ABCD1	ABC transporter D family member 1 isoform X1 [Pistacia vera]	-	-	-	-	GO:0031224//intrinsic component of membrane	GO:0032550//purine ribonucleoside binding;GO:0042626//ATPase activity, coupled to transmembrane movement of substances	GO:0015893//drug transport;GO:0044763//single-organism cellular process
mango010529	46.04	24.77	38.28	31.4	36.64	29.42	57.05	58.94	65.04	33.48	30.36	34.83	67.64	64.6	61.78	28.24	28.03	28.83	2798	1244	2001	1290	1649	1652	2729	2989	2877	1492	1866	1694	3331	2929	2488	1204	1405	1335	NAP1	LOW QUALITY PROTEIN: protein NAP1 [Pistacia vera]	-	-	-	-	GO:0031090//organelle membrane;GO:0043231//intracellular membrane-bounded organelle;GO:0043234//protein complex	GO:0005488//binding	GO:0000904//cell morphogenesis involved in differentiation;GO:0003006//developmental process involved in reproduction;GO:0006355//regulation of transcription, DNA-templated;GO:0007015//actin filament organization;GO:0007049//cell cycle;GO:0007389//pattern specification process;GO:0009933//meristem structural organization;GO:0010053//root epidermal cell differentiation;GO:0016049//cell growth;GO:0…
mango010569	33.79	14.6	25.09	80.32	55.56	62.47	108.19	83.02	89.28	73.91	100.91	83.86	154.94	151.84	126.44	78.99	102.17	105.02	717	256	458	1152	873	1225	1807	1470	1379	1150	2166	1424	2664	2404	1778	1176	1788	1698	ATPG	ATP-synt_B domain-containing protein, partial [Cephalotus follicularis]	-	-	-	-	GO:0009526//plastid envelope;GO:0031224//intrinsic component of membrane;GO:0031976//plastid thylakoid;GO:0033177//proton-transporting two-sector ATPase complex, proton-transporting domain;GO:0044434//chloroplast part	GO:0003824//catalytic activity;GO:0015077//monovalent inorganic cation transmembrane transporter activity	GO:0006091//generation of precursor metabolites and energy;GO:0006605//protein targeting;GO:0006739//NADP metabolic process;GO:0006754//ATP biosynthetic process;GO:0006818//hydrogen transport;GO:0006996//organelle organization;GO:0009620//response to fungus;GO:0009696//salicylic acid metabolic process;GO:0009755//hormone-mediated signaling pathway;GO:0009863//salicylic acid mediated signaling pat…
mango010635	19.25	6.41	14.34	22.54	19.63	20.97	57.66	40.29	40.56	29.87	27.47	31.3	45.63	49.61	45.49	21.3	25.61	25.32	465	128	298	368	351	468	1096	812	713	529	671	605	893	894	728	361	510	466	TIC55	protein TIC 55, chloroplastic [Pistacia vera]	-	-	-	-	GO:0009528//plastid inner membrane;GO:0031224//intrinsic component of membrane	GO:0016703//oxidoreductase activity, acting on single donors with incorporation of molecular oxygen, incorporation of one atom of oxygen (internal monooxygenases or internal mixed function oxidases);GO:0016709//oxidoreductase activity, acting on paired donors, with incorporation or reduction of molecular oxygen, NAD(P)H as one donor, and incorporation of one atom of oxygen;GO:0043169//cation bind…	GO:0006605//protein targeting;GO:0044710//single-organism metabolic process;GO:0048731//system development
mango010643	85.54	124.37	93.4	115.2	88.73	109.5	42.13	53.57	50.99	83.9	84.41	77.75	37.77	37.45	45.71	85.58	81.08	86.43	1104	1326.57	1037	1005	848	1306	428	577	479	794	1102	803	395	360.61	391	775	863	850	WIN2	probable protein phosphatase 2C 59 [Pistacia vera]	-	-	-	-	GO:0005576//extracellular region	GO:0004721//phosphoprotein phosphatase activity;GO:0043169//cation binding	GO:0000904//cell morphogenesis involved in differentiation;GO:0006464//cellular protein modification process;GO:0009664//plant-type cell wall organization
mango010773	1.32	0.19	2.26	17.25	6.51	16.07	5.23	18.45	20.19	10.6	24.75	17.39	13.53	20.21	32.5	30.8	47.23	43.06	17	2	25	150	62	191	53	198	189	100	322	179	141	194	277	278	501	422	--	DUF642 [Vitis quinquangularis]	-	-	-	-	GO:0005618//cell wall	GO:0017111//nucleoside-triphosphatase activity;GO:0032550//purine ribonucleoside binding	GO:0015031//protein transport;GO:0016482//cytoplasmic transport;GO:0035556//intracellular signal transduction
mango010878	62.05	27.66	65.28	95.78	66.48	80.92	28.78	32.22	17.48	73.07	84.97	67.72	21.44	18.44	41.04	151.38	133.05	123.38	600	221	543	626	476	723	219	260	123	518	831	524	168	133	263	1027	1061	909	HO1	heme oxygenase 1, chloroplastic isoform X2 [Pistacia vera]	Metabolism;Metabolism;Metabolism	Global and overview maps;Global and overview maps;Metabolism of cofactors and vitamins	ko01100//Metabolic pathways;ko01110//Biosynthesis of secondary metabolites;ko00860//Porphyrin and chlorophyll metabolism	K21480;K21480;K21480	GO:0009536//plastid	GO:0016705//oxidoreductase activity, acting on paired donors, with incorporation or reduction of molecular oxygen;GO:0043169//cation binding;GO:0046906//tetrapyrrole binding	GO:0007602//phototransduction;GO:0009812//flavonoid metabolic process;GO:0010225//response to UV-C;GO:0016109//tetraterpenoid biosynthetic process;GO:0033014//tetrapyrrole biosynthetic process;GO:0048509//regulation of meristem development;GO:0055114//oxidation-reduction process
mango010933	23.22	20.2	26.58	29.98	24.36	30.63	17.95	17.56	17.36	26.61	31	26.24	12.83	10.43	13.72	29.21	22.76	31.54	356.57	256.31	351.18	311.24	277.05	434.6	216.95	224.98	194.06	299.67	481.61	322.47	159.69	119.53	139.61	314.79	288.27	369.11	STRAP	serine-threonine kinase receptor-associated protein-like [Pistacia vera]	Genetic Information Processing	Translation	ko03013//RNA transport	K13137	GO:0031461//cullin-RING ubiquitin ligase complex;GO:0044444//cytoplasmic part	-	GO:0006796//phosphate-containing compound metabolic process
mango010967	81.42	85.72	75.54	42.4	42.75	44.93	54.74	59.86	56.34	34.98	35.58	36.84	65.35	65.1	68.49	32.47	33.41	31.04	2625.32	2284.26	2095.26	924.05	1020.66	1338.83	1389.27	1610.73	1322.37	827.1	1160.43	950.7	1707.51	1566.1	1463.51	734.65	888.47	762.62	AGD14	probable ADP-ribosylation factor GTPase-activating protein AGD14 [Pistacia vera]	-	-	-	-	-	-	-
mango010973	0.07	0.55	0.05	0.03	0	0	0.15	0.99	0.85	0	0	0.03	0.06	0.73	0.71	0	0	0	1.5	10	1	0.5	0	0	2.67	18.18	13.57	0	0	0.5	1	12	10.29	0	0	0	ALDH2C4	aldehyde dehydrogenase family 2 member C4 [Pistacia vera]	Metabolism	Biosynthesis of other secondary metabolites	ko00940//Phenylpropanoid biosynthesis	K12355	GO:0044444//cytoplasmic part	GO:0004030//aldehyde dehydrogenase [NAD(P)+] activity	GO:0001101//response to acid chemical;GO:0009698//phenylpropanoid metabolic process;GO:0009814//defense response, incompatible interaction;GO:0015698//inorganic anion transport;GO:0033554//cellular response to stress
mango010979	21.33	15.05	16.51	32.03	26.06	28.47	20.12	19.7	16.66	36.06	34.12	34.52	18.9	24.51	29.27	68.21	46.09	57.92	204.34	119.17	136.08	207.42	184.89	252.05	151.73	157.49	116.16	253.32	330.72	264.69	146.73	175.2	185.88	458.59	364.22	422.86	RHN1	ras-related protein Rab5-like isoform X1 [Pistacia vera]	Cellular Processes;Cellular Processes	Transport and catabolism;Transport and catabolism	ko04144//Endocytosis;ko04145//Phagosome	K07889;K07889	GO:0016020//membrane;GO:0044464//cell part	GO:0017111//nucleoside-triphosphatase activity;GO:0032550//purine ribonucleoside binding	GO:0015031//protein transport;GO:0016482//cytoplasmic transport;GO:0035556//intracellular signal transduction
mango011015	0	0	0	15.77	14.27	15.72	0	0	0	15.29	18.34	14.47	0	0	0	10.5	13.45	11.68	0	0	0	99.8	98.91	135.99	0	0	0	104.94	173.72	108.44	0	0	0	69	103.89	83.3	mettl5	methyltransferase-like protein 5 isoform X2 [Pistacia vera]	-	-	-	-	GO:0044424//intracellular part	GO:0008168//methyltransferase activity	GO:0008213//protein alkylation
mango011022	0	0	0	19.26	13.92	14.28	0.55	0.17	0.21	19.23	19.25	19.69	0	0	0.29	20.9	17.43	18.65	0	0	0	206.14	163.21	208.96	6.8	2.2	2.41	223.28	308.36	249.57	0	0	3.05	232.22	227.72	225.04	At1g67280	probable lactoylglutathione lyase, chloroplastic [Pistacia vera]	Metabolism;Metabolism	Global and overview maps;Carbohydrate metabolism	ko01100//Metabolic pathways;ko00620//Pyruvate metabolism	K01759;K01759	GO:0009526//plastid envelope;GO:0009532//plastid stroma;GO:0044436//thylakoid part	GO:0016491//oxidoreductase activity;GO:0016846//carbon-sulfur lyase activity;GO:0043169//cation binding	GO:0006089//lactate metabolic process;GO:0006950//response to stress;GO:0044238//primary metabolic process
mango011069	23.96	47.23	22.51	36.5	39.86	47.5	10.59	19.24	11.57	21.47	30.59	30.83	7.06	9.22	5.21	18.12	18.54	24.83	158.27	257.85	127.94	163	195	290	55.09	106.06	55.64	104	204.41	163	37.82	45.45	22.8	84	101	125	RPL28A	PREDICTED: 60S ribosomal protein L28-2-like [Gossypium hirsutum]	Genetic Information Processing	Translation	ko03010//Ribosome	K02903	GO:0005911//cell-cell junction;GO:0009536//plastid;GO:0015934//large ribosomal subunit;GO:0016020//membrane;GO:0030312//external encapsulating structure	GO:0005198//structural molecule activity	GO:0006221//pyrimidine nucleotide biosynthetic process;GO:0009451//RNA modification;GO:0009725//response to hormone;GO:0010467//gene expression;GO:0016571//histone methylation;GO:0022613//ribonucleoprotein complex biogenesis;GO:0048580//regulation of post-embryonic development
mango011129	0	0	0.1	28.07	23.97	27.09	0.41	0	0	29.19	25.41	23.21	0	0.11	0	26.01	24.61	25.62	0	0	1.4	306.31	286.54	404.19	5.25	0	0	345.54	414.96	299.81	0	1.38	0	294.61	327.62	315.15	--	2OG-FeII_Oxy domain-containing protein/DIOX_N domain-containing protein [Cephalotus follicularis]	-	-	-	-	-	GO:0016705//oxidoreductase activity, acting on paired donors, with incorporation or reduction of molecular oxygen;GO:0043169//cation binding	GO:0044710//single-organism metabolic process
mango011149	23.16	16.49	28.28	40.14	41.32	44.17	24.89	29.23	24.19	54.39	56.92	51.63	27.54	28.77	25.42	87.1	80.22	70.31	203.66	119.83	213.92	238.58	269.11	358.95	172.27	214.51	154.84	350.68	506.28	363.31	196.27	188.8	148.12	537.41	581.78	471.14	RHN1	ras-related protein Rab5-like isoform X1 [Pistacia vera]	Cellular Processes;Cellular Processes	Transport and catabolism;Transport and catabolism	ko04144//Endocytosis;ko04145//Phagosome	K07889;K07889	GO:0016020//membrane;GO:0044464//cell part	GO:0017111//nucleoside-triphosphatase activity;GO:0032550//purine ribonucleoside binding	GO:0015031//protein transport;GO:0016482//cytoplasmic transport;GO:0035556//intracellular signal transduction
mango011164	10.74	14.27	12.05	17.3	12.42	18.31	11.29	9.45	12.5	20.18	17.32	15.32	7.29	7.05	8.4	17.61	17.13	15.17	293.67	322.45	283.51	319.69	251.54	462.74	242.91	215.56	248.74	404.63	478.96	335.31	161.57	143.82	152.18	337.86	386.23	316.07	PERK1	proline-rich receptor-like protein kinase PERK1 [Pistacia vera]	-	-	-	-	GO:0031224//intrinsic component of membrane	GO:0004672//protein kinase activity;GO:0032550//purine ribonucleoside binding	GO:0001558//regulation of cell growth;GO:0006468//protein phosphorylation;GO:0006950//response to stress;GO:0009664//plant-type cell wall organization;GO:0009755//hormone-mediated signaling pathway;GO:0010383//cell wall polysaccharide metabolic process;GO:0019932//second-messenger-mediated signaling;GO:0044707//single-multicellular organism process;GO:0044767//single-organism developmental proces…
mango011179	48.15	52.8	59.46	37.26	39.05	35.23	35.59	39.15	43.58	24.85	23.82	24.07	45.71	45.47	41.36	21.76	22.42	20.23	663.55	601.36	704.89	347.1	398.53	448.72	386.07	450.24	437.14	251.16	332.03	265.42	510.51	467.6	377.72	210.38	254.85	212.44	ZRANB2	RNA-binding protein EWS [Pistacia vera]	-	-	-	-	-	GO:0046914//transition metal ion binding	-
mango011197	21.03	16.58	19.74	9.51	11.32	10.59	26.73	22.99	18.01	12.2	13.77	10.53	29.61	30.3	26.77	12.76	11.35	11.27	333	217	269	101.86	132.79	155.04	333.2	303.8	207.59	141.72	220.64	133.43	380	358	280.95	141.78	148.28	135.96	At1g67280	probable lactoylglutathione lyase, chloroplastic [Pistacia vera]	Metabolism;Metabolism	Global and overview maps;Carbohydrate metabolism	ko01100//Metabolic pathways;ko00620//Pyruvate metabolism	K01759;K01759	GO:0009526//plastid envelope;GO:0009532//plastid stroma;GO:0044436//thylakoid part	GO:0016491//oxidoreductase activity;GO:0016846//carbon-sulfur lyase activity;GO:0043169//cation binding	GO:0006089//lactate metabolic process;GO:0006950//response to stress;GO:0044238//primary metabolic process
mango011212	1.28	0.41	1.7	0.75	1.12	0.77	5.47	6.62	7.59	0.97	0.74	0.83	5.6	5.74	3.59	0.12	0.2	0.28	33.04	8.85	37.79	13.06	21.55	18.32	111.45	143	143.16	18.33	19.28	17.26	117.46	110.94	61.57	2.12	4.3	5.46	MODA	NADP-dependent malic enzyme [Pistacia vera]	Metabolism;Metabolism;Metabolism;Metabolism	Global and overview maps;Global and overview maps;Carbohydrate metabolism;Energy metabolism	ko01100//Metabolic pathways;ko01200//Carbon metabolism;ko00620//Pyruvate metabolism;ko00710//Carbon fixation in photosynthetic organisms	K00029;K00029;K00029;K00029	GO:0009536//plastid	GO:0000166//nucleotide binding;GO:0004470//malic enzyme activity;GO:0016831//carboxy-lyase activity;GO:0034062//RNA polymerase activity;GO:0046914//transition metal ion binding;GO:0046983//protein dimerization activity	GO:0006006//glucose metabolic process;GO:0006631//fatty acid metabolic process;GO:0006996//organelle organization;GO:0043648//dicarboxylic acid metabolic process;GO:0051260//protein homooligomerization;GO:0051603//proteolysis involved in cellular protein catabolic process
mango011248	23.27	33.55	23.94	0	0	0	8.83	12.51	10.68	0	0.39	0	7.51	5.99	7.81	0	0	0	153.73	183.15	136.06	0	0	0	45.91	68.94	51.36	0	2.59	0	40.18	29.55	34.2	0	0	0	RPL28A	PREDICTED: 60S ribosomal protein L28-2-like [Gossypium hirsutum]	Genetic Information Processing	Translation	ko03010//Ribosome	K02903	GO:0005911//cell-cell junction;GO:0009536//plastid;GO:0015934//large ribosomal subunit;GO:0016020//membrane;GO:0030312//external encapsulating structure	GO:0005198//structural molecule activity	GO:0006221//pyrimidine nucleotide biosynthetic process;GO:0009451//RNA modification;GO:0009725//response to hormone;GO:0010467//gene expression;GO:0016571//histone methylation;GO:0022613//ribonucleoprotein complex biogenesis;GO:0048580//regulation of post-embryonic development
mango011276	348.07	142.42	310.99	495.67	401.91	504.42	294.45	312.32	259.63	544.85	505.73	530.74	147.31	137.2	194.53	442.35	355.21	394.34	4995	1689	3839	4808	4271	6689	3326	3740	2712	5733	7341	6095	1713	1469	1850	4454	4204	4312	CDA1	cytidine deaminase 1-like [Pistacia vera]	Metabolism;Metabolism	Global and overview maps;Nucleotide metabolism	ko01100//Metabolic pathways;ko00240//Pyrimidine metabolism	K01489;K01489	GO:0044444//cytoplasmic part	GO:0016814//hydrolase activity, acting on carbon-nitrogen (but not peptide) bonds, in cyclic amidines;GO:0046914//transition metal ion binding;GO:0046983//protein dimerization activity	GO:0006216//cytidine catabolic process
mango011286	9.24	5.16	10.05	7.71	9.12	8.97	13.69	11.35	10.25	5.65	4.1	6.66	10.52	12.06	14.65	5.23	5.17	4.04	78	36	73	44	57	70	91	80	63	35	35	45	72	76	82	31	36	26	RGA1	NBS-LRR disease resistance protein NBS48 [Dimocarpus longan]	-	-	-	-	-	-	-
mango011308	9.54	1.53	5.13	20.99	14.05	20.81	24.03	19.93	19.92	20.1	29.22	21.96	56.8	57.36	39.72	39.54	32.01	33.2	121	16	56	180	132	244	240	211	184	187	375	223	584	543	334	352	335	321	--	Enolase-phosphatase [Actinidia chinensis var. chinensis] [Actinidia chinensis]	-	-	-	-	-	-	-
mango011348	123.43	358.36	134.19	128.87	148.65	137.01	28.09	31.46	37.17	44.21	47.01	50.94	9.09	10.57	21.02	33.97	38.39	35.89	2144	5144	2005	1513	1912	2199	384	456	470	563	826	708	128	137	242	414	550	475	OPR3	12-oxophytodienoate reductase 3 [Pistacia vera]	Metabolism;Metabolism;Metabolism	Global and overview maps;Global and overview maps;Lipid metabolism	ko01100//Metabolic pathways;ko01110//Biosynthesis of secondary metabolites;ko00592//alpha-Linolenic acid metabolism	K05894;K05894;K05894	GO:0042579//microbody	GO:0016628//oxidoreductase activity, acting on the CH-CH group of donors, NAD or NADP as acceptor;GO:0032553//ribonucleotide binding	GO:0000302//response to reactive oxygen species;GO:0001101//response to acid chemical;GO:0006568//tryptophan metabolic process;GO:0006633//fatty acid biosynthetic process;GO:0006972//hyperosmotic response;GO:0009683//indoleacetic acid metabolic process;GO:0009694//jasmonic acid metabolic process;GO:0009755//hormone-mediated signaling pathway;GO:0051707//response to other organism
mango011352	8.82	5.95	10.09	3.85	5.67	4.85	6.06	8.49	8.74	8.48	6.44	4.88	10	9.31	11.35	5.15	3.86	6.27	61	34	60	18	29	31	33	49	44	43	45	27	56	48	52	25	22	33	--	PREDICTED: OBP3-responsive [Prunus dulcis]	-	-	-	-	GO:0009536//plastid	-	GO:0001101//response to acid chemical
mango011359	14.83	144.13	30.69	4.65	8.33	9.38	17.22	30.11	49.14	9.99	5.92	4.51	2.08	2.34	5.27	1.33	0.63	1.37	255	2048	454	54	106	149	233	432	615	126	103	62	29	30	60	16	9	18	SBT1.8	subtilisin-like protease SBT1.8 [Citrus clementina]	-	-	-	-	GO:0005576//extracellular region;GO:0005618//cell wall;GO:0005911//cell-cell junction;GO:0043231//intracellular membrane-bounded organelle	GO:0004175//endopeptidase activity;GO:0005515//protein binding	GO:0000097//sulfur amino acid biosynthetic process;GO:0003006//developmental process involved in reproduction;GO:0009892//negative regulation of metabolic process;GO:0010191//mucilage metabolic process;GO:0019538//protein metabolic process;GO:0042546//cell wall biogenesis;GO:0044702//single organism reproductive process;GO:0048509//regulation of meristem development;GO:0071555//cell wall organiza…
mango011383	0.21	0.25	0	0	0	0	0.4	0.76	3.91	0	0	0	0.26	0.71	0	0	0	0	2	2	0	0	0	0	3	6	27	0	0	0	2	5	0	0	0	0	PMEI3	pectinesterase inhibitor 3-like [Pistacia vera]	-	-	-	-	GO:0009536//plastid	GO:0004857//enzyme inhibitor activity;GO:0052689//carboxylic ester hydrolase activity	GO:0009892//negative regulation of metabolic process;GO:0009933//meristem structural organization;GO:0010087//phloem or xylem histogenesis
mango011386	5.34	2.84	4.97	57.99	25.38	40.68	15.47	11.14	9.68	60.74	70.64	53.92	8.04	7.16	4.84	211.28	196.59	166.94	50	22	40	367	176	352	114	87	66	417	669	404	61	50	30	1388	1518	1191	PRXQ	peroxiredoxin Q, chloroplastic-like [Pistacia vera]	-	-	-	-	GO:0031976//plastid thylakoid	GO:0003824//catalytic activity;GO:0016209//antioxidant activity	GO:0044710//single-organism metabolic process
mango011387	15.06	27.27	20.11	10.9	11.25	10.75	8.14	11.26	8.51	8.59	11.09	9.88	10.54	9.45	11.93	6.39	6.22	7.29	141	211	162	69	78	93	60	88	58	59	105	74	80	66	74	42	48	52	MFDX2	adrenodoxin-like protein 2, mitochondrial [Quercus lobata]	-	-	-	-	GO:0043231//intracellular membrane-bounded organelle	GO:0043169//cation binding;GO:0051536//iron-sulfur cluster binding	GO:0006089//lactate metabolic process
mango011391	46.75	141.66	55.81	6.66	16.74	12.89	46.64	55.4	73.61	43.98	26.92	30.34	11.91	11.98	10.21	6	2.98	3.74	1444	3616	1483	139	383	368	1134	1428	1655	996	841	750	298	276	209	130	76	88	SS	sucrose synthase [Pistacia vera]	Metabolism;Metabolism;Metabolism	Global and overview maps;Global and overview maps;Carbohydrate metabolism	ko01100//Metabolic pathways;ko01110//Biosynthesis of secondary metabolites;ko00500//Starch and sucrose metabolism	K00695;K00695;K00695	GO:0005911//cell-cell junction;GO:0044444//cytoplasmic part	GO:0035251//UDP-glucosyltransferase activity	GO:0005985//sucrose metabolic process;GO:0006950//response to stress;GO:0009247//glycolipid biosynthetic process;GO:0009746//response to hexose;GO:0009863//salicylic acid mediated signaling pathway;GO:0010038//response to metal ion;GO:0034285//response to disaccharide;GO:0042743//hydrogen peroxide metabolic process;GO:0044403//symbiosis, encompassing mutualism through parasitism
mango011429	126.96	151.21	120.39	68.91	124.14	79.22	143.11	152.09	177.04	92.65	76.68	96.76	253.47	249.21	268.65	44.82	48.32	50.21	2794	2750	2279	1025	2023	1611	2479	2793	2836	1495	1707	1704	4520	4092	3918	692	877	842	PATL3	patellin-3 [Pistacia vera]	-	-	-	-	GO:0031224//intrinsic component of membrane;GO:0043231//intracellular membrane-bounded organelle;GO:0044444//cytoplasmic part	-	GO:0044763//single-organism cellular process;GO:0051234//establishment of localization
mango011475	35.15	15.61	25.52	296.52	111.95	225.63	22.43	28.75	15.96	137.65	237.45	168.26	33.89	35.49	59.99	264.26	255.74	252.94	466	171	291	2657	1099	2764	234	318	154	1338	3184	1785	364	351	527	2458	2796	2555	--	Alpha/beta-Hydrolases superfamily protein isoform 1 [Theobroma cacao]	-	-	-	-	-	GO:0003824//catalytic activity	-
mango011486	13.43	4.64	8.19	67.76	31.1	60.81	6.1	6.44	5.87	34	80.28	66.26	32.61	40.73	55.69	115.43	167.03	162.29	305	87	160	1040	523	1276	109	122	97	566	1844	1204	600	690	838	1839	3128	2808	CKX7	cytokinin dehydrogenase 7 isoform X1 [Pistacia vera]	Metabolism	Metabolism of terpenoids and polyketides	ko00908//Zeatin biosynthesis	K00279	GO:0043231//intracellular membrane-bounded organelle	GO:0000166//nucleotide binding;GO:0016616//oxidoreductase activity, acting on the CH-OH group of donors, NAD or NADP as acceptor;GO:0016645//oxidoreductase activity, acting on the CH-NH group of donors	GO:0009690//cytokinin metabolic process;GO:0010087//phloem or xylem histogenesis;GO:0044260//cellular macromolecule metabolic process;GO:0044710//single-organism metabolic process
mango011531	327.92	88.55	263.31	165.59	121.24	157.44	109.84	89.39	37.94	189.6	170.9	160.65	39.05	42.45	53.07	240.25	253.27	229.06	11162	2491	7710	3810	3056	4952	2943	2539	940	4732	5884	4376	1077	1078	1197	5738	7110	5941	RFS6	probable galactinol--sucrose galactosyltransferase 6 isoform X1 [Pistacia vera]	Metabolism;Metabolism	Global and overview maps;Carbohydrate metabolism	ko01100//Metabolic pathways;ko00052//Galactose metabolism	K06617;K06617	GO:0005911//cell-cell junction;GO:0009536//plastid	GO:0004557//alpha-galactosidase activity;GO:0008378//galactosyltransferase activity	GO:0006950//response to stress;GO:0009313//oligosaccharide catabolic process;GO:0009628//response to abiotic stimulus;GO:0009746//response to hexose;GO:0034285//response to disaccharide
mango011536	79.65	140.85	97.33	86.92	99	99.08	53.51	56.35	50.12	93.46	82.31	81.24	38.76	38.8	41.96	74.2	65.18	68.71	1881.72	2750	1978	1388	1732	2163	995	1111	862	1619	1967	1536	742	684	657	1230	1270	1237	At5g35200	Clathrin assembly protein [Actinidia chinensis var. chinensis] [Actinidia chinensis]	-	-	-	-	GO:0030117//membrane coat;GO:0030135//coated vesicle	GO:0005515//protein binding;GO:0016628//oxidoreductase activity, acting on the CH-CH group of donors, NAD or NADP as acceptor;GO:0035091//phosphatidylinositol binding	GO:0006901//vesicle coating;GO:0044710//single-organism metabolic process
mango011556	34.48	15.48	77.45	24.99	34.19	13.65	92.99	122.51	76.75	14.97	12.64	17.93	17.97	15.4	23.47	2.89	5.87	6.35	798	296	1542	391	586	292	1694	2366	1293	254	296	332	337	266	360	47	112	112	At5g34940	heparanase-like protein 3 [Pistacia vera]	Metabolism;Metabolism	Global and overview maps;Glycan biosynthesis and metabolism	ko01100//Metabolic pathways;ko00531//Glycosaminoglycan degradation	K07964;K07964	GO:0000323//lytic vacuole;GO:0005618//cell wall;GO:0016020//membrane	GO:0016798//hydrolase activity, acting on glycosyl bonds	-
mango011565	25.25	43.07	38.46	31.88	24.99	31.45	19.77	30.52	24.52	29.24	24.32	32.23	17.73	16.48	13.47	25.59	23.89	31.14	232	327	304	198	170	267	143	234	164	197	226	237	132	113	82	165	181	218	--	Chaperone binding,ATPase activators [Theobroma cacao]	-	-	-	-	GO:0044424//intracellular part	GO:0005515//protein binding	GO:0043462//regulation of ATPase activity
mango011566	2.96	0.72	3.28	2.9	4.12	2.27	41.65	40.92	38.59	1.99	1.67	2.96	41.52	40.95	60.74	0.32	0.72	0.84	65	13	62	43	67	46	720	750	617	32	37	52	739	671	884	5	13	14	2023-10-07	organic cation/carnitine transporter 7-like [Pistacia vera]	-	-	-	-	GO:0016020//membrane	GO:0005215//transporter activity	GO:0006820//anion transport;GO:0007165//signal transduction;GO:0016043//cellular component organization;GO:0071310//cellular response to organic substance;GO:0071702//organic substance transport
mango011576	0.62	0.17	0.66	0.56	1.22	0.82	1.99	1.53	1.82	0.71	1.83	1.96	2.11	2.48	3.22	0.68	1.55	1.99	13	3	12	8	19	16	33	27	28	11	39	33	36	39	45	10	27	32	At5g58090	glucan endo-1,3-beta-glucosidase 6-like [Pistacia vera]	Metabolism;Metabolism	Global and overview maps;Carbohydrate metabolism	ko01100//Metabolic pathways;ko00500//Starch and sucrose metabolism	K19893;K19893	GO:0005618//cell wall;GO:0005911//cell-cell junction;GO:0031225//anchored component of membrane;GO:0043231//intracellular membrane-bounded organelle	GO:0008422//beta-glucosidase activity	GO:0006950//response to stress;GO:0044238//primary metabolic process
mango011633	25.93	3.01	26.47	10.32	15.51	8.69	42.37	32.62	27.33	26.62	17.87	21.9	24.16	18.58	16.8	4.34	2.81	4.04	885	85	777	238	392	274	1138	929	679	666	617	598	668	473	380	104	79	105	SBT2.5	subtilisin-like protease SBT2.5 [Pistacia vera]	-	-	-	-	GO:0030312//external encapsulating structure	GO:0070011//peptidase activity, acting on L-amino acid peptides	GO:0019538//protein metabolic process
mango011692	0.41	0.06	0.18	0.07	0.07	0	4.51	1.15	3.55	0	0	0.13	3.63	3.74	2.37	0	0.06	0.07	8	1	3	1	1	0	70	19	51	0	0	2	58	55	31	0	1	1	UFGT	UDP flavonoid 3-O-glycosyltoransferase [Mangifera indica]	-	-	-	-	-	-	-
mango011727	100.83	35.47	67.29	142.81	151.53	228.82	25.71	19.08	15.08	267.5	153.26	121.42	4.59	3.13	2.25	300.98	147.79	152.66	3794	1103	2178	3632	4222	7956	761.5	599	413	7380	5833	3656	140	88	56	7946	4586	4376.87	TPS11	probable alpha,alpha-trehalose-phosphate synthase [UDP-forming] 11 [Pistacia vera]	Metabolism;Metabolism;Metabolism	Global and overview maps;Global and overview maps;Carbohydrate metabolism	ko01100//Metabolic pathways;ko01110//Biosynthesis of secondary metabolites;ko00500//Starch and sucrose metabolism	K16055;K16055;K16055	GO:0043231//intracellular membrane-bounded organelle;GO:0044444//cytoplasmic part	GO:0019203//carbohydrate phosphatase activity;GO:0035251//UDP-glucosyltransferase activity	GO:0005991//trehalose metabolic process;GO:0006796//phosphate-containing compound metabolic process
mango011763	24.11	11.62	16.86	16.21	21.14	14	27.58	34.39	35.56	14.23	9.08	9.91	28.72	19.44	16.54	7.44	4.18	7.4	231	92	139	105	150	124	208	275	248	100	88	76	223	139	105	50	33	54	GAE1	UDP-glucuronate 4-epimerase 1 [Pistacia vera]	Metabolism;Metabolism	Global and overview maps;Carbohydrate metabolism	ko01100//Metabolic pathways;ko00520//Amino sugar and nucleotide sugar metabolism	K08679;K08679	GO:0000139//Golgi membrane;GO:0031224//intrinsic component of membrane;GO:0031984//organelle subcompartment	GO:0016857//racemase and epimerase activity, acting on carbohydrates and derivatives;GO:0048037//cofactor binding	GO:0044238//primary metabolic process
mango011867	242.39	141.99	189.72	344.82	293.52	393.31	125.12	101.97	86.8	322.05	362.91	348.11	50.49	38.24	63.6	305.11	267.08	254.4	3330	1612	2242	3202	2986	4993	1353	1169	868	3244	5043	3827	562	392	579	2941	3026	2663	SKIP1	F-box protein SKIP1 [Pistacia vera]	-	-	-	-	GO:0031461//cullin-RING ubiquitin ligase complex;GO:0043231//intracellular membrane-bounded organelle	GO:0005488//binding	GO:0007165//signal transduction;GO:0019941//modification-dependent protein catabolic process
mango011894	152.17	6.66	107.13	17.9	69.16	22.75	384.33	347.59	461.77	12	13.78	18.18	900.97	823.67	430.48	6.27	10.37	14.12	1245	45	754	99	419	172	2475	2373	2750	72	114	119	5973	5028	2334	36	70	88	TIL	temperature-induced lipocalin-1 [Pistacia vera]	-	-	-	-	GO:0005911//cell-cell junction;GO:0031090//organelle membrane;GO:0043231//intracellular membrane-bounded organelle;GO:0044444//cytoplasmic part	-	GO:0006972//hyperosmotic response;GO:0009314//response to radiation;GO:0009725//response to hormone;GO:0051234//establishment of localization
mango011926	76.63	94.28	76.34	67.88	62.97	70.98	56.53	59.04	58.94	68.03	67.62	71.09	35.69	37.67	33.98	47.54	50.58	52.26	2263	2301	1939.33	1355	1377	1937	1314	1455	1267	1473	2020	1680	854	830	665	985	1232	1176	TMN11	transmembrane 9 superfamily member 11-like [Pistacia vera]	-	-	-	-	GO:0005911//cell-cell junction;GO:0031090//organelle membrane;GO:0031224//intrinsic component of membrane;GO:0031984//organelle subcompartment;GO:0043231//intracellular membrane-bounded organelle;GO:0044444//cytoplasmic part	-	-
mango011969	211.92	119	186.62	121.51	149.95	111.28	177.11	181.72	173.71	125.87	106.62	124.91	170.44	190.9	194.71	73.39	73.31	74.39	3922	1820	2971	1520	2055	1903	2580	2806.33	2340	1708	1996	1850	2556	2636	2388	953	1119	1049	ASK10	shaggy-related protein kinase kappa [Pistacia vera]	-	-	-	-	GO:0016020//membrane;GO:0043231//intracellular membrane-bounded organelle;GO:0044444//cytoplasmic part	GO:0004672//protein kinase activity;GO:0032550//purine ribonucleoside binding	GO:0000097//sulfur amino acid biosynthetic process;GO:0006305//DNA alkylation;GO:0006468//protein phosphorylation;GO:0006970//response to osmotic stress;GO:0048509//regulation of meristem development
mango011970	75.4	92.3	83.06	79.55	69.78	83.66	52.15	56.92	57.73	77.4	107.25	89.85	51.58	52.29	40.99	133.21	136.22	129.16	2329	2356	2207	1661	1596	2388	1268	1467	1298	1753	3351	2221	1291	1205	839	2887	3470	3040	HSP70-6	stromal 70 kDa heat shock-related protein, chloroplastic-like [Pistacia vera]	Genetic Information Processing;Genetic Information Processing;Cellular Processes	Folding, sorting and degradation;Transcription;Transport and catabolism	ko04141//Protein processing in endoplasmic reticulum;ko03040//Spliceosome;ko04144//Endocytosis	K03283;K03283;K03283	GO:0009526//plastid envelope;GO:0009532//plastid stroma	GO:0005515//protein binding;GO:0016628//oxidoreductase activity, acting on the CH-CH group of donors, NAD or NADP as acceptor;GO:0032550//purine ribonucleoside binding	GO:0003006//developmental process involved in reproduction;GO:0006605//protein targeting;GO:0006950//response to stress;GO:0009657//plastid organization;GO:0010038//response to metal ion;GO:0044267//cellular protein metabolic process;GO:0044403//symbiosis, encompassing mutualism through parasitism;GO:0044710//single-organism metabolic process
mango012003	5.68	6.28	7.37	6.41	5.51	5.73	6.52	7.02	7.7	5.39	5.85	6.71	14.73	13.56	8.03	4.02	3.93	4.53	118	107.81	131.76	90	84.84	110.06	106.58	121.71	116.44	82.06	123.01	111.64	247.98	210.22	110.56	58.66	67.4	71.77	PYRE-F	uridine 5'-monophosphate synthase [Pistacia vera]	Metabolism;Metabolism	Global and overview maps;Nucleotide metabolism	ko01100//Metabolic pathways;ko00240//Pyrimidine metabolism	K13421;K13421	GO:0044444//cytoplasmic part	GO:0016763//transferase activity, transferring pentosyl groups;GO:0016831//carboxy-lyase activity	GO:0006222//UMP biosynthetic process;GO:0009267//cellular response to starvation;GO:0010038//response to metal ion;GO:0019856//pyrimidine nucleobase biosynthetic process
mango012122	120.86	21.29	60.6	1649.93	558.77	1403.04	49.65	25.95	20.18	1283.38	1669.8	1126.78	36.19	35.48	48.55	2497.91	2501.31	2286.48	2205	321	951	20347	7549	23654	713	395	268	17168	30815	16451	535	483	587	31976	37636	31786	CpNIFS3	probable L-cysteine desulfhydrase, chloroplastic [Pistacia vera]	Metabolism;Metabolism	Global and overview maps;Amino acid metabolism	ko01100//Metabolic pathways;ko00270//Cysteine and methionine metabolism	K22207;K22207	GO:0044444//cytoplasmic part	GO:0016846//carbon-sulfur lyase activity;GO:0016855//racemase and epimerase activity, acting on amino acids and derivatives;GO:0043168//anion binding	GO:0000097//sulfur amino acid biosynthetic process;GO:0006090//pyruvate metabolic process;GO:0006568//tryptophan metabolic process;GO:0009608//response to symbiont;GO:0009683//indoleacetic acid metabolic process
mango012168	2.89	4.66	3.28	7.03	7.89	7.16	1.96	2.39	1.59	11.47	8.31	7.78	0.48	0.77	1.94	5.67	4.44	5.22	45	60	44	74	91	103	24	31	18	131	131	97	6	9	20	62	57	62	mtnN	bark storage protein A-like [Pistacia vera]	-	-	-	-	-	GO:0052689//carboxylic ester hydrolase activity	GO:0055086//nucleobase-containing small molecule metabolic process
mango012192	4.02	1.04	2.84	14.67	12.04	11.67	7.67	14.99	10.07	9.41	11.08	14.37	9.4	10.79	11.93	4.1	4.53	6.98	28	6	17	69	62	75	42	87	51	48	78	80	53	56	55	20	26	37	NCS2	S-norcoclaurine synthase 2-like [Pistacia vera]	-	-	-	-	-	-	GO:0050896//response to stimulus
mango012246	18.43	14.14	20.13	5.08	7.04	5.67	18.1	19.88	20.93	7.68	6.64	5.8	18.84	20.66	20.04	5.58	3.94	6.05	612	388	575	114	173	174	473	551	506	187	223	154	507	512	441	130	108	153	ARC5	dynamin-like protein ARC5 isoform X1 [Citrus sinensis]	-	-	-	-	GO:0009527//plastid outer membrane;GO:0042579//microbody	GO:0005515//protein binding;GO:0017111//nucleoside-triphosphatase activity;GO:0032550//purine ribonucleoside binding;GO:0046872//metal ion binding	GO:0006259//DNA metabolic process;GO:0007031//peroxisome organization;GO:0007049//cell cycle;GO:0009658//chloroplast organization;GO:0016458//gene silencing;GO:0019219//regulation of nucleobase-containing compound metabolic process;GO:0040029//regulation of gene expression, epigenetic;GO:0048511//rhythmic process;GO:2000112//regulation of cellular macromolecule biosynthetic process
mango012257	16.49	11	15.25	11.72	19.29	13.91	11.55	15.87	21.94	5.31	5.52	5.03	13.94	15.14	14.7	2.22	3.15	5.97	127	70	101	61	110	99	70	102	123	30	43	31	87	87	75	12	20	35	At5g64080	non-specific lipid-transfer protein-like protein At5g64080 [Pistacia vera]	-	-	-	-	GO:0031225//anchored component of membrane	-	-
mango012295	5.44	3.06	4.53	11.08	9.25	10.79	7.5	7.13	7.76	14.07	14.73	14.6	6.66	8.6	10.53	21.05	21.43	21.23	127	59	91	175	160	233	138	139	132	241	348	273	126	150	163	345	413	378	RCOM_1506700	probable aspartyl aminopeptidase [Pistacia vera]	-	-	-	-	GO:0009532//plastid stroma;GO:0031090//organelle membrane	GO:0004672//protein kinase activity;GO:0046914//transition metal ion binding;GO:0070011//peptidase activity, acting on L-amino acid peptides	GO:0006625//protein targeting to peroxisome;GO:0009062//fatty acid catabolic process;GO:0010038//response to metal ion;GO:0019538//protein metabolic process;GO:0045491//xylan metabolic process
mango012298	38	20.76	32.69	66.55	49.49	66.15	26.42	31.1	34.01	75.02	81.58	81.07	26.87	25.61	29.74	98.19	104.08	98.9	700	316	518	828.63	675	1126	383	478	456	1013.14	1520	1195	401	352	363	1269	1581	1388	MVD2	diphosphomevalonate decarboxylase 2-like [Pistacia vera]	Metabolism;Metabolism;Metabolism	Global and overview maps;Global and overview maps;Metabolism of terpenoids and polyketides	ko01100//Metabolic pathways;ko01110//Biosynthesis of secondary metabolites;ko00900//Terpenoid backbone biosynthesis	K01597;K01597;K01597	GO:0044444//cytoplasmic part	GO:0016772//transferase activity, transferring phosphorus-containing groups;GO:0016831//carboxy-lyase activity;GO:0032550//purine ribonucleoside binding;GO:0046983//protein dimerization activity	GO:0006084//acetyl-CoA metabolic process;GO:0006796//phosphate-containing compound metabolic process;GO:0016104//triterpenoid biosynthetic process;GO:0016129//phytosteroid biosynthetic process
mango012314	32.33	22.4	31.63	94.35	46.73	96.28	33.29	34.21	34.62	88.35	132.6	118.84	23.94	27.35	36	140.56	168.45	155.4	290	166	244	572	310.38	798	235	256	226	581	1203	853	174	183	214	884.58	1246	1062	At2g38710	AMMECR1 protein [Actinidia chinensis var. chinensis] [Actinidia chinensis]	-	-	-	-	GO:0044444//cytoplasmic part	-	-
mango012402	197.23	978.26	195.1	264.93	418.66	320.47	132.53	131.49	116.8	280.55	272.56	289.71	48.07	50.67	79.83	302.72	271.44	278	2769.99	11354	2357	2515	4353.99	4158.99	1465	1540.99	1194	2888.99	3871.98	3256	547	531	743	2983	3143.99	2974.98	CXE17	probable carboxylesterase 15 [Pistacia vera]	-	-	-	-	-	GO:0003824//catalytic activity	-
mango012436	18.07	10.29	24.01	20.31	13.86	18.06	43.36	45.73	37.37	23.96	25.34	23.53	34.42	48.69	56.34	7.36	10.84	11.82	287	135	328	218	163	265	542	606	432	279	407	299	443	577	593	82	142	143	RDN2	hydroxyproline O-arabinosyltransferase 3-like [Pistacia vera]	Metabolism	Glycan biosynthesis and metabolism	ko00514//Other types of O-glycan biosynthesis	K20782	GO:0031984//organelle subcompartment;GO:0043231//intracellular membrane-bounded organelle	GO:0016763//transferase activity, transferring pentosyl groups	-
mango012464	15.75	0.2	1.57	30.81	44.58	20.15	86.9	81.16	75.36	7.39	10.88	20.95	208.52	211.48	148.69	12.31	20.73	21.78	93	1	8	123	195	110	404	400	324	32	65	99	998	932	582	51	101	98	LIR1	light-regulated protein, chloroplastic-like [Pistacia vera]	-	-	-	-	GO:0009536//plastid	-	GO:0006873//cellular ion homeostasis;GO:0030001//metal ion transport
mango012468	62.41	25.07	49.64	100.51	98.87	93.43	69.4	73.22	61.25	69.28	86.66	80.11	135.61	132.72	120.43	88.6	87.18	92.46	994	330	680	1082	1166	1375	870	973	710	809	1396	1021	1750	1577	1271	990	1145	1122	ASR3	trihelix transcription factor ASR3 isoform X2 [Pistacia vera]	-	-	-	-	-	-	GO:0010468//regulation of gene expression
mango012477	237.68	235.08	227	428.49	337.33	415.55	278.4	317.7	272.72	550.39	587.81	541.02	157.86	190.87	238.68	634.29	665.51	613.89	4690	3833.4	3853	5715	4929	7577	4324	5231	3917	7963	11732	8543	2524	2810	3121	8781.68	10830	9230	tal	transaldolase family protein [Populus alba]	Metabolism;Metabolism;Metabolism;Metabolism;Metabolism	Global and overview maps;Global and overview maps;Global and overview maps;Global and overview maps;Carbohydrate metabolism	ko01100//Metabolic pathways;ko01110//Biosynthesis of secondary metabolites;ko01200//Carbon metabolism;ko01230//Biosynthesis of amino acids;ko00030//Pentose phosphate pathway	K00616;K00616;K00616;K00616;K00616	GO:0009532//plastid stroma	GO:0016744//transferase activity, transferring aldehyde or ketonic groups	GO:0006090//pyruvate metabolic process;GO:0006739//NADP metabolic process;GO:0009699//phenylpropanoid biosynthetic process;GO:0019632//shikimate metabolic process;GO:0045333//cellular respiration
mango012516	9.06	6.55	7.7	121.45	48.58	103.62	13.57	17.34	8.92	112.7	203.5	149.06	15.02	19.94	23.88	169.04	226.3	253.81	67	40	49	607	266	708	79	107	48	611	1522	882	90	110	117	877	1380	1430	GPX2	probable glutathione peroxidase 2 [Pistacia vera]	Metabolism;Metabolism;Metabolism	Global and overview maps;Metabolism of other amino acids;Lipid metabolism	ko01100//Metabolic pathways;ko00480//Glutathione metabolism;ko00590//Arachidonic acid metabolism	K00432;K00432;K00432	GO:0005576//extracellular region;GO:0009536//plastid;GO:0016020//membrane;GO:0031984//organelle subcompartment	GO:0004601//peroxidase activity;GO:0005488//binding	GO:0000302//response to reactive oxygen species;GO:0006325//chromatin organization;GO:0009404//toxin metabolic process;GO:0009414//response to water deprivation;GO:0009755//hormone-mediated signaling pathway;GO:0048511//rhythmic process
mango012556	0	0.28	0.18	0	0.21	0	0.1	0.56	3.63	0	0	0.19	2.97	1.98	2.35	0	0.09	0.1	0	3	2	0	2	0	1	6	34	0	0	2	31	19	20	0	1	1	XTHB	probable xyloglucan endotransglucosylase/hydrolase protein B isoform X1 [Citrus sinensis]	-	-	-	-	GO:0005576//extracellular region;GO:0005618//cell wall;GO:0005911//cell-cell junction;GO:0009536//plastid	GO:0016758//transferase activity, transferring hexosyl groups;GO:0016798//hydrolase activity, acting on glycosyl bonds	GO:0006694//steroid biosynthetic process;GO:0007275//multicellular organism development;GO:0009642//response to light intensity;GO:0009725//response to hormone;GO:0009826//unidimensional cell growth;GO:0032535//regulation of cellular component size;GO:0043479//pigment accumulation in tissues in response to UV light;GO:0044042//glucan metabolic process;GO:0045229//external encapsulating structure …
mango012578	110.14	181.49	87.85	22.35	50.67	36.16	200.72	332.59	316.26	71.64	54.57	83.6	63.81	52.22	103.19	12.76	13.94	14.03	1648	2244.26	1130.8	226	561.4	500	2364	4152.69	3444.49	786	826	1001	773.68	583	1023.24	134	172	160	ADK2	adenosine kinase 2 [Pistacia vera]	Metabolism;Metabolism	Global and overview maps;Nucleotide metabolism	ko01100//Metabolic pathways;ko00230//Purine metabolism	K00856;K00856	-	-	-
mango012598	7.35	19.43	6.64	21.34	14.7	14.13	12.79	20.54	16.45	23.38	29.59	30.94	7.72	9.85	10.68	33.35	22.11	37.14	27	59	21	53	40	48	37	63	44	63	110	91	23	27	26	86	67	104	UBL5	Ubiquitin-like protein [Arachis hypogaea]	-	-	-	-	-	-	-
mango012615	13.69	46.85	12.04	13.77	14.25	17.26	12.94	18.65	14.75	18.66	14.99	16.12	5.28	5.36	6.03	16.17	12.06	16.02	327.73	926.68	247.96	222.74	252.52	381.77	243.76	372.51	256.92	327.51	362.85	308.71	102.34	95.79	95.66	271.59	238.12	292.2	EMB1144	chorismate synthase, chloroplastic isoform X1 [Pistacia vera]	Metabolism;Metabolism;Metabolism;Metabolism	Global and overview maps;Global and overview maps;Global and overview maps;Amino acid metabolism	ko01100//Metabolic pathways;ko01110//Biosynthesis of secondary metabolites;ko01230//Biosynthesis of amino acids;ko00400//Phenylalanine, tyrosine and tryptophan biosynthesis	K01736;K01736;K01736;K01736	GO:0009532//plastid stroma;GO:0043232//intracellular non-membrane-bounded organelle	GO:0003824//catalytic activity	GO:0003006//developmental process involved in reproduction;GO:0006498//N-terminal protein lipidation;GO:0006950//response to stress;GO:0008652//cellular amino acid biosynthetic process;GO:0009699//phenylpropanoid biosynthetic process;GO:0043650//dicarboxylic acid biosynthetic process;GO:0046942//carboxylic acid transport
mango012618	18.83	2.74	6.98	35.37	53.69	26.32	80.52	55.15	74.55	31.62	35.3	57.24	93.02	120.82	71.79	20.95	32.84	35.82	204.33	24.57	65.12	259.39	431.35	263.91	687.7	499.36	588.79	251.57	387.4	497.04	817.88	978.16	516.22	159.51	293.83	296.12	CAB6A	chlorophyll a-b binding protein 6A, chloroplastic isoform X1 [Pistacia vera]	Metabolism;Metabolism	Global and overview maps;Energy metabolism	ko01100//Metabolic pathways;ko00196//Photosynthesis - antenna proteins	K08907;K08907	GO:0009521//photosystem;GO:0009526//plastid envelope;GO:0031224//intrinsic component of membrane;GO:0031976//plastid thylakoid;GO:0044434//chloroplast part	GO:0043169//cation binding;GO:0046906//tetrapyrrole binding	GO:0006464//cellular protein modification process;GO:0009639//response to red or far red light;GO:0009642//response to light intensity;GO:0009765//photosynthesis, light harvesting;GO:0016072//rRNA metabolic process;GO:0034285//response to disaccharide;GO:0043269//regulation of ion transport
mango012625	103.02	260.23	94.51	82.1	85.97	93.78	96.3	115.07	96.28	113.32	101.43	107.45	42.29	41.02	53.72	91.46	78.16	84.11	1983.27	4139.93	1565.04	1068.26	1225.48	1668.23	1459.24	1848.49	1349.08	1599.49	1975.15	1655.29	659.66	589.21	685.34	1235.41	1240.88	1233.8	EMB1144	chorismate synthase, chloroplastic isoform X1 [Pistacia vera]	Metabolism;Metabolism;Metabolism;Metabolism	Global and overview maps;Global and overview maps;Global and overview maps;Amino acid metabolism	ko01100//Metabolic pathways;ko01110//Biosynthesis of secondary metabolites;ko01230//Biosynthesis of amino acids;ko00400//Phenylalanine, tyrosine and tryptophan biosynthesis	K01736;K01736;K01736;K01736	GO:0009532//plastid stroma;GO:0043232//intracellular non-membrane-bounded organelle	GO:0016838//carbon-oxygen lyase activity, acting on phosphates	GO:0003006//developmental process involved in reproduction;GO:0006498//N-terminal protein lipidation;GO:0006950//response to stress;GO:0008652//cellular amino acid biosynthetic process;GO:0009699//phenylpropanoid biosynthetic process;GO:0043650//dicarboxylic acid biosynthetic process;GO:0046942//carboxylic acid transport
mango012646	32.7	47.24	30.64	16.78	13.97	24.01	23.95	30.39	28.88	17.52	14.02	13.13	33.56	28.84	25.43	12.84	9.71	13.36	196	234	158	68	62	133	113	152	126	77	85	63	163	129	101	54	48	61	RPS23	40S ribosomal protein S23 [Pistacia vera]	Genetic Information Processing	Translation	ko03010//Ribosome	K02973	GO:0015935//small ribosomal subunit;GO:0043231//intracellular membrane-bounded organelle	GO:0005198//structural molecule activity;GO:0005515//protein binding;GO:0034062//RNA polymerase activity;GO:0046914//transition metal ion binding	GO:0009059//macromolecule biosynthetic process;GO:0010468//regulation of gene expression
mango012662	22.3	22.03	17.41	48.74	42.89	46.65	7.21	10.01	8.01	29.78	36.86	32.9	5.25	7.08	10.11	43.47	42.72	42.82	283	231	190	418	403	547	72	106	74	277	473	334	54	67	85	387	447	414	Os03g0130400	probable adenylate kinase 6, chloroplastic [Pistacia vera]	Metabolism;Metabolism;Metabolism;Metabolism	Global and overview maps;Global and overview maps;Nucleotide metabolism;Metabolism of cofactors and vitamins	ko01100//Metabolic pathways;ko01110//Biosynthesis of secondary metabolites;ko00230//Purine metabolism;ko00730//Thiamine metabolism	K00939;K00939;K00939;K00939	GO:0009532//plastid stroma	GO:0016776//phosphotransferase activity, phosphate group as acceptor;GO:0019205//nucleobase-containing compound kinase activity;GO:0032550//purine ribonucleoside binding	GO:0006520//cellular amino acid metabolic process;GO:0009117//nucleotide metabolic process;GO:0032774//RNA biosynthetic process;GO:0044767//single-organism developmental process
mango012665	39.86	19.65	38.57	12.57	22.26	14.15	51.29	58.6	67.03	15.46	13.71	17.87	60.78	63.71	57.31	6.64	7.47	9.19	1463	596	1218	312	605	480	1482	1795	1791	416	509	525	1808	1745	1394	171	226	257	Tbc1d8	ecotropic viral integration site 5 protein homolog isoform X1 [Pistacia vera]	-	-	-	-	-	-	-
mango012668	2.34	3.92	2.54	2.57	3.46	2.69	6.8	6.42	5.7	3.7	3.8	4.24	6.7	6.37	7.74	2.47	4.21	2.47	31	43	29	23	34	33	71	71	55	36	51	45	72	63	68	23	46	25	GSTL2	glutathione S-transferase L3 [Citrus clementina]	Metabolism;Metabolism	Global and overview maps;Metabolism of other amino acids	ko01100//Metabolic pathways;ko00480//Glutathione metabolism	K00799;K00799	GO:0009532//plastid stroma	GO:0016765//transferase activity, transferring alkyl or aryl (other than methyl) groups	GO:0006464//cellular protein modification process;GO:0009404//toxin metabolic process;GO:0014070//response to organic cyclic compound
mango012689	113.85	426.01	158.34	20.61	24.6	26.13	93.92	131.56	114.22	107.25	69.7	70.78	52.98	46.62	56.8	34.61	19.23	22.31	1594	4929	1907	195	255	338	1035	1537	1164	1101	987	793	601	487	527	340	222	238	CSE	caffeoylshikimate esterase-like [Pistacia vera]	Metabolism;Metabolism	Global and overview maps;Lipid metabolism	ko01100//Metabolic pathways;ko00561//Glycerolipid metabolism	K01054;K01054	GO:0044424//intracellular part	GO:0003824//catalytic activity	GO:0009664//plant-type cell wall organization;GO:0030001//metal ion transport
mango012775	7.8	9.43	7.82	4.07	5.47	5.13	8.93	9.62	11.24	3.54	4.84	5.73	6.98	6.86	7.27	2.07	3.43	4.21	102	102	88	36	53	62	92	105	107	34	64	60	74	67	63	19	37	42	UGT76B1	UDP-glycosyltransferase 76B1-like [Pistacia vera]	-	-	-	-	-	-	-
mango012789	300.77	468.85	324.52	282.89	243.49	327.68	22.24	27.83	18.48	76.8	66.09	62.77	12.89	10.03	14.27	63.67	57.07	64.29	5790	7459	5374	3681	3471	5829	337	447	259	1084	1287	967	201	144	182	860	906	943	PROT1	proline transporter 1 isoform X1 [Pistacia vera]	-	-	-	-	GO:0031224//intrinsic component of membrane	GO:0005488//binding;GO:0008324//cation transmembrane transporter activity;GO:0046943//carboxylic acid transmembrane transporter activity	GO:0003333//amino acid transmembrane transport;GO:0006812//cation transport
mango012793	10.56	7.14	12.8	5.65	7.74	5.65	9.13	12.52	11.57	10.65	7.94	7.16	11.02	12.8	14.49	4.32	5.72	6.41	188	105	196	68	102	93	128	186	150	139	143	102	159	170	171	54	84	87	At2g39910	Armadillo-like helical [Corchorus olitorius]	-	-	-	-	-	-	-
mango012799	8.92	6.35	1.63	5.61	4.09	3.91	119.26	56.88	85.55	2.7	2.42	5.61	200.76	179.27	96.52	1.41	3.04	2.22	153	90	24	65	52	62	1610	814	1068	34	42	77	2790	2294	1097	17	43	29	At3g55800	sedoheptulose-1,7-bisphosphatase, chloroplastic [Pistacia vera]	Metabolism;Metabolism;Metabolism	Global and overview maps;Global and overview maps;Energy metabolism	ko01100//Metabolic pathways;ko01200//Carbon metabolism;ko00710//Carbon fixation in photosynthetic organisms	K01100;K01100;K01100	GO:0005576//extracellular region;GO:0009526//plastid envelope;GO:0009532//plastid stroma	GO:0043169//cation binding;GO:0050308//sugar-phosphatase activity	GO:0000097//sulfur amino acid biosynthetic process;GO:0005982//starch metabolic process;GO:0005985//sucrose metabolic process;GO:0006090//pyruvate metabolic process;GO:0006605//protein targeting;GO:0006739//NADP metabolic process;GO:0006996//organelle organization;GO:0009617//response to bacterium;GO:0009620//response to fungus;GO:0009696//salicylic acid metabolic process;GO:0009755//hormone-medi…
mango012802	55.49	25.01	53.19	35.83	40.45	33.75	54.93	54.04	49.88	31.06	25.94	29.08	53.87	57.34	53.04	16.7	18.16	19.22	1345	501	1109	587	726	756	1048	1093	880	552	636	564	1058	1037	852	284	363	355	COI1	coronatine-insensitive protein 1 [Pistacia vera]	Environmental Information Processing	Signal transduction	ko04075//Plant hormone signal transduction	K13463	GO:0031461//cullin-RING ubiquitin ligase complex	GO:0005488//binding;GO:0019787//ubiquitin-like protein transferase activity	GO:0001101//response to acid chemical;GO:0006952//defense response;GO:0009611//response to wounding;GO:0009617//response to bacterium;GO:0009620//response to fungus;GO:0009639//response to red or far red light;GO:0009755//hormone-mediated signaling pathway;GO:0009886//post-embryonic morphogenesis;GO:0032446//protein modification by small protein conjugation;GO:0043161//proteasome-mediated ubiquit…
mango012815	130.83	118.89	141.45	48.5	44.06	60.77	47.04	57.76	61.17	62.56	46.42	42.13	18.12	24.19	27.94	72.74	51.23	53.21	2530	1900	2353	634	631	1086	716	932	861	887	908	652	284	349	358	987	817	784	HSPRO2	nematode resistance protein-like HSPRO2 [Pistacia vera]	-	-	-	-	GO:0043231//intracellular membrane-bounded organelle	GO:0005488//binding	GO:0001101//response to acid chemical;GO:0002252//immune effector process;GO:0007165//signal transduction;GO:0009642//response to light intensity;GO:0009692//ethylene metabolic process;GO:0010243//response to organonitrogen compound;GO:0042742//defense response to bacterium
mango012827	29.55	1.68	15.75	21.98	22.82	15.99	69.59	43.53	36.78	8.8	16.22	20.61	70.22	85.56	65.65	9.54	19.7	20.35	362	17	166	182	207	181	671	445	328	79	201	202	697	782	533	82	199	190	LHCB4.3	chlorophyll a-b binding protein CP29.3, chloroplastic [Pistacia vera]	Metabolism;Metabolism	Global and overview maps;Energy metabolism	ko01100//Metabolic pathways;ko00196//Photosynthesis - antenna proteins	K08915;K08915	GO:0009521//photosystem;GO:0009526//plastid envelope;GO:0030076//light-harvesting complex;GO:0031224//intrinsic component of membrane;GO:0031976//plastid thylakoid;GO:0044434//chloroplast part	GO:0043169//cation binding;GO:0046906//tetrapyrrole binding	GO:0000097//sulfur amino acid biosynthetic process;GO:0006091//generation of precursor metabolites and energy;GO:0009639//response to red or far red light;GO:0009642//response to light intensity;GO:0009725//response to hormone;GO:0016072//rRNA metabolic process;GO:0031399//regulation of protein modification process;GO:0034285//response to disaccharide;GO:0043269//regulation of ion transport
mango012844	62.73	63.29	51.53	42.27	100.4	67.41	15.16	19.72	15.27	54.89	42.52	51.94	1.7	0.84	2.18	10.56	10.51	11.78	999	833	706	455	1184	992	190	262	177	641	685	662	22	10	23	118	138	143	JRG21	probable 2-oxoglutarate-dependent dioxygenase At5g05600 [Pistacia vera]	-	-	-	-	GO:0044424//intracellular part	GO:0016706//oxidoreductase activity, acting on paired donors, with incorporation or reduction of molecular oxygen, 2-oxoglutarate as one donor, and incorporation of one atom each of oxygen into both donors;GO:0043169//cation binding	GO:0001101//response to acid chemical;GO:0006865//amino acid transport;GO:0006950//response to stress;GO:0009404//toxin metabolic process;GO:0009628//response to abiotic stimulus;GO:0009694//jasmonic acid metabolic process;GO:0009755//hormone-mediated signaling pathway;GO:0014070//response to organic cyclic compound;GO:0051707//response to other organism
mango012847	420.93	486.63	321.37	312.74	257.47	308.9	19.64	18.78	14.92	31.53	36.04	35.86	4.47	4.09	4.84	18.79	20.32	21.65	8140	7777	5346	4088	3687	5520	299	303	210	447	705	555	70	59	62	255	324	319	FAD7A-1	omega-3 fatty acid desaturase, chloroplastic-like [Pistacia vera]	-	-	-	-	GO:0009528//plastid inner membrane;GO:0031224//intrinsic component of membrane	GO:0016705//oxidoreductase activity, acting on paired donors, with incorporation or reduction of molecular oxygen	GO:0006633//fatty acid biosynthetic process;GO:0006950//response to stress;GO:0009628//response to abiotic stimulus
mango012862	114	369.06	108.86	52.57	55.11	56.88	135.2	209.37	171.75	114.85	95.97	119.91	84.28	68.83	83.36	55	36.02	38.98	1232	3296	1012	384	441	568	1150	1888	1351	910	1049	1037	738	555	597	417	321	321	CHI3	chalcone isomerase [Mangifera indica]	Metabolism;Metabolism;Metabolism	Global and overview maps;Global and overview maps;Biosynthesis of other secondary metabolites	ko01100//Metabolic pathways;ko01110//Biosynthesis of secondary metabolites;ko00941//Flavonoid biosynthesis	K01859;K01859;K01859	-	GO:0016872//intramolecular lyase activity	GO:0009411//response to UV;GO:0009812//flavonoid metabolic process;GO:0034285//response to disaccharide
mango012870	144.53	191.73	166.41	64.83	69.39	69.74	112.22	162.29	146.85	50.39	53.86	55.19	136.16	135.43	113.07	38.94	37.3	49.62	841	922	833	255	299	375	514	788	622	215	317	257	642	588	436	159	179	220	RPS26C	40S ribosomal protein S26-3 [Pistacia vera]	Genetic Information Processing	Translation	ko03010//Ribosome	K02976	GO:0005911//cell-cell junction;GO:0009536//plastid;GO:0015935//small ribosomal subunit	GO:0005198//structural molecule activity	GO:0009117//nucleotide metabolic process;GO:0010467//gene expression;GO:0022613//ribonucleoprotein complex biogenesis;GO:0071555//cell wall organization
mango012873	12.63	9.65	24.27	13.38	26.24	16.34	34.61	49.33	32.06	63	37.15	42.94	9.84	10.33	19.87	35.02	22.46	23.18	236	149	390	169	363	282	509	769	436	863	702	642	149	144	246	459	346	330	AGAL3	alpha-galactosidase 3 [Pistacia vera]	Metabolism;Metabolism;Metabolism;Metabolism;Metabolism	Global and overview maps;Lipid metabolism;Carbohydrate metabolism;Lipid metabolism;Glycan biosynthesis and metabolism	ko01100//Metabolic pathways;ko00561//Glycerolipid metabolism;ko00052//Galactose metabolism;ko00600//Sphingolipid metabolism;ko00603//Glycosphingolipid biosynthesis - globo and isoglobo series	K07407;K07407;K07407;K07407;K07407	-	-	-
mango012880	212.22	361.1	331	149.28	149.22	149.76	137.81	119.52	96.02	296.3	221.57	192.91	78.03	91.59	120.13	114.62	96.62	104.68	5441	7651	7300	2587	2833	3548	2781	2557	1792	5570	5746	3958	1621	1752	2041	2062	2043	2045	AZG1	adenine/guanine permease AZG1 [Pistacia vera]	-	-	-	-	GO:0031224//intrinsic component of membrane	GO:0015205//nucleobase transmembrane transporter activity	GO:0006863//purine nucleobase transport;GO:0044763//single-organism cellular process
mango012890	3	24.29	4.82	0.53	1.35	1	72.57	75.3	63.78	1.46	1.2	4.28	20.8	20.77	38.8	0.1	0.61	0.56	42	280.99	58	5	14	13	799.69	879.72	649.93	15	17	48	236	216.94	360	1	7	6	GSVIVT00023967001	peroxidase 4-like [Citrus sinensis]	Metabolism;Metabolism;Metabolism	Global and overview maps;Global and overview maps;Biosynthesis of other secondary metabolites	ko01100//Metabolic pathways;ko01110//Biosynthesis of secondary metabolites;ko00940//Phenylpropanoid biosynthesis	K00430;K00430;K00430	GO:0005576//extracellular region;GO:0030312//external encapsulating structure;GO:0043231//intracellular membrane-bounded organelle;GO:0044444//cytoplasmic part	GO:0003824//catalytic activity;GO:0016209//antioxidant activity;GO:0043169//cation binding;GO:0046906//tetrapyrrole binding	GO:0006950//response to stress;GO:0042743//hydrogen peroxide metabolic process;GO:0044710//single-organism metabolic process
mango012902	27.12	13.28	21.62	86.66	58.19	87.41	46.32	45.65	48.51	92.85	112.09	94.9	40.34	42.6	44.38	154.94	146.02	139.02	331	134	227	715	526	986	445	465	431	831	1384	927	399	388	359	1327	1470	1293	--	Biotin_lipoyl domain-containing protein [Cephalotus follicularis]	-	-	-	-	GO:0009536//plastid	-	-
mango012964	28.23	44.67	36.37	10.49	10.89	11.64	9.32	10.69	9.74	9	12.93	8.25	11.61	9.83	10.33	10.1	8.89	10.75	231	302	256	58	66	88	60	73	58	54	107	54	77	60	56	58	60	67	UBC14	Ubiquitin-conjugating enzyme E2 7 family protein [Populus alba]	Genetic Information Processing;Genetic Information Processing	Folding, sorting and degradation;Folding, sorting and degradation	ko04141//Protein processing in endoplasmic reticulum;ko04120//Ubiquitin mediated proteolysis	K10575;K10575	GO:0043231//intracellular membrane-bounded organelle	GO:0008172//S-methyltransferase activity;GO:0016879//ligase activity, forming carbon-nitrogen bonds;GO:0019787//ubiquitin-like protein transferase activity;GO:0032550//purine ribonucleoside binding	GO:0006259//DNA metabolic process;GO:0019941//modification-dependent protein catabolic process;GO:0032446//protein modification by small protein conjugation
mango012966	487.58	107.03	331.59	407.04	274.22	374.66	89.55	82.89	70.15	218.57	212.12	266.55	45.25	39.75	45.95	355.97	461.93	448.73	7381	1339	4318	4165	3074	5241	1067	1047	773	2426	3248	3229	555	449	461	3781	5767	5176	UXS5	UDP-glucuronic acid decarboxylase 5-like [Pistacia vera]	Metabolism;Metabolism	Global and overview maps;Carbohydrate metabolism	ko01100//Metabolic pathways;ko00520//Amino sugar and nucleotide sugar metabolism	K08678;K08678	GO:0016020//membrane;GO:0044444//cytoplasmic part	GO:0016831//carboxy-lyase activity;GO:0048037//cofactor binding	GO:0009226//nucleotide-sugar biosynthetic process;GO:0009746//response to hexose;GO:0019321//pentose metabolic process;GO:0034285//response to disaccharide
mango012994	276.41	349.1	313.53	128.34	142.12	146.32	184.81	233.13	212.41	106.4	117	116.91	218.51	201.64	149.3	63.12	67.87	83.32	2721	2840	2655	854	1036	1331	1432	1915	1522	768	1165	921	1743	1481	974	436	551	625	RPL23A	60S ribosomal protein L23a [Pistacia vera]	Genetic Information Processing	Translation	ko03010//Ribosome	K02893	GO:0015934//large ribosomal subunit;GO:0043231//intracellular membrane-bounded organelle	GO:0003723//RNA binding;GO:0005198//structural molecule activity;GO:0036094//small molecule binding	GO:0006950//response to stress;GO:0009642//response to light intensity;GO:0010467//gene expression;GO:0022613//ribonucleoprotein complex biogenesis
mango013030	17.75	2.77	23.05	8.1	15.94	5.81	44.7	38.41	44.69	10.08	8.09	11.42	32.8	28.78	25.27	3.03	5.61	3.98	334	43	373	103	222	101	662	603	612	139	154	172	500	404	315	40	87	57	GT4	UGTPg17 [Panax ginseng]	-	-	-	-	-	-	-
mango013035	2.65	17.82	5.63	0.81	2.94	1	6.66	11.53	10.14	1.51	0.71	0.86	4.99	7.79	5.7	0.07	0	0.1	50.34	280.23	92.14	10.44	41.4	17.6	99.75	183.06	140.41	21.07	13.61	13.05	77	110.6	71.93	1	0	1.4	GT4	UDP-glycosyltransferase 91A1-like [Quercus suber]	-	-	-	-	-	GO:0035251//UDP-glucosyltransferase activity	-
mango013121	25.68	25.31	25.28	18.24	21.81	18.94	31.99	31.64	34.13	17.13	16.19	15.55	42.84	38.56	32.92	13.42	15.55	15.38	1137	926	963	546	715	775	1115	1169	1100	556	725	551	1537	1274	966	417	568	519	PPR4	pentatricopeptide repeat-containing protein At5g04810, chloroplastic [Pistacia vera]	-	-	-	-	-	-	-
mango013133	41.92	24.22	36.12	117.34	77.61	104.52	46.03	39.63	33.28	92.08	106.32	99.37	25.74	21.46	26.54	101.84	117.63	117.08	398	190	295	753	545.62	917	344	314	230	641	1021	755	198	152	167	678.42	921	847	At2g38710	AMMECR1 protein [Actinidia chinensis var. chinensis] [Actinidia chinensis]	-	-	-	-	GO:0044444//cytoplasmic part	-	-
mango013147	76.74	61.49	57.8	62.19	63.42	64.63	29.77	43.18	45.49	44.94	54.82	58.94	27.76	30.98	34.57	46.23	56.12	57.33	1474	976	955	807.37	902	1147	450	692	636	632.86	1065	906	432	444	440	623	889	839	MVD2	diphosphomevalonate decarboxylase 2-like [Pistacia vera]	Metabolism;Metabolism;Metabolism	Global and overview maps;Global and overview maps;Metabolism of terpenoids and polyketides	ko01100//Metabolic pathways;ko01110//Biosynthesis of secondary metabolites;ko00900//Terpenoid backbone biosynthesis	K01597;K01597;K01597	GO:0044444//cytoplasmic part	GO:0016772//transferase activity, transferring phosphorus-containing groups;GO:0016831//carboxy-lyase activity;GO:0032550//purine ribonucleoside binding;GO:0046983//protein dimerization activity	GO:0006084//acetyl-CoA metabolic process;GO:0006796//phosphate-containing compound metabolic process;GO:0016104//triterpenoid biosynthetic process;GO:0016129//phytosteroid biosynthetic process
mango013148	6.77	18.89	5.45	2.63	4.17	2.7	20.97	24.47	24.39	11.25	8.75	12.46	9.08	7.32	10.3	4.91	2.02	1.87	114	263	79	30	52	42	278	344	299	139	149	168	124	92	115	58	28	24	--	Abhydrolase_6 domain-containing protein [Cephalotus follicularis]	-	-	-	-	-	GO:0003824//catalytic activity	-
mango013200	27.93	40.87	22.34	6.97	13.94	9.17	21.76	19.02	20.82	8.95	8.44	12.6	11.71	16	14.23	7.65	8.32	6.76	468	566	322	79	173	142	287	266	254	110	143	169	159	200	158	90	115	86.31	BTR1	protein BTR1-like [Pistacia vera]	-	-	-	-	GO:0043231//intracellular membrane-bounded organelle	GO:0003723//RNA binding;GO:0003824//catalytic activity	GO:0006396//RNA processing;GO:0009725//response to hormone;GO:0048878//chemical homeostasis
mango013243	80.98	82.41	91.97	76.6	68.91	79.05	47.17	52.21	48.06	64.89	73.51	67.96	42.02	38.64	42.8	61.96	60.63	71.99	868	730	848	555	547	783	398	467	375	510	797	583	365	309	304	466	536	588	DER2.2	derlin-2.2 isoform X1 [Pistacia vera]	Genetic Information Processing	Folding, sorting and degradation	ko04141//Protein processing in endoplasmic reticulum	K13989	GO:0031090//organelle membrane;GO:0031224//intrinsic component of membrane	-	GO:0019538//protein metabolic process
mango013267	0.08	0	0.09	0	0	0.08	0.49	0.65	1.37	0.1	0	0	0.09	0	0.58	0.11	0	0.1	1	0	1	0	0	1	5	7	13	1	0	0	1	0	5	1	0	1	XTH8	probable xyloglucan endotransglucosylase/hydrolase protein 8 [Pistacia vera]	-	-	-	-	GO:0005576//extracellular region;GO:0030312//external encapsulating structure	GO:0016758//transferase activity, transferring hexosyl groups;GO:0016787//hydrolase activity	GO:0044042//glucan metabolic process;GO:0045229//external encapsulating structure organization
mango013272	42.1	21.27	47.57	91.99	84.53	75.03	23.83	13.32	19.85	104.13	91.42	103.92	7.37	12.66	11.43	58.62	46.75	67.29	606	253	589	895	901	998	270	160	208	1099	1331	1197	86	136	109	592	555	738	GA2OX8	gibberellin 2-beta-dioxygenase 8-like [Pistacia vera]	Metabolism;Metabolism	Global and overview maps;Metabolism of terpenoids and polyketides	ko01110//Biosynthesis of secondary metabolites;ko00904//Diterpenoid biosynthesis	K04125;K04125	-	GO:0043169//cation binding;GO:0045543//gibberellin 2-beta-dioxygenase activity	GO:0009685//gibberellin metabolic process;GO:0044711//single-organism biosynthetic process;GO:1901576//organic substance biosynthetic process
mango013296	16.9	57.77	8.82	17.35	97.08	50.17	7.34	0.98	1.13	0	0.21	0.05	1.01	0.52	0	0	0	0	392	1107	176	272	1667	1075	134	19	19	0	5	1	19	9	0	0	0	0	TPS13	(3S,6E)-nerolidol synthase 1-like [Pistacia vera]	Metabolism;Metabolism	Global and overview maps;Metabolism of terpenoids and polyketides	ko01100//Metabolic pathways;ko00909//Sesquiterpenoid and triterpenoid biosynthesis	K14175;K14175	GO:0044444//cytoplasmic part	GO:0016838//carbon-oxygen lyase activity, acting on phosphates	GO:0043692//monoterpene metabolic process
mango013325	33.17	51.12	33.73	28.53	25.01	28.28	18.99	22.19	19.73	24.71	25.66	22.96	19.16	19.2	16.67	21.92	22.9	22.15	910	1159	796	529	508	717	410	508	393.98	497	712	504	426	393	303	422	518	463	abkC	probable serine/threonine-protein kinase abkC [Pistacia vera]	-	-	-	-	-	GO:0016740//transferase activity	GO:0006796//phosphate-containing compound metabolic process
mango013335	69.95	102.63	68.64	97.95	66.19	97.87	71.52	56.95	57.02	157.15	132.97	121.37	26.6	26.68	32.12	120.66	87.86	82.09	1778	2156	1501	1683	1246	2299	1431	1208	1055	2929	3419	2469	548	506	541	2152	1841.96	1590	NDB2	external alternative NAD(P)H-ubiquinone oxidoreductase B2, mitochondrial [Pistacia vera]	-	-	-	-	-	-	-
mango013366	228.79	529.49	243.67	358.82	400.88	519.35	173.76	146.56	92.86	1376.64	1288.12	2043.49	26.85	14.5	25.04	2776.4	2811.02	2209.52	5625.61	10759.3	5153.95	5963.59	7299.1	11800.3	3362.99	3007.12	1662.02	24819	32037.3	40209.3	534.88	265.97	407.97	47899.5	57003.2	41396.8	AS1	polyphenol oxidase, chloroplastic-like [Pistacia vera]	Metabolism;Metabolism;Metabolism;Metabolism	Global and overview maps;Global and overview maps;Amino acid metabolism;Biosynthesis of other secondary metabolites	ko01100//Metabolic pathways;ko01110//Biosynthesis of secondary metabolites;ko00350//Tyrosine metabolism;ko00950//Isoquinoline alkaloid biosynthesis	K00422;K00422;K00422;K00422	GO:0009536//plastid;GO:0044437//vacuolar part	GO:0046914//transition metal ion binding;GO:0046993//oxidoreductase activity, acting on X-H and Y-H to form an X-Y bond, with oxygen as acceptor	GO:0042440//pigment metabolic process
mango013370	171.44	438.05	172.61	250.03	256.55	345.31	121.16	121.5	67.55	961.82	894.73	1378.91	18.7	11.22	14.51	1953.35	1946.37	1576.73	3870.39	8172.7	3352.05	3815.41	4288.9	7203.73	2153.01	2288.88	1109.98	15921	20431.7	24911.7	342.12	189.03	217.03	30941.5	36238.8	27123.2	AS1	polyphenol oxidase, chloroplastic-like [Pistacia vera]	Metabolism;Metabolism;Metabolism;Metabolism	Global and overview maps;Global and overview maps;Amino acid metabolism;Biosynthesis of other secondary metabolites	ko01100//Metabolic pathways;ko01110//Biosynthesis of secondary metabolites;ko00350//Tyrosine metabolism;ko00950//Isoquinoline alkaloid biosynthesis	K00422;K00422;K00422;K00422	GO:0044437//vacuolar part	GO:0046914//transition metal ion binding;GO:0046993//oxidoreductase activity, acting on X-H and Y-H to form an X-Y bond, with oxygen as acceptor	GO:0042440//pigment metabolic process
mango013506	37.36	30.76	33.71	23.63	24.91	22.7	34.28	31.63	36.86	20.39	20.65	19.4	41.75	39.54	39.35	19.48	18.3	17.29	1747.46	1188.98	1356.34	747.15	862.87	981.27	1261.88	1234.45	1254.94	699.17	976.86	726.28	1582.41	1379.68	1219.71	639.38	705.83	616.35	GBP6	guanylate-binding protein 1 [Citrus clementina]	-	-	-	-	GO:0009536//plastid;GO:0043232//intracellular non-membrane-bounded organelle	GO:0017111//nucleoside-triphosphatase activity;GO:0032550//purine ribonucleoside binding	GO:0007017//microtubule-based process;GO:1902410//mitotic cytokinetic process
mango013532	4.95	7.6	7.12	0.81	0.63	0.84	9.51	12.34	13.5	1.38	1.58	2.1	20.99	13.02	20.6	0.44	0.38	0.36	127	161	157	14	12	20	192	264	252	26	41	43	436	249	350	8	8	7	PDC1	pyruvate decarboxylase 1 [Pistacia vera]	Metabolism;Metabolism;Metabolism	Global and overview maps;Global and overview maps;Carbohydrate metabolism	ko01100//Metabolic pathways;ko01110//Biosynthesis of secondary metabolites;ko00010//Glycolysis / Gluconeogenesis	K01568;K01568;K01568	GO:0044444//cytoplasmic part	GO:0016831//carboxy-lyase activity;GO:0019842//vitamin binding;GO:0046872//metal ion binding	GO:0006006//glucose metabolic process;GO:0006950//response to stress;GO:0006996//organelle organization;GO:0051603//proteolysis involved in cellular protein catabolic process
mango013575	41.48	51.11	43.53	62.58	53.97	59.99	29.04	32.08	29.75	55.89	65.1	66.35	19.01	20.65	20.67	56.69	58.41	55.85	657	669	593	670	633	878	362	424	343	649	1043	841	244	244	217	630	763	674	PEX7	peroxisome biogenesis protein 7 [Pistacia vera]	Cellular Processes	Transport and catabolism	ko04146//Peroxisome	K13341	GO:0031461//cullin-RING ubiquitin ligase complex;GO:0044439//peroxisomal part	GO:0005488//binding;GO:0016740//transferase activity	GO:0006625//protein targeting to peroxisome;GO:0009062//fatty acid catabolic process;GO:0016570//histone modification
mango013599	13.8	5.22	8.99	8.74	12.02	10.64	37.48	33.35	35.46	16.33	16.14	15.01	30.51	37.67	39.42	10.03	13.2	10.1	355	111	199	152	229	253	759	716	664	308	420	309	636	723	672	181	280	198	--	protein HIGH CHLOROPHYLL FLUORESCENCE PHENOTYPE 173, chloroplastic [Pistacia vera]	-	-	-	-	GO:0009532//plastid stroma	-	GO:0009451//RNA modification;GO:0009886//post-embryonic morphogenesis
mango013621	19.95	2.79	13.87	3.26	4.2	4.77	14.77	17.78	9.64	3.14	3.37	5.01	15.09	11.15	11.19	2.71	1.7	2.76	199	23	119	22	31	44	116	148	70	23	34	40	122	83	74	19	14	21	At4g18930	LOW QUALITY PROTEIN: cyclic phosphodiesterase-like [Pistacia vera]	-	-	-	-	GO:0044424//intracellular part	GO:0008081//phosphoric diester hydrolase activity	GO:0008152//metabolic process
mango013634	4.15	4.87	2.82	8.88	13.88	7.46	10.46	9.26	9.47	10.71	11.61	13.4	10.87	10.27	10.98	5.73	5.19	9.22	65	63	38	94	161	108	129	121	108	123	184	168	138	120	114	63	67	110	SRG1	protein SRG1-like [Pistacia vera]	-	-	-	-	GO:0005576//extracellular region;GO:0030312//external encapsulating structure	GO:0016706//oxidoreductase activity, acting on paired donors, with incorporation or reduction of molecular oxygen, 2-oxoglutarate as one donor, and incorporation of one atom each of oxygen into both donors;GO:0016758//transferase activity, transferring hexosyl groups;GO:0043169//cation binding	GO:0044042//glucan metabolic process;GO:0051553//flavone biosynthetic process
mango013636	4.89	5.27	7.44	2.94	1.56	2.42	14.59	11.32	14.78	1.66	3.24	3.11	9.55	7.28	8.69	0.84	1.87	2.38	76.67	68.19	100.19	31.15	18.09	35.08	179.89	147.91	168.53	19.12	51.38	38.96	121.18	85.09	90.23	9.2	24.17	28.36	SRG1	protein SRG1-like [Pistacia vera]	-	-	-	-	-	GO:0016706//oxidoreductase activity, acting on paired donors, with incorporation or reduction of molecular oxygen, 2-oxoglutarate as one donor, and incorporation of one atom each of oxygen into both donors;GO:0043169//cation binding	GO:0051553//flavone biosynthetic process
mango013664	107.36	4.82	30.23	125.49	105.34	107.22	446.36	268.25	373.06	176.74	275.72	391.35	720.7	762.61	601.84	123.43	193.62	212.31	1024	38	248	809	744	945	3351	2135	2590	1236	2660	2987	5570	5427	3804	826	1523	1543	CAB21	chloroplast chlorophyll A/B binding protein [Mangifera indica]	Metabolism;Metabolism	Global and overview maps;Energy metabolism	ko01100//Metabolic pathways;ko00196//Photosynthesis - antenna proteins	K08912;K08912	GO:0009521//photosystem;GO:0031224//intrinsic component of membrane;GO:0044434//chloroplast part	GO:0043169//cation binding;GO:0046906//tetrapyrrole binding	GO:0006091//generation of precursor metabolites and energy;GO:0006464//cellular protein modification process
mango013678	38.9	31.66	47.66	66.55	36.71	52.84	23.29	27.33	30	54.25	96.68	78.03	25.87	29.2	28.99	80.95	103.54	107.54	800	538	843	925	559	1004	377	469	449	818	2011	1284	431	448	395	1168	1756	1685	KAS1	3-oxoacyl-[acyl-carrier-protein] synthase I, chloroplastic-like [Pistacia vera]	Metabolism;Metabolism;Metabolism;Metabolism	Global and overview maps;Global and overview maps;Lipid metabolism;Metabolism of cofactors and vitamins	ko01100//Metabolic pathways;ko01212//Fatty acid metabolism;ko00061//Fatty acid biosynthesis;ko00780//Biotin metabolism	K09458;K09458;K09458;K09458	GO:0009536//plastid	GO:0004312//fatty acid synthase activity	GO:0006631//fatty acid metabolic process
mango013700	357.39	285.89	287.27	480.4	395.52	501.51	472.46	481.05	504.74	532.08	584.81	517.44	712.06	775.75	731.61	1076.45	1013.66	985.9	5895	3897	4076	5356	4831	7644	6134	6621	6060	6435	9757	6830	9517	9547	7997	12458	13789	12391	LARP6A	la-related protein 6A [Pistacia vera]	-	-	-	-	GO:0032991//macromolecular complex;GO:0043231//intracellular membrane-bounded organelle	GO:0008135//translation factor activity, RNA binding	GO:0006412//translation;GO:0016192//vesicle-mediated transport
mango013706	145.53	50.81	68	22.25	31.85	26.71	82.75	102.39	220.71	2.69	3.9	6.39	125.99	111.38	56.2	1.25	1.59	1.05	1993	575	801	206	323	338	892	1170	2200	27	54	70	1398	1138	510	12	18	11	--	Coiled-coil domain-containing protein [Actinidia chinensis var. chinensis] [Actinidia chinensis]	-	-	-	-	GO:0043231//intracellular membrane-bounded organelle	-	-
mango013709	94.59	19.33	68.03	476.56	393.72	654.87	30.96	38.28	55.52	490.87	404.42	354.18	4.84	5.54	12.47	423.58	284.57	336.37	1374	232	850	4679	4235	8790	354	464	587	5228	5942	4117	57	60	120	4317	3409	3723	GA2OX1	gibberellin 2-beta-dioxygenase-like [Pistacia vera]	Metabolism;Metabolism	Global and overview maps;Metabolism of terpenoids and polyketides	ko01110//Biosynthesis of secondary metabolites;ko00904//Diterpenoid biosynthesis	K04125;K04125	GO:0044424//intracellular part	GO:0045543//gibberellin 2-beta-dioxygenase activity;GO:0046914//transition metal ion binding	GO:0001101//response to acid chemical;GO:0009639//response to red or far red light;GO:0009685//gibberellin metabolic process;GO:0032787//monocarboxylic acid metabolic process
mango013711	68.67	35.18	72.73	79.16	43.1	73.52	107.86	99.84	86.24	162.33	205.14	177.03	75.52	68.47	67.71	158.82	151.98	159.1	652	276	594	508	303	645	806	791	596	1130	1970	1345	581	485	426	1058	1190	1151	Cacybp	calcyclin-binding protein [Pistacia vera]	-	-	-	-	GO:0016020//membrane;GO:0043231//intracellular membrane-bounded organelle	GO:0043169//cation binding	GO:0000302//response to reactive oxygen species;GO:0009642//response to light intensity;GO:0033554//cellular response to stress;GO:0044267//cellular protein metabolic process
mango013717	41.45	23.93	33.21	223.44	87.38	204.85	29.49	25.85	21.57	242.89	364.48	289.54	24.82	29.96	43.2	417.81	433.26	430.9	740	353	510	2696	1155	3379	414.3	385	280.3	3179	6581	4136	359	399	511	5233	6378.34	5861	E1-BETA-2	pyruvate dehydrogenase E1 component subunit beta-3, chloroplastic [Pistacia vera]	Metabolism;Metabolism;Metabolism;Metabolism;Metabolism;Metabolism	Global and overview maps;Global and overview maps;Global and overview maps;Carbohydrate metabolism;Carbohydrate metabolism;Carbohydrate metabolism	ko01100//Metabolic pathways;ko01110//Biosynthesis of secondary metabolites;ko01200//Carbon metabolism;ko00010//Glycolysis / Gluconeogenesis;ko00620//Pyruvate metabolism;ko00020//Citrate cycle (TCA cycle)	K00162;K00162;K00162;K00162;K00162;K00162	GO:0009526//plastid envelope;GO:0009532//plastid stroma;GO:0045254//pyruvate dehydrogenase complex	GO:0004738//pyruvate dehydrogenase activity;GO:0016744//transferase activity, transferring aldehyde or ketonic groups;GO:0046914//transition metal ion binding	GO:0003006//developmental process involved in reproduction;GO:0006090//pyruvate metabolic process;GO:0006575//cellular modified amino acid metabolic process;GO:0006595//polyamine metabolic process;GO:0006631//fatty acid metabolic process;GO:0006637//acyl-CoA metabolic process;GO:0006950//response to stress;GO:0009699//phenylpropanoid biosynthetic process;GO:0016129//phytosteroid biosynthetic proc…
mango013730	15.43	3.63	9.99	14.83	16.68	13.43	36.74	28.22	27.94	21.56	21.7	25.26	35.71	35.86	40.85	21.34	25.91	25.1	736	143	410	478	589	592	1379	1123	970	754	1047	964	1380	1276	1291	714	1019	912	SS3	starch synthase 3, chloroplastic/amyloplastic isoform X1 [Pistacia vera]	Metabolism;Metabolism;Metabolism	Global and overview maps;Global and overview maps;Carbohydrate metabolism	ko01100//Metabolic pathways;ko01110//Biosynthesis of secondary metabolites;ko00500//Starch and sucrose metabolism	K00703;K00703;K00703	GO:0005618//cell wall;GO:0009536//plastid	GO:0005515//protein binding;GO:0016843//amine-lyase activity;GO:0046527//glucosyltransferase activity	GO:0005982//starch metabolic process;GO:0009059//macromolecule biosynthetic process;GO:0046942//carboxylic acid transport
mango013749	86.02	30.96	117.11	27.95	68.67	35.48	90.55	83.3	100.82	48	34.97	50.55	73.35	79.14	75.54	10.93	11.86	14.27	2928	871	3429	643	1731	1116	2426	2366	2498	1198	1204	1377	2023	2010	1704	261	333	370	CSC1	calcium permeable stress-gated cation channel 1 [Citrus sinensis]	-	-	-	-	GO:0031224//intrinsic component of membrane	GO:0005261//cation channel activity	GO:0006811//ion transport
mango013752	2.12	1.01	2.87	0.05	0.26	0.1	5.95	14.6	27.08	0.09	0	0.04	10.96	16.71	14.61	0	0	0	66	26	77	1	6	3	146	380	615	2	0	1	277	389	302	0	0	0	SRF8	protein STRUBBELIG-RECEPTOR FAMILY 8 isoform X1 [Pistacia vera]	-	-	-	-	GO:0031224//intrinsic component of membrane	GO:0004674//protein serine/threonine kinase activity;GO:0032550//purine ribonucleoside binding	GO:0003006//developmental process involved in reproduction;GO:0006464//cellular protein modification process;GO:0006796//phosphate-containing compound metabolic process;GO:0048509//regulation of meristem development;GO:0051707//response to other organism
mango013763	87.1	17.71	45.43	95.36	102.82	83.02	113.95	107.4	78.45	77.49	99.08	109.65	145.22	156.16	154.61	69.16	86.9	94.25	1208	203	542	894	1056	1064	1244	1243	792	788	1390	1217	1632	1616	1421	673	994	996	PAP	plastid-lipid-associated protein, chloroplastic-like [Pistacia vera]	-	-	-	-	GO:0009526//plastid envelope;GO:0009532//plastid stroma;GO:0031976//plastid thylakoid;GO:0044434//chloroplast part;GO:0044436//thylakoid part	GO:0005488//binding;GO:0016628//oxidoreductase activity, acting on the CH-CH group of donors, NAD or NADP as acceptor	GO:0001101//response to acid chemical;GO:0006950//response to stress;GO:0009644//response to high light intensity;GO:0044710//single-organism metabolic process
mango013885	13	13.2	13.82	45.5	25.75	42.54	9.21	9.78	7.36	40.61	63.59	46.76	6.69	7.53	10.35	69.25	71.98	67.53	199	167	182	471	292	602	111	125	82	456	985	573	83	86	105	744	909	788	LIP1P-1	lipoyl synthase 1, chloroplastic [Pistacia vera]	Metabolism;Metabolism	Global and overview maps;Metabolism of cofactors and vitamins	ko01100//Metabolic pathways;ko00785//Lipoic acid metabolism	K03644;K03644	GO:0005739//mitochondrion;GO:0009536//plastid	GO:0016783//sulfurtransferase activity;GO:0043169//cation binding;GO:0051536//iron-sulfur cluster binding	GO:0000096//sulfur amino acid metabolic process;GO:0006139//nucleobase-containing compound metabolic process;GO:0006633//fatty acid biosynthetic process;GO:0006732//coenzyme metabolic process;GO:0006796//phosphate-containing compound metabolic process;GO:0008652//cellular amino acid biosynthetic process;GO:0009069//serine family amino acid metabolic process;GO:0018065//protein-cofactor linkage;GO…
mango013887	9.57	8.97	9.34	6.17	9.38	6.68	3.73	10.92	5.3	6.74	5.8	8.3	3.43	4.55	5.83	4.62	4.31	6.28	62	48	52	27	45	40	19	59	25	32	38	43	18	22	25	21	23	31	MIA40	mitochondrial intermembrane space import and assembly protein 40 homolog [Citrus clementina]	-	-	-	-	-	-	GO:0006605//protein targeting
mango013892	24.08	15.64	19.98	110.23	84.94	89.56	31.05	34.51	29.34	128.77	131.5	128.41	16.62	16.35	22.1	130.69	132.96	126.83	531	285	379	1643	1387	1825	539	635	471	2082	2933	2266	297	269	323	2022	2418	2131	--	E3 ubiquitin-protein ligase RNF25 [Theobroma cacao]	-	-	-	-	GO:0009532//plastid stroma	GO:0003824//catalytic activity	-
mango013893	0	0	0	0	0	0.13	5.41	6.7	10.08	0	0.08	0	0.5	0.27	0.55	0	0	0	0	0	0	0	0	3	105	138	181	0	2	0	10	5	9	0	0	0	--	polygalacturonase inhibitor 1-like [Pistacia vera]	-	-	-	-	GO:0005911//cell-cell junction;GO:0030312//external encapsulating structure;GO:0044444//cytoplasmic part	GO:0016628//oxidoreductase activity, acting on the CH-CH group of donors, NAD or NADP as acceptor	GO:0006796//phosphate-containing compound metabolic process;GO:0006950//response to stress;GO:0044710//single-organism metabolic process;GO:0050794//regulation of cellular process
mango013912	8.52	3.93	6.77	163.77	104.25	152.41	18.5	9.94	9.24	90.92	159.5	140.29	6.78	8.56	9.47	221.48	287.74	277.17	76	29	52	988	689	1257	130	74	60	595	1440	1002	49	57	56	1387	2118	1885	ALT3	acyl-acyl carrier protein thioesterase ATL3, chloroplastic-like [Pistacia vera]	-	-	-	-	-	GO:0003824//catalytic activity	-
mango013966	43.79	4.91	33.61	47.3	59.9	38.3	170.79	175.18	165.61	29.62	34.92	49.29	130.93	144.2	174.38	29.73	33.5	36.63	615	57	406	449	623	497	1888	2053	1693	305	496	554	1490	1511	1623	293	388	392	LPP2	lipid phosphate phosphatase 2-like [Pistacia vera]	Metabolism;Metabolism;Metabolism	Global and overview maps;Lipid metabolism;Lipid metabolism	ko01110//Biosynthesis of secondary metabolites;ko00564//Glycerophospholipid metabolism;ko00561//Glycerolipid metabolism	K18693;K18693;K18693	GO:0016021//integral component of membrane	GO:0016628//oxidoreductase activity, acting on the CH-CH group of donors, NAD or NADP as acceptor;GO:0016791//phosphatase activity	GO:0006796//phosphate-containing compound metabolic process;GO:0009755//hormone-mediated signaling pathway;GO:0044710//single-organism metabolic process
mango014004	19.13	17.88	19.39	34.07	22.97	33.4	13.98	12.78	8.18	25.82	32.11	26.96	15.44	13.66	16.2	34.39	34.59	35.22	281.28	217.18	245.19	338.5	250.02	453.69	161.74	156.82	87.57	278.28	477.51	317.14	183.89	149.83	157.85	354.69	419.41	394.54	TATC	sec-independent protein translocase protein TATC, chloroplastic [Pistacia vera]	Genetic Information Processing	Folding, sorting and degradation	ko03060//Protein export	K03118	GO:0016021//integral component of membrane;GO:0043234//protein complex;GO:0044434//chloroplast part	GO:0015291//secondary active transmembrane transporter activity	GO:0005982//starch metabolic process;GO:0005984//disaccharide metabolic process;GO:0006355//regulation of transcription, DNA-templated;GO:0006612//protein targeting to membrane;GO:0009566//fertilization;GO:0009658//chloroplast organization;GO:0009668//plastid membrane organization;GO:0016072//rRNA metabolic process;GO:0031399//regulation of protein modification process;GO:0043623//cellular protei…
mango014036	24.93	36.82	24.87	17.63	19.77	16.7	26.56	25.86	31.85	18.36	16.68	17.47	45.29	43.06	33.16	14.02	14.28	15.41	955.55	1166.25	819.97	456.82	561.22	591.41	801.32	827.19	888.41	515.81	646.67	535.73	1406.52	1231.29	842.18	377.12	451.5	449.99	Tbl3	LOW QUALITY PROTEIN: transducin beta-like protein 3 [Pistacia vera]	Genetic Information Processing	Translation	ko03008//Ribosome biogenesis in eukaryotes	K14555	GO:0030684//preribosome;GO:0043232//intracellular non-membrane-bounded organelle	GO:0004683//calmodulin-dependent protein kinase activity	GO:0006405//RNA export from nucleus;GO:0006886//intracellular protein transport;GO:0007059//chromosome segregation;GO:0009409//response to cold;GO:0009639//response to red or far red light;GO:0009756//carbohydrate mediated signaling;GO:0009793//embryo development ending in seed dormancy;GO:0016072//rRNA metabolic process;GO:0030154//cell differentiation;GO:0032446//protein modification by small p…
mango014037	0.41	0.98	1.12	1.08	1.68	1.09	2.81	1.73	4.52	1.03	0.79	0.55	3.91	3.02	2.15	0	0.31	0.4	9.25	18.12	21.58	16.36	27.89	22.55	49.43	32.25	73.62	16.82	17.81	9.84	70.92	50.37	31.81	0	5.75	6.88	LPR1	multicopper oxidase LPR1-like [Pistacia vera]	-	-	-	-	GO:0030312//external encapsulating structure;GO:0031090//organelle membrane;GO:0043231//intracellular membrane-bounded organelle;GO:0044423//virion part;GO:0044444//cytoplasmic part	GO:0016634//oxidoreductase activity, acting on the CH-CH group of donors, oxygen as acceptor;GO:0046914//transition metal ion binding	GO:0009267//cellular response to starvation;GO:0044707//single-multicellular organism process;GO:0044710//single-organism metabolic process
mango014066	0.27	0.36	0.9	2.68	4.81	3.08	0.19	0.38	0.27	3.36	4.43	3.89	0.08	0	0.21	0.42	1.12	1.11	5.36	5.85	15.29	35.63	69.98	56	2.94	6.29	3.85	48.43	88.06	61.21	1.3	0	2.79	5.78	18.2	16.67	SCPL50	serine carboxypeptidase-like 50 [Pistacia vera]	-	-	-	-	GO:0043231//intracellular membrane-bounded organelle	GO:0004180//carboxypeptidase activity	GO:0019538//protein metabolic process
mango014117	2.51	3.28	3.36	0.21	0.22	0.19	7.14	5.8	8.25	0.22	0.09	0.11	8.56	8.64	6.26	0.22	0.11	0.06	63.75	68.88	73.42	3.64	4.11	4.45	142.57	122.75	152.38	4.18	2.19	2.16	176.08	163.63	105.19	4	2.25	1.12	LPR1	multicopper oxidase LPR1-like [Pistacia vera]	-	-	-	-	GO:0030312//external encapsulating structure;GO:0031090//organelle membrane;GO:0043231//intracellular membrane-bounded organelle;GO:0044423//virion part;GO:0044444//cytoplasmic part	GO:0016634//oxidoreductase activity, acting on the CH-CH group of donors, oxygen as acceptor;GO:0046914//transition metal ion binding	GO:0009267//cellular response to starvation;GO:0044707//single-multicellular organism process;GO:0044710//single-organism metabolic process
mango014120	66.29	206.84	63.21	37.98	61.59	67.28	115.6	139.68	125.6	262.04	177.87	175.57	30.75	22.36	46.75	94.93	35.86	47.48	612	1578	502	237	421	573.98	840	1076	844	1773.69	1660.95	1297	230	154	286	614.9	273	334	At1g66480	DUF4228 domain-containing protein [Cephalotus follicularis]	-	-	-	-	-	-	-
mango014184	1.92	3.04	1.92	4.29	0.53	2.47	1.08	1.17	3.12	2.33	4.31	3.01	0.89	0.63	0.41	4.78	4.76	4.44	16.97	22.22	14.58	25.62	3.47	20.15	7.53	8.62	20.04	15.08	38.54	21.26	6.38	4.16	2.42	29.66	34.67	29.91	PMEI3	pectinesterase inhibitor 7-like [Pistacia vera]	-	-	-	-	-	GO:0004857//enzyme inhibitor activity;GO:0052689//carboxylic ester hydrolase activity	GO:0009892//negative regulation of metabolic process
mango014192	2.61	1.62	1.65	7.05	1.93	5.49	1.65	1.69	2.89	5.58	7.67	10.98	0.1	0.81	2.17	8.2	10.44	11.1	21.03	10.78	11.42	38.38	11.53	40.85	10.47	11.38	16.96	32.92	62.46	70.74	0.62	4.84	11.58	46.34	69.33	68.09	PMEI3	pectinesterase inhibitor 7-like [Pistacia vera]	-	-	-	-	-	GO:0004857//enzyme inhibitor activity;GO:0052689//carboxylic ester hydrolase activity	GO:0009892//negative regulation of metabolic process
mango014223	57.2	93.04	60.42	72.2	71.17	85.99	31.11	37.1	36.53	67.26	71.94	64.2	15.98	18.45	25.37	60.51	59.54	58.59	1334	1793	1212	1138	1229	1853	571	722	620	1150	1697	1198	302	321	392	990	1145	1041	DRP1C	Dynamin-related protein 1C [Morus notabilis]	-	-	-	-	GO:0005911//cell-cell junction;GO:0015630//microtubule cytoskeleton;GO:0031090//organelle membrane;GO:0043231//intracellular membrane-bounded organelle;GO:0044444//cytoplasmic part	GO:0003676//nucleic acid binding;GO:0017111//nucleoside-triphosphatase activity;GO:0032550//purine ribonucleoside binding	GO:0006605//protein targeting;GO:0006952//defense response;GO:0007005//mitochondrion organization;GO:0009555//pollen development;GO:0009617//response to bacterium;GO:0009620//response to fungus;GO:0009696//salicylic acid metabolic process;GO:0009755//hormone-mediated signaling pathway;GO:0009863//salicylic acid mediated signaling pathway;GO:0010038//response to metal ion;GO:0010243//response to o…
mango014246	8.37	6.56	9.92	14.48	17.29	14.71	19.83	19.3	21.22	16.15	15.27	16.16	30.08	26.82	20.61	16.55	16.56	19.93	253	164	258	296	387	411	472	487	467	358	467	391	737	605	413	351	413	459	LAMT	loganic acid O-methyltransferase-like [Pistacia vera]	-	-	-	-	-	-	-
mango014321	22.25	12.37	19.93	8.93	12.93	10.02	39.67	42.24	61.47	11.36	13.13	13.73	38.83	41.26	44.27	5.51	6.98	8.56	553	254	426	150	238	230	776	876	1112	207	330	273	782	765	729	96	143	162	DIM	delta(24)-sterol reductase [Pistacia vera]	Metabolism;Metabolism;Metabolism	Global and overview maps;Global and overview maps;Lipid metabolism	ko01100//Metabolic pathways;ko01110//Biosynthesis of secondary metabolites;ko00100//Steroid biosynthesis	K09828;K09828;K09828	GO:0031090//organelle membrane;GO:0031224//intrinsic component of membrane;GO:0043231//intracellular membrane-bounded organelle	GO:0000166//nucleotide binding;GO:0005515//protein binding;GO:0016616//oxidoreductase activity, acting on the CH-OH group of donors, NAD or NADP as acceptor;GO:0016628//oxidoreductase activity, acting on the CH-CH group of donors, NAD or NADP as acceptor	GO:0000097//sulfur amino acid biosynthetic process;GO:0003006//developmental process involved in reproduction;GO:0006073//cellular glucan metabolic process;GO:0006637//acyl-CoA metabolic process;GO:0009698//phenylpropanoid metabolic process;GO:0009826//unidimensional cell growth;GO:0009832//plant-type cell wall biogenesis;GO:0016129//phytosteroid biosynthetic process;GO:0043479//pigment accumulat…
mango014343	230.87	296.69	261.41	113.86	132.82	130.42	135.95	141.1	140.83	80.77	88.59	97.95	138.9	147.44	105.56	60.54	62.94	76.81	2000	2124	1948	666.71	852	1044	927	1020	888	513	776.29	679	975	953	606	368	449.66	507	RPS9C	PREDICTED: 40S ribosomal protein S9-2-like [Gossypium raimondii]	Genetic Information Processing	Translation	ko03010//Ribosome	K02997	-	-	-
mango014388	22.43	16.57	16.16	94.74	45.8	83.78	19.4	15.4	14.62	82.74	124.23	104.24	17.81	15.53	22.41	152.37	148.28	168.37	213	130	132	608	322	735	145	122	101	576	1193	792	137	110	141	1015	1161	1218	fabZ	PREDICTED: 3-hydroxyacyl-[acyl-carrier-protein] dehydratase FabZ-like [Prunus mume]	Metabolism;Metabolism;Metabolism;Metabolism	Global and overview maps;Global and overview maps;Lipid metabolism;Metabolism of cofactors and vitamins	ko01100//Metabolic pathways;ko01212//Fatty acid metabolism;ko00061//Fatty acid biosynthesis;ko00780//Biotin metabolism	K02372;K02372;K02372;K02372	GO:0009526//plastid envelope;GO:0030312//external encapsulating structure;GO:0031976//plastid thylakoid	GO:0019171//3-hydroxyacyl-[acyl-carrier-protein] dehydratase activity	GO:0000097//sulfur amino acid biosynthetic process;GO:0003006//developmental process involved in reproduction;GO:0006073//cellular glucan metabolic process;GO:0006631//fatty acid metabolic process;GO:0006743//ubiquinone metabolic process;GO:0009826//unidimensional cell growth;GO:0042546//cell wall biogenesis;GO:0043479//pigment accumulation in tissues in response to UV light;GO:0048509//regulatio…
mango014389	90.89	7.18	45.42	161.99	166.77	158.66	239.39	160.1	168.81	187.76	234.63	280.08	237.14	300.4	311.08	184.97	199.91	200.91	1026	67	441	1236	1394	1655	2127	1508	1387	1554	2679	2530	2169	2530	2327	1465	1861	1728	CAP10A	chlorophyll a-b binding protein CP24 10A, chloroplastic-like [Pistacia vera]	Metabolism;Metabolism	Global and overview maps;Energy metabolism	ko01100//Metabolic pathways;ko00196//Photosynthesis - antenna proteins	K08917;K08917	GO:0009523//photosystem II;GO:0009526//plastid envelope;GO:0031224//intrinsic component of membrane;GO:0031976//plastid thylakoid;GO:0044434//chloroplast part	GO:0043169//cation binding;GO:0046906//tetrapyrrole binding	GO:0000097//sulfur amino acid biosynthetic process;GO:0006091//generation of precursor metabolites and energy;GO:0006970//response to osmotic stress;GO:0006996//organelle organization;GO:0031399//regulation of protein modification process;GO:0070838//divalent metal ion transport;GO:1990066//energy quenching
mango014439	9.32	49.63	12.04	2.25	2.33	1.57	5.18	10.1	8.06	10.27	5.46	3.54	0.77	1.3	0.73	1.48	0.25	0.18	135	594	150	22	25	21	59	122	85	109	80	41	9	14	7	15	3	2	PA1024	Nitronate monooxygenase [Actinidia chinensis var. chinensis] [Actinidia chinensis]	-	-	-	-	GO:0044444//cytoplasmic part	GO:0016703//oxidoreductase activity, acting on single donors with incorporation of molecular oxygen, incorporation of one atom of oxygen (internal monooxygenases or internal mixed function oxidases)	GO:0009072//aromatic amino acid family metabolic process;GO:0009608//response to symbiont;GO:0010038//response to metal ion
mango014446	140.79	174.67	150.39	47.48	55.93	55.41	97.1	114.49	106.89	42.89	45.83	40.67	120.84	118.6	93.81	30.88	28.05	35.28	1540	1578.88	1415	351	453	560	836	1045	851	344	507	356	1071	967.87	680	237	253	294	RPS6A	40S ribosomal protein S6 [Pistacia vera]	Genetic Information Processing	Translation	ko03010//Ribosome	K02991	-	-	-
mango014449	23.26	29.51	19.79	49	34.07	47.77	19.84	17.02	15.59	49.78	65.84	62.91	17.58	16.88	23.5	74.27	85.14	90.68	578	606	423	823	627	1097	388	353	282	907	1655	1251	354	313	387	1295	1745	1717	DIT2	dicarboxylate transporter 2.1, chloroplastic-like [Pistacia vera]	-	-	-	-	GO:0009528//plastid inner membrane;GO:0031224//intrinsic component of membrane;GO:0031976//plastid thylakoid	GO:0015140//malate transmembrane transporter activity	GO:0006536//glutamate metabolic process;GO:0006694//steroid biosynthetic process;GO:0006970//response to osmotic stress;GO:0009746//response to hexose;GO:0015729//oxaloacetate transport;GO:0015743//malate transport;GO:0015813//L-glutamate transport;GO:0030001//metal ion transport;GO:0040007//growth;GO:0042044//fluid transport;GO:0042546//cell wall biogenesis;GO:0051273//beta-glucan metabolic proc…
mango014450	25.91	127.62	25.74	12.12	7.79	13.25	16.99	21.88	18.43	14.87	11.24	10.44	13.61	20.78	12.74	7.68	6.03	7.95	620	2524	530	196	138	293	320	437	321	261	272	200	264	371	202	129	119	145	RIBA1	bifunctional riboflavin biosynthesis protein RIBA 1, chloroplastic-like [Pistacia vera]	Metabolism;Metabolism;Metabolism;Metabolism	Global and overview maps;Global and overview maps;Metabolism of cofactors and vitamins;Metabolism of cofactors and vitamins	ko01100//Metabolic pathways;ko01110//Biosynthesis of secondary metabolites;ko00790//Folate biosynthesis;ko00740//Riboflavin metabolism	K14652;K14652;K14652;K14652	GO:0009532//plastid stroma	GO:0003933//GTP cyclohydrolase activity;GO:0016772//transferase activity, transferring phosphorus-containing groups;GO:0016830//carbon-carbon lyase activity;GO:0032550//purine ribonucleoside binding;GO:0043169//cation binding	GO:0006771//riboflavin metabolic process;GO:0006796//phosphate-containing compound metabolic process;GO:0048511//rhythmic process;GO:0048588//developmental cell growth
mango014486	7.91	4.14	8.24	5.9	10.17	6.44	18.1	17.6	20.53	10.79	7.89	10.21	15.24	17.82	19.39	6.41	5.3	5.82	125	54	112	63	119	94	225	232	236	125	126	129	195	210	203	71	69	70	FBP	fructose-1,6-bisphosphatase, chloroplastic [Pistacia vera]	Metabolism;Metabolism;Metabolism;Metabolism;Metabolism;Metabolism;Metabolism	Global and overview maps;Global and overview maps;Global and overview maps;Carbohydrate metabolism;Energy metabolism;Carbohydrate metabolism;Carbohydrate metabolism	ko01100//Metabolic pathways;ko01110//Biosynthesis of secondary metabolites;ko01200//Carbon metabolism;ko00010//Glycolysis / Gluconeogenesis;ko00710//Carbon fixation in photosynthetic organisms;ko00051//Fructose and mannose metabolism;ko00030//Pentose phosphate pathway	K03841;K03841;K03841;K03841;K03841;K03841;K03841	GO:0005576//extracellular region;GO:0009526//plastid envelope;GO:0009532//plastid stroma	GO:0050308//sugar-phosphatase activity	GO:0005982//starch metabolic process;GO:0005984//disaccharide metabolic process;GO:0006739//NADP metabolic process;GO:0006779//porphyrin-containing compound biosynthetic process;GO:0006873//cellular ion homeostasis;GO:0006950//response to stress;GO:0009451//RNA modification;GO:0009617//response to bacterium;GO:0009639//response to red or far red light;GO:0009658//chloroplast organization;GO:00096…
mango014513	125.95	161.73	152.46	59.49	112.57	74.47	71.51	54.34	58.35	119.19	96.85	113.71	24.51	32.6	36.24	55.83	49.65	58.07	2061	2187	2146	658	1364	1126	921	742	695	1430	1603	1489	325	398	393	641	670	724	--	EF_hand_4 domain-containing protein [Cephalotus follicularis]	-	-	-	-	GO:0043231//intracellular membrane-bounded organelle	GO:0046872//metal ion binding	-
mango014536	14.91	20.04	13.86	3.43	1.79	1.91	31.7	29.91	34.13	3.46	5.13	4.69	33.52	29.75	30.99	2.05	5.76	4.2	135	150	108	21	12	16	226	226	225	23	47	34	246	201	186	13	43	29	BBX19	B-box zinc finger protein 19 isoform X1 [Pistacia vera]	-	-	-	-	-	GO:0046914//transition metal ion binding	-
mango014549	46.19	40.72	39.47	106.68	73.4	100.17	43.29	43.49	34.61	97.61	136.82	118.52	47.97	50.41	56.31	195.02	240.84	230.52	770	561	566	1202	906	1543	568	605	420	1193	2307	1581	648	627	622	2281	3311	2928	SS2	squalene synthase-like [Pistacia vera]	Metabolism;Metabolism;Metabolism;Metabolism	Global and overview maps;Global and overview maps;Metabolism of terpenoids and polyketides;Lipid metabolism	ko01100//Metabolic pathways;ko01110//Biosynthesis of secondary metabolites;ko00909//Sesquiterpenoid and triterpenoid biosynthesis;ko00100//Steroid biosynthesis	K00801;K00801;K00801;K00801	GO:0031090//organelle membrane;GO:0031224//intrinsic component of membrane;GO:0043231//intracellular membrane-bounded organelle	GO:0004311//farnesyltranstransferase activity	GO:0006575//cellular modified amino acid metabolic process;GO:0006595//polyamine metabolic process;GO:0006637//acyl-CoA metabolic process;GO:0006720//isoprenoid metabolic process;GO:0006725//cellular aromatic compound metabolic process;GO:0016129//phytosteroid biosynthetic process
mango014587	8.44	0.52	1.05	0.25	0.58	1.82	9.9	3.56	4.49	0.65	1.02	1.56	57.8	52.79	31.7	0.18	0.21	0.56	196	10	21	4	10	39	181	69	76	11	24	29	1088	915	488	3	4	10	AGPS1	glucose-1-phosphate adenylyltransferase large subunit 1-like [Pistacia vera]	Metabolism;Metabolism;Metabolism;Metabolism	Global and overview maps;Global and overview maps;Carbohydrate metabolism;Carbohydrate metabolism	ko01100//Metabolic pathways;ko01110//Biosynthesis of secondary metabolites;ko00500//Starch and sucrose metabolism;ko00520//Amino sugar and nucleotide sugar metabolism	K00975;K00975;K00975;K00975	GO:0009536//plastid	GO:0032550//purine ribonucleoside binding;GO:0070566//adenylyltransferase activity	GO:0005977//glycogen metabolic process;GO:0005982//starch metabolic process;GO:0043094//cellular metabolic compound salvage
mango014594	107.61	267.35	79.34	52.6	49.3	30.75	109.5	210.38	171.61	66.89	63.71	79.14	85.21	84.03	90.3	20.59	18.67	23.33	678	1392	430	224	230	179	543	1106	787	309	406	399	435	395	377	91	97	112	PYRC5	Isoflavone reductase-like protein [Vitis vinifera]	-	-	-	-	GO:0044424//intracellular part	GO:0016616//oxidoreductase activity, acting on the CH-OH group of donors, NAD or NADP as acceptor	GO:0010038//response to metal ion;GO:0044710//single-organism metabolic process
mango014595	88.85	213.65	119.23	16.91	23.54	23.34	8.35	9.59	8.64	3.9	7.77	4.28	8.99	5.94	2.59	2.24	2.77	5.06	622	1236	718	80	122	151	46	56	44	20	55	24	51	31	12	11	16	27	PYRC5	Isoflavone reductase-like protein [Vitis vinifera]	-	-	-	-	GO:0044424//intracellular part	GO:0016616//oxidoreductase activity, acting on the CH-OH group of donors, NAD or NADP as acceptor	GO:0010038//response to metal ion;GO:0044710//single-organism metabolic process
mango014600	35.99	93.62	49.32	45.67	48.25	48.47	14.35	15.58	14.26	42.1	40.52	27.9	9.08	11.97	12.09	30.52	25.32	29.31	274	589	323	235	272	341	86	99	79	235	312	170	56	68	61	163	159	170	--	universal stress protein PHOS32 [Prunus avium]	-	-	-	-	GO:0016020//membrane;GO:0044424//intracellular part	GO:0003824//catalytic activity	GO:0009247//glycolipid biosynthetic process;GO:0009267//cellular response to starvation;GO:0009414//response to water deprivation;GO:0010033//response to organic substance
mango014606	3.2	5.62	2.39	3.49	1.54	2.31	3.19	4.93	5.55	5.61	3.24	3.43	1.97	0.51	2.3	2.61	1.66	2.7	42	61	27	31	15	28	33	54	53	54	43	36	21	5	20	24	18	27	--	epoxide hydrolase 4-like [Pistacia vera]	-	-	-	-	-	GO:0003824//catalytic activity	GO:0030001//metal ion transport
mango014638	202.18	162.59	92.37	392.73	234.68	212.59	197.43	186.23	128.46	438.22	441.41	428.9	61.15	98.23	171.22	461.62	300.43	416.89	3211	2134	1262	4216	2760	3120	2468	2468	1485	5103	7091	5451	787	1164	1802	5144	3935	5045	F3H-2	probable 2-oxoglutarate-dependent dioxygenase At5g05600 [Pistacia vera]	-	-	-	-	-	GO:0016706//oxidoreductase activity, acting on paired donors, with incorporation or reduction of molecular oxygen, 2-oxoglutarate as one donor, and incorporation of one atom each of oxygen into both donors;GO:0043169//cation binding	GO:0051553//flavone biosynthetic process
mango014643	12.47	9.98	3.58	5.55	5.61	3.19	70.08	56.23	59.12	8.59	11.73	18.09	41.11	50.85	38.33	10.32	8.05	10.29	186	123	46	56	62	44	823	700	642	94	177	216	497	566	379	108	99	117	DLO2	protein DMR6-LIKE OXYGENASE 2-like [Pistacia vera]	-	-	-	-	GO:0044424//intracellular part	GO:0016706//oxidoreductase activity, acting on paired donors, with incorporation or reduction of molecular oxygen, 2-oxoglutarate as one donor, and incorporation of one atom each of oxygen into both donors;GO:0043169//cation binding	GO:0005982//starch metabolic process;GO:0005984//disaccharide metabolic process;GO:0009893//positive regulation of metabolic process;GO:0044711//single-organism biosynthetic process;GO:1901576//organic substance biosynthetic process
mango014648	123.92	54.5	98.99	30.33	94.26	29.34	117.86	123.93	117.91	24.45	16.06	22.54	186.8	157.22	169.91	17.09	14.81	18.97	1106	402	760	183	623	242	828	923	766	160	145	161	1351	1047	1005	107	109	129	MEE14	CCG-binding protein 1 [Pistacia vera]	-	-	-	-	GO:0009536//plastid	-	GO:0003006//developmental process involved in reproduction;GO:0009620//response to fungus
mango014677	15.93	40.82	20.7	14.29	28.11	13.45	47.72	65.87	65.82	42.79	34	44.75	18.75	25.01	29.94	14.17	11.81	13.37	391	828	437	237	511	305	922	1349	1176	770	844	879	373	458	487	244	239	250	CXE5	2-hydroxyisoflavanone dehydratase [Vitis vinifera]	-	-	-	-	-	GO:0003824//catalytic activity	-
mango014684	3.75	7.85	2.35	0.75	0.34	0.43	28.17	24.97	28.33	0.49	0.32	0.81	17.04	18.84	12.51	0.1	0.17	0.19	104	180	56	14	7	11	615	578	572	10	9	18	383	390	230	2	4	4	CXE12	carboxylesterase 7 [Spatholobus suberectus]	-	-	-	-	-	-	-
mango014694	5.55	1.07	2.25	8.93	10	12.28	11.76	11.28	3.76	5.6	11.78	3.72	9.04	4.42	12.14	5.05	7.03	9.4	69	11	24	75	92	141	115	117	34	51	148	37	91	41	100	44	72	89	CML30	calmodulin-like protein 1 [Pistacia vera]	Organismal Systems	Environmental adaptation	ko04626//Plant-pathogen interaction	K13448	-	GO:0016628//oxidoreductase activity, acting on the CH-CH group of donors, NAD or NADP as acceptor	GO:0044710//single-organism metabolic process
mango014726	122.69	103.67	146.54	59.33	192.96	73.6	154.28	303.82	177.42	49.72	43.39	46.96	196.41	217.07	151.29	31.78	43.36	49.14	875	611	899	286	1019	485	866	1808	921	260	313	268	1135	1155	715	159	255	267	PCKR1	peptidyl-prolyl cis-trans isomerase isoform X1 [Quercus suber]	-	-	-	-	-	-	-
mango014730	14.57	17.27	19.66	13.28	18.86	13.47	19.34	21.62	20.2	11.48	10.03	11.71	18.25	18.72	16.69	5.13	6.05	5.29	336	329	390	207	322	287	351	416	339	194	234	216	341	322	255	83	115	93	At4g34880	probable amidase At4g34880 [Pistacia vera]	Metabolism;Metabolism;Metabolism;Metabolism	Global and overview maps;Amino acid metabolism;Amino acid metabolism;Amino acid metabolism	ko01100//Metabolic pathways;ko00380//Tryptophan metabolism;ko00330//Arginine and proline metabolism;ko00360//Phenylalanine metabolism	K01426;K01426;K01426;K01426	-	GO:0016879//ligase activity, forming carbon-nitrogen bonds	-
mango014731	0.12	0.24	0.33	0.18	0.76	0.39	0.76	1.06	0.88	0.16	0.2	0.1	0.54	1.13	0.85	0.11	0	0.11	3	5	7	3	14	9	15	22	16	3	5	2	11	21	14	2	0	2	At4g34880	probable amidase At4g34880 isoform X1 [Pistacia vera]	Metabolism;Metabolism;Metabolism;Metabolism	Global and overview maps;Amino acid metabolism;Amino acid metabolism;Amino acid metabolism	ko01100//Metabolic pathways;ko00380//Tryptophan metabolism;ko00330//Arginine and proline metabolism;ko00360//Phenylalanine metabolism	K01426;K01426;K01426;K01426	-	GO:0016879//ligase activity, forming carbon-nitrogen bonds	-
mango014732	0.93	1.35	1.43	0.14	1.76	0.2	1.83	1.53	2.9	0	0.05	0.03	2.47	3.55	1.37	0	0	0.03	40	48	53	4	56	8	62	55	91	0	2	1	86	114	39	0	0	1	At4g34880	Amidase [Handroanthus impetiginosus]	Metabolism;Metabolism;Metabolism;Metabolism	Global and overview maps;Amino acid metabolism;Amino acid metabolism;Amino acid metabolism	ko01100//Metabolic pathways;ko00380//Tryptophan metabolism;ko00330//Arginine and proline metabolism;ko00360//Phenylalanine metabolism	K01426;K01426;K01426;K01426	-	GO:0016879//ligase activity, forming carbon-nitrogen bonds	-
mango014733	21.09	10.98	19.97	49.27	29.28	43.39	25.14	27.86	28.44	30.64	40.48	38.93	15.47	18.03	20.79	42.53	39.51	43.45	323	139	263	510	332	614	303	356	317	344	627	477	192	206	211	457	499	507	--	PI-PLC X-box domain-containing protein DDB_G0293730 [Pistacia vera]	-	-	-	-	GO:0044444//cytoplasmic part	GO:0042578//phosphoric ester hydrolase activity	GO:0044238//primary metabolic process
mango014751	66.7	34.91	65.39	1.44	6.68	2.72	80.94	101.11	96.65	6.08	4.17	4.25	75.42	65.61	37.91	0.35	0.69	0.21	823	356	694	12	61	31	786	1041	868	55	52	42	754	604	310	3	7	2	SBT1.6	subtilisin-like protease SBT1.6 [Pistacia vera]	-	-	-	-	GO:0043231//intracellular membrane-bounded organelle;GO:0044444//cytoplasmic part	GO:0004175//endopeptidase activity;GO:0004721//phosphoprotein phosphatase activity;GO:0005515//protein binding	GO:0000226//microtubule cytoskeleton organization;GO:0006073//cellular glucan metabolic process;GO:0009664//plant-type cell wall organization;GO:0009892//negative regulation of metabolic process;GO:0019538//protein metabolic process;GO:0019758//glycosinolate biosynthetic process;GO:0042546//cell wall biogenesis;GO:0048509//regulation of meristem development;GO:1901605//alpha-amino acid metabolic …
mango014757	3.45	1.67	2.36	0.51	1.22	0.89	10.52	13.44	21.57	0.29	0.04	0.38	13.36	14.8	15.29	0.12	0	0.23	80	32	47	8	21	19	192	260	364	5	1	7	251	256	235	2	0	4	SYT1	synaptotagmin-1 [Pistacia vera]	-	-	-	-	GO:0005886//plasma membrane;GO:0005911//cell-cell junction;GO:0031090//organelle membrane;GO:0031224//intrinsic component of membrane;GO:0043231//intracellular membrane-bounded organelle	GO:0043169//cation binding	GO:0006605//protein targeting;GO:0006950//response to stress;GO:0007009//plasma membrane organization;GO:0016192//vesicle-mediated transport;GO:0046739//transport of virus in multicellular host;GO:0051707//response to other organism
mango014762	8.19	10.23	7.89	10.51	12.88	9.28	8.13	7.6	6.68	4.02	6.65	3.6	7.9	6.69	5.99	4.01	6.52	6.72	128	132	106	111	149	134	100	99	76	46	105	45	100	78	62	44	84	80	ARAC5	Rac-like GTP-binding protein RHO1 [Morella rubra]	Cellular Processes	Transport and catabolism	ko04145//Phagosome	K04392	GO:0015630//microtubule cytoskeleton;GO:0016020//membrane;GO:0043231//intracellular membrane-bounded organelle;GO:0044444//cytoplasmic part	GO:0004620//phospholipase activity;GO:0017111//nucleoside-triphosphatase activity;GO:0019900//kinase binding;GO:0032550//purine ribonucleoside binding	GO:0000097//sulfur amino acid biosynthetic process;GO:0000904//cell morphogenesis involved in differentiation;GO:0005976//polysaccharide metabolic process;GO:0006928//movement of cell or subcellular component;GO:0007017//microtubule-based process;GO:0008064//regulation of actin polymerization or depolymerization;GO:0008380//RNA splicing;GO:0009664//plant-type cell wall organization;GO:0009755//ho…
mango014810	16.93	16.91	18.32	22.9	24	19.71	36.21	34.82	40.84	18.83	18.95	16.34	80.83	63.14	56.75	15.13	16.33	16.28	303	250	282	277	318	326	510	520	532	247	343	234	1172	843	673	190	241	222	DNAJB11	dnaJ homolog subfamily C member 17 [Citrus sinensis]	-	-	-	-	GO:0033202//DNA helicase complex;GO:0043231//intracellular membrane-bounded organelle	GO:0097159//organic cyclic compound binding	GO:0010468//regulation of gene expression;GO:0016568//chromatin modification;GO:0044267//cellular protein metabolic process;GO:0050896//response to stimulus
mango014826	24.89	14.96	21.42	9.8	16.38	8.46	41.76	30.4	40.33	5.98	5.88	7.58	45.58	43.95	39.73	5.97	6.53	6.49	624	310	462	166	304	196	824	636	736	110	149	152	926	822	660	105	135	124	STY46	serine/threonine-protein kinase STY46-like isoform X1 [Pistacia vera]	-	-	-	-	GO:0044444//cytoplasmic part	GO:0004713//protein tyrosine kinase activity;GO:0031406//carboxylic acid binding;GO:0032550//purine ribonucleoside binding	GO:0006468//protein phosphorylation;GO:0009657//plastid organization;GO:0030036//actin cytoskeleton organization
mango014837	9.33	8.36	6.61	19.95	8.82	26.07	13.2	17.38	15.26	22.84	16.64	18.12	3.45	4.49	6.65	20.61	13.52	13.58	220	163	134	318	154	568	245	342	262	395	397	342	66	79	104	341	263	244	Bp10	L-ascorbate oxidase homolog [Pistacia vera]	-	-	-	-	GO:0005576//extracellular region;GO:0005618//cell wall;GO:0005911//cell-cell junction;GO:0044444//cytoplasmic part	GO:0016682//oxidoreductase activity, acting on diphenols and related substances as donors, oxygen as acceptor;GO:0052689//carboxylic ester hydrolase activity	GO:0006694//steroid biosynthetic process;GO:0009664//plant-type cell wall organization;GO:0010383//cell wall polysaccharide metabolic process;GO:0042546//cell wall biogenesis
mango014855	2.06	1.04	1	1.35	1.16	0.8	14.08	7.67	10.44	1.25	1.53	2.36	11.42	13.4	7.16	1.63	1.73	0.82	36	15	15	16	15	13	194	112	133	16	27	33	162	175	83	20	25	11	HCF244	NAD(P)-binding Rossmann-fold superfamily protein [Hibiscus syriacus]	-	-	-	-	GO:0031976//plastid thylakoid	-	GO:0006090//pyruvate metabolic process;GO:0006091//generation of precursor metabolites and energy;GO:0006412//translation;GO:0009639//response to red or far red light;GO:0016072//rRNA metabolic process;GO:0016109//tetraterpenoid biosynthetic process;GO:0043623//cellular protein complex assembly
mango014862	106.62	24.27	104.91	11.6	38.49	14.22	229.3	203.96	214.39	57.81	31.47	45.41	148.82	135.27	119.26	14.23	7.11	10.92	2435	458	2061	179	651	300	4122	3887	3564	968	727	830	2754	2305	1805	228	134	190	FMO1	probable flavin-containing monooxygenase 1 [Pistacia vera]	-	-	-	-	-	GO:0000166//nucleotide binding;GO:0016709//oxidoreductase activity, acting on paired donors, with incorporation or reduction of molecular oxygen, NAD(P)H as one donor, and incorporation of one atom of oxygen	GO:0044710//single-organism metabolic process
mango014868	0.65	1.1	1.27	0.22	0.25	0.35	8.68	15.72	16.67	0.59	0.61	1.14	1.97	1.8	3.4	0.36	0	0.14	18	25	30	4	5	9	188	361	334	12	17	25	44	37	62	7	0	3	PUB15	U-box domain-containing protein 15-like [Pistacia vera]	-	-	-	-	GO:0043231//intracellular membrane-bounded organelle;GO:0044444//cytoplasmic part	GO:0019787//ubiquitin-like protein transferase activity;GO:0033612//receptor serine/threonine kinase binding	GO:0003006//developmental process involved in reproduction;GO:0006468//protein phosphorylation;GO:0006486//protein glycosylation;GO:0006498//N-terminal protein lipidation;GO:0006928//movement of cell or subcellular component;GO:0008104//protein localization;GO:0009617//response to bacterium;GO:0016192//vesicle-mediated transport;GO:0032446//protein modification by small protein conjugation;GO:003…
[truncated: 859 more rows]
